# Supplementary material for: Label-free relative quantitative proteomics reveals extracellular vesicles as a vehicle for Salmonella effector protein delivery
Source: Front Microbiol. 2022 Dec 15;13:1042111. doi: 10.3389/fmicb.2022.1042111 (PMC9797957; doi:10.3389/fmicb.2022.1042111)
Supplement: Supplementary file 1 [file Data_Sheet_1.ZIP]

Archive with 5 entries (4 files):
- Supplementary materials/Figure S1.docx
- Supplementary materials/Table S3-S4.docx
- Supplementary materials/TableS1-1280 proteins.xlsx
- Supplementary materials/TableS2-409 proteins.xlsx
- Supplementary materials/
