# Supplementary material for: Label-free relative quantitative proteomics reveals extracellular vesicles as a vehicle for Salmonella effector protein delivery
Source: Front Microbiol. 2022 Dec 15;13:1042111. doi: 10.3389/fmicb.2022.1042111 (PMC9797957; doi:10.3389/fmicb.2022.1042111)
Supplement: Supplementary file 1 [file Data_Sheet_1.ZIP › Supplementary materials/TableS1-1280 proteins.xlsx]

## Sheet: Sheet1
Protein	Protein Name	Gene Name	ProteinGroup	FastaHeaders	Proteins	Peptides	UniquePeptides	RazorUniquePeptides	Coverage	MolWeight	LFQ intensity ck-1	LFQ intensity ck-2	LFQ intensity ck-3	LFQ intensity exp-1	LFQ intensity exp-2	LFQ intensity exp-3
Q93GR9	DNA replication	repA2	Q93GR9;A0A0F6AW36	Q93GR9_SALTY DNA replication OS=Salmonella typhimurium (strain LT2 / SGSC1412 / ATCC 700720) OX=99287 GN=repA2 PE=4 SV=1;A0A0F6AW36_SALT1 DNA replication OS=Salmonella typhimurium (strain 14028s / SGSC 2262) OX=588858 GN=repA2 PE=4 SV=1	2	1	1	1	4.6	37.524						31005000
H9L467	Putative resolvase	PSLT045	H9L467;A0A0F6AW57	H9L467_SALTY Putative resolvase OS=Salmonella typhimurium (strain LT2 / SGSC1412 / ATCC 700720) OX=99287 GN=PSLT045 PE=4 SV=1;A0A0F6AW57_SALT1 Putative resolvase OS=Salmonella typhimurium (strain 14028s / SGSC 2262) OX=588858 GN=rlgA PE=4 SV=1	2	1	1	1	7.5	20.586						26216000
Q93GL9	TraT complement resistance protein	traT	Q93GL9;A0A0F6AWA9	Q93GL9_SALTY TraT complement resistance protein OS=Salmonella typhimurium (strain LT2 / SGSC1412 / ATCC 700720) OX=99287 GN=traT PE=3 SV=1;A0A0F6AWA9_SALT1 TraT complement resistance protein OS=Salmonella typhimurium (strain 14028s / SGSC 2262) OX=588858 G	2	7	7	7	35.8	26.169					193070000	58934000
A0A0F6AWB0	Conjugative transfer: DNA transport	traD	A0A0F6AWB0;Q93GL8	A0A0F6AWB0_SALT1 Conjugative transfer: DNA transport OS=Salmonella typhimurium (strain 14028s / SGSC 2262) OX=588858 GN=traD PE=4 SV=1;Q93GL8_SALTY Conjugative transfer: DNA transport OS=Salmonella typhimurium (strain LT2 / SGSC1412 / ATCC 700720) OX=99287	2	1	1	1	2.4	81.446						293780000
Q8ZS19	Bifunctional aspartokinase/homoserine dehydrogenase	thrA	Q8ZS19;A0A0F6AWB8	Q8ZS19_SALTY Bifunctional aspartokinase/homoserine dehydrogenase OS=Salmonella typhimurium (strain LT2 / SGSC1412 / ATCC 700720) OX=99287 GN=thrA PE=3 SV=1;A0A0F6AWB8_SALT1 Bifunctional aspartokinase/homoserine dehydrogenase OS=Salmonella typhimurium (stra	2	16	16	16	27.4	88.694		87449000		332660000	135450000
P65226	Homoserine kinase	thrB	P65226;A0A0F6AWB9	KHSE_SALTY Homoserine kinase OS=Salmonella typhimurium (strain LT2 / SGSC1412 / ATCC 700720) OX=99287 GN=thrB PE=3 SV=1;A0A0F6AWB9_SALT1 Homoserine kinase OS=Salmonella typhimurium (strain 14028s / SGSC 2262) OX=588858 GN=thrB PE=3 SV=1	2	1	1	1	3.6	33.286				3596300
Q8ZS18	Threonine synthase	thrC	Q8ZS18;A0A0F6AWC0	Q8ZS18_SALTY Threonine synthase OS=Salmonella typhimurium (strain LT2 / SGSC1412 / ATCC 700720) OX=99287 GN=thrC PE=4 SV=1;A0A0F6AWC0_SALT1 Threonine synthase OS=Salmonella typhimurium (strain 14028s / SGSC 2262) OX=588858 GN=thrC PE=4 SV=1	2	3	3	3	9.6	46.987					24165000
P66955	Transaldolase B	talB	P66955;A0A0F6AWC3	TALB_SALTY Transaldolase B OS=Salmonella typhimurium (strain LT2 / SGSC1412 / ATCC 700720) OX=99287 GN=talB PE=3 SV=2;A0A0F6AWC3_SALT1 Transaldolase OS=Salmonella typhimurium (strain 14028s / SGSC 2262) OX=588858 GN=talB PE=3 SV=1	2	14	14	14	52.7	35.171				1060700000	542270000	278590000
Q8ZS15	Putative molybdochetalase	mog	Q8ZS15;A0A0F6AWC4	Q8ZS15_SALTY Putative molybdochetalase OS=Salmonella typhimurium (strain LT2 / SGSC1412 / ATCC 700720) OX=99287 GN=mog PE=4 SV=1;A0A0F6AWC4_SALT1 Molybdenum cofactor biosynthesis protein OS=Salmonella typhimurium (strain 14028s / SGSC 2262) OX=588858 GN=mo	2	2	2	2	9.7	21.363				20286000
Q56073	Chaperone protein DnaK	dnaK	Q56073;A0A0F6AWC9	DNAK_SALTY Chaperone protein DnaK OS=Salmonella typhimurium (strain LT2 / SGSC1412 / ATCC 700720) OX=99287 GN=dnaK PE=3 SV=2;A0A0F6AWC9_SALT1 Chaperone protein DnaK OS=Salmonella typhimurium (strain 14028s / SGSC 2262) OX=588858 GN=dnaK PE=2 SV=1	2	41	41	41	66.3	69.257	1564800000	1084300000	666350000	5547100000	4968100000	3003200000
P0A1G7	Chaperone protein DnaJ	dnaJ	P0A1G7;A0A0F6AWD0	DNAJ_SALTY Chaperone protein DnaJ OS=Salmonella typhimurium (strain LT2 / SGSC1412 / ATCC 700720) OX=99287 GN=dnaJ PE=3 SV=2;A0A0F6AWD0_SALT1 Chaperone protein DnaJ OS=Salmonella typhimurium (strain 14028s / SGSC 2262) OX=588858 GN=dnaJ PE=3 SV=1	2	5	5	5	16.4	41.312					120140000
Q8ZS02	Putative transcription regulator	STM0029	Q8ZS02;A0A0F6AWF3	Q8ZS02_SALTY Putative transcription regulator OS=Salmonella typhimurium (strain LT2 / SGSC1412 / ATCC 700720) OX=99287 GN=STM0029 PE=4 SV=1;A0A0F6AWF3_SALT1 Putative transcriptional regulator OS=Salmonella typhimurium (strain 14028s / SGSC 2262) OX=588858	2	1	1	1	11.4	17.607	34728000
Q8ZRZ6	Putative arylsulfatase regulatory protein	STM0036	Q8ZRZ6;A0A0F6AWG1	Q8ZRZ6_SALTY Putative arylsulfatase regulatory protein OS=Salmonella typhimurium (strain LT2 / SGSC1412 / ATCC 700720) OX=99287 GN=STM0036 PE=4 SV=1;A0A0F6AWG1_SALT1 Putative arylsulfatase regulator OS=Salmonella typhimurium (strain 14028s / SGSC 2262) OX=	2	1	1	1	3	45.333						51758000
Q8ZRZ3	Na(+)/H(+) antiporter NhaA	nhaA	Q8ZRZ3;A0A0F6AWG4	NHAA_SALTY Na(+)/H(+) antiporter NhaA OS=Salmonella typhimurium (strain LT2 / SGSC1412 / ATCC 700720) OX=99287 GN=nhaA PE=3 SV=1;A0A0F6AWG4_SALT1 Na(+)/H(+) antiporter NhaA OS=Salmonella typhimurium (strain 14028s / SGSC 2262) OX=588858 GN=nhaA PE=3 SV=1	2	2	2	2	4.9	41.35					51347000
P0A2B1	30S ribosomal protein S20	rpsT	P0A2B1;A0A0F6AWG8	RS20_SALTY 30S ribosomal protein S20 OS=Salmonella typhimurium (strain LT2 / SGSC1412 / ATCC 700720) OX=99287 GN=rpsT PE=3 SV=2;A0A0F6AWG8_SALT1 30S ribosomal protein S20 OS=Salmonella typhimurium (strain 14028s / SGSC 2262) OX=588858 GN=rpsT PE=3 SV=1	2	4	4	4	35.6	9.6553	222590000		103510000	1277800000	1458800000	375930000
Q7CR93	Riboflavin biosynthesis protein	ribF	Q7CR93;A0A0F6AWH0	Q7CR93_SALTY Riboflavin biosynthesis protein OS=Salmonella typhimurium (strain LT2 / SGSC1412 / ATCC 700720) OX=99287 GN=ribF PE=3 SV=1;A0A0F6AWH0_SALT1 Riboflavin biosynthesis protein OS=Salmonella typhimurium (strain 14028s / SGSC 2262) OX=588858 GN=ribF	2	2	2	2	6.7	34.27						31410000
Q8ZRZ0	Isoleucine--tRNA ligase	ileS	Q8ZRZ0;A0A0F6AWH1	SYI_SALTY Isoleucine--tRNA ligase OS=Salmonella typhimurium (strain LT2 / SGSC1412 / ATCC 700720) OX=99287 GN=ileS PE=3 SV=1;A0A0F6AWH1_SALT1 Isoleucine--tRNA ligase OS=Salmonella typhimurium (strain 14028s / SGSC 2262) OX=588858 GN=ileS PE=3 SV=1	2	20	20	20	26.5	105.67	36781000		51366000	758150000	672970000	83084000
P58679	4-hydroxy-3-methylbut-2-enyl diphosphate reductase	ispH	P58679;A0A0F6AWH5	ISPH_SALTY 4-hydroxy-3-methylbut-2-enyl diphosphate reductase OS=Salmonella typhimurium (strain LT2 / SGSC1412 / ATCC 700720) OX=99287 GN=ispH PE=3 SV=1;A0A0F6AWH5_SALT1 4-hydroxy-3-methylbut-2-enyl diphosphate reductase OS=Salmonella typhimurium (strain 1	2	5	5	5	23.7	34.527				34480000	15761000
Q8ZRX8	4-hydroxy-tetrahydrodipicolinate reductase	dapB	Q8ZRX8;A0A0F6AWJ1	DAPB_SALTY 4-hydroxy-tetrahydrodipicolinate reductase OS=Salmonella typhimurium (strain LT2 / SGSC1412 / ATCC 700720) OX=99287 GN=dapB PE=3 SV=1;A0A0F6AWJ1_SALT1 4-hydroxy-tetrahydrodipicolinate reductase OS=Salmonella typhimurium (strain 14028s / SGSC 226	2	6	6	6	33.3	28.851		172280000		90484000	58747000
P14845	Carbamoyl-phosphate synthase small chain	carA	P14845;A0A0F6AWJ3	CARA_SALTY Carbamoyl-phosphate synthase small chain OS=Salmonella typhimurium (strain LT2 / SGSC1412 / ATCC 700720) OX=99287 GN=carA PE=3 SV=2;A0A0F6AWJ3_SALT1 Carbamoyl-phosphate synthase small chain OS=Salmonella typhimurium (strain 14028s / SGSC 2262) O	2	7	7	7	23.3	41.651	46772000			27327000	101470000	63895000
P14846	Carbamoyl-phosphate synthase large chain	carB	P14846;A0A0F6AWJ4	CARB_SALTY Carbamoyl-phosphate synthase large chain OS=Salmonella typhimurium (strain LT2 / SGSC1412 / ATCC 700720) OX=99287 GN=carB PE=3 SV=4;A0A0F6AWJ4_SALT1 Carbamoyl-phosphate synthase large chain OS=Salmonella typhimurium (strain 14028s / SGSC 2262) O	2	22	22	22	25.6	118.14	890110000	563390000		205200000	446630000	311350000
Q7CR90	Transcriptional regulator of cai and fix operon	caiF	Q7CR90;A0A0F6AWJ7	Q7CR90_SALTY Transcriptional regulator of cai and fix operon OS=Salmonella typhimurium (strain LT2 / SGSC1412 / ATCC 700720) OX=99287 GN=caiF PE=4 SV=1;A0A0F6AWJ7_SALT1 DNA-binding transcriptional activator CaiF OS=Salmonella typhimurium (strain 14028s / S	2	2	2	2	19.1	15.409						113730000
Q56016	Ribosomal RNA small subunit methyltransferase A	rsmA	Q56016;A0A0F6AWM5	RSMA_SALTY Ribosomal RNA small subunit methyltransferase A OS=Salmonella typhimurium (strain LT2 / SGSC1412 / ATCC 700720) OX=99287 GN=rsmA PE=3 SV=2;A0A0F6AWM5_SALT1 Ribosomal RNA small subunit methyltransferase A OS=Salmonella typhimurium (strain 14028s	2	2	2	2	11	30.574				18560000
Q7CR87	Chaperone SurA	surA	Q7CR87;A0A0F6AWM7	SURA_SALTY Chaperone SurA OS=Salmonella typhimurium (strain LT2 / SGSC1412 / ATCC 700720) OX=99287 GN=surA PE=3 SV=1;A0A0F6AWM7_SALT1 Chaperone SurA OS=Salmonella typhimurium (strain 14028s / SGSC 2262) OX=588858 GN=surA PE=1 SV=1	2	8	8	8	25.9	47.25				77469000	58979000
Q8ZRW0	LPS-assembly protein LptD	lptD	Q8ZRW0;A0A0F6AWM8	LPTD_SALTY LPS-assembly protein LptD OS=Salmonella typhimurium (strain LT2 / SGSC1412 / ATCC 700720) OX=99287 GN=lptD PE=1 SV=1;A0A0F6AWM8_SALT1 LPS-assembly protein LptD OS=Salmonella typhimurium (strain 14028s / SGSC 2262) OX=588858 GN=imp PE=3 SV=1	2	11	11	11	17.4	89.87				216410000	80148000
Q8ZRV8	RNA polymerase-associated protein RapA	rapA	Q8ZRV8;A0A0F6AWN2	RAPA_SALTY RNA polymerase-associated protein RapA OS=Salmonella typhimurium (strain LT2 / SGSC1412 / ATCC 700720) OX=99287 GN=rapA PE=3 SV=3;A0A0F6AWN2_SALT1 RNA polymerase-associated protein RapA OS=Salmonella typhimurium (strain 14028s / SGSC 2262) OX=58	2	11	11	11	11.2	109.86				191000000	74136000	54117000
P0A2P8	Catabolite repressor/activator	cra	P0A2P8;A0A0F6AWQ8	CRA_SALTY Catabolite repressor/activator OS=Salmonella typhimurium (strain LT2 / SGSC1412 / ATCC 700720) OX=99287 GN=cra PE=3 SV=1;A0A0F6AWQ8_SALT1 DNA-binding transcriptional regulator FruR OS=Salmonella typhimurium (strain 14028s / SGSC 2262) OX=588858 G	2	6	6	6	24	38.041				317380000	119160000
Q8ZRU8	Ribosomal RNA small subunit methyltransferase H	rsmH	Q8ZRU8;A0A0F6AWR2	RSMH_SALTY Ribosomal RNA small subunit methyltransferase H OS=Salmonella typhimurium (strain LT2 / SGSC1412 / ATCC 700720) OX=99287 GN=rsmH PE=3 SV=1;A0A0F6AWR2_SALT1 Ribosomal RNA small subunit methyltransferase H OS=Salmonella typhimurium (strain 14028s	2	1	1	1	3.5	34.775				8826000
Q7CR83	Peptidoglycan D,D-transpeptidase FtsI	ftsI	Q7CR83;A0A0F6AWR4	Q7CR83_SALTY Peptidoglycan D,D-transpeptidase FtsI OS=Salmonella typhimurium (strain LT2 / SGSC1412 / ATCC 700720) OX=99287 GN=ftsI PE=3 SV=1;A0A0F6AWR4_SALT1 Peptidoglycan D,D-transpeptidase FtsI OS=Salmonella typhimurium (strain 14028s / SGSC 2262) OX=58	2	4	4	4	10.2	63.845				9184300
Q8ZRU7	UDP-N-acetylmuramoyl-L-alanyl-D-glutamate--2,6-diaminopimelate ligase	murE	Q8ZRU7;A0A0F6AWR5	MURE_SALTY UDP-N-acetylmuramoyl-L-alanyl-D-glutamate--2,6-diaminopimelate ligase OS=Salmonella typhimurium (strain LT2 / SGSC1412 / ATCC 700720) OX=99287 GN=murE PE=3 SV=1;A0A0F6AWR5_SALT1 UDP-N-acetylmuramoyl-L-alanyl-D-glutamate--2,6-diaminopimelate liga	2	7	7	7	22	53.286				59669000	58536000
Q8ZRU6	UDP-N-acetylmuramoyl-tripeptide--D-alanyl-D-alanine ligase	murF	Q8ZRU6;A0A0F6AWR6	Q8ZRU6_SALTY UDP-N-acetylmuramoyl-tripeptide--D-alanyl-D-alanine ligase OS=Salmonella typhimurium (strain LT2 / SGSC1412 / ATCC 700720) OX=99287 GN=murF PE=3 SV=1;A0A0F6AWR6_SALT1 UDP-N-acetylmuramoyl-tripeptide--D-alanyl-D-alanine ligase OS=Salmonella typ	2	1	1	1	2.2	47.533				21982000
Q8ZRU5	Phospho-N-acetylmuramoyl-pentapeptide-transferase	mraY	Q8ZRU5;A0A0F6AWR7	MRAY_SALTY Phospho-N-acetylmuramoyl-pentapeptide-transferase OS=Salmonella typhimurium (strain LT2 / SGSC1412 / ATCC 700720) OX=99287 GN=mraY PE=3 SV=1;A0A0F6AWR7_SALT1 Phospho-N-acetylmuramoyl-pentapeptide-transferase OS=Salmonella typhimurium (strain 140	2	1	1	1	2.2	40.022				13238000
Q8ZRU4	UDP-N-acetylmuramoylalanine--D-glutamate ligase	murD	Q8ZRU4;A0A0F6AWR8	MURD_SALTY UDP-N-acetylmuramoylalanine--D-glutamate ligase OS=Salmonella typhimurium (strain LT2 / SGSC1412 / ATCC 700720) OX=99287 GN=murD PE=3 SV=3;A0A0F6AWR8_SALT1 UDP-N-acetylmuramoylalanine--D-glutamate ligase OS=Salmonella typhimurium (strain 14028s	2	1	1	1	2.7	46.997					8559000
Q8ZRU3	UDP-N-acetylglucosamine--N-acetylmuramyl-(pentapeptide) pyrophosphoryl-undecaprenol N-acetylglucosamine transferase	murG	Q8ZRU3;A0A0F6AWS0	MURG_SALTY UDP-N-acetylglucosamine--N-acetylmuramyl-(pentapeptide) pyrophosphoryl-undecaprenol N-acetylglucosamine transferase OS=Salmonella typhimurium (strain LT2 / SGSC1412 / ATCC 700720) OX=99287 GN=murG PE=3 SV=3;A0A0F6AWS0_SALT1 UDP-N-acetylglucosami	2	5	5	5	20.3	37.862					45157000
Q8ZRU2	UDP-N-acetylmuramate--L-alanine ligase	murC	Q8ZRU2;A0A0F6AWS1	MURC_SALTY UDP-N-acetylmuramate--L-alanine ligase OS=Salmonella typhimurium (strain LT2 / SGSC1412 / ATCC 700720) OX=99287 GN=murC PE=3 SV=1;A0A0F6AWS1_SALT1 UDP-N-acetylmuramate--L-alanine ligase OS=Salmonella typhimurium (strain 14028s / SGSC 2262) OX=58	2	9	9	9	23.2	53.437				128530000	93308000	99618000
Q8ZRU1	D-alanine--D-alanine ligase B	ddlB	Q8ZRU1;A0A0F6AWS2	DDLB_SALTY D-alanine--D-alanine ligase B OS=Salmonella typhimurium (strain LT2 / SGSC1412 / ATCC 700720) OX=99287 GN=ddlB PE=3 SV=3;A0A0F6AWS2_SALT1 D-alanine--D-alanine ligase OS=Salmonella typhimurium (strain 14028s / SGSC 2262) OX=588858 GN=ddl_2 PE=3 S	2	2	2	2	7.8	32.635				12597000
Q7CR80	Cell division protein FtsA	ftsA	Q7CR80;A0A0F6AWS4	Q7CR80_SALTY Cell division protein FtsA OS=Salmonella typhimurium (strain LT2 / SGSC1412 / ATCC 700720) OX=99287 GN=ftsA PE=3 SV=1;A0A0F6AWS4_SALT1 Cell division protein FtsA OS=Salmonella typhimurium (strain 14028s / SGSC 2262) OX=588858 GN=ftsA PE=3 SV=1	2	12	12	12	50.2	45.313				151340000	53397000
Q8ZRU0	Cell division protein FtsZ	ftsZ	Q8ZRU0;A0A0F6AWS5	Q8ZRU0_SALTY Cell division protein FtsZ OS=Salmonella typhimurium (strain LT2 / SGSC1412 / ATCC 700720) OX=99287 GN=ftsZ PE=3 SV=1;A0A0F6AWS5_SALT1 Cell division protein FtsZ OS=Salmonella typhimurium (strain 14028s / SGSC 2262) OX=588858 GN=ftsZ PE=3 SV=1	2	24	24	24	91.4	40.323	40574000	21141000		2531200000	981870000	221030000
Q8ZRT9	UDP-3-O-acyl-N-acetylglucosamine deacetylase	lpxC	Q8ZRT9;A0A0F6AWS6	LPXC_SALTY UDP-3-O-acyl-N-acetylglucosamine deacetylase OS=Salmonella typhimurium (strain LT2 / SGSC1412 / ATCC 700720) OX=99287 GN=lpxC PE=3 SV=1;A0A0F6AWS6_SALT1 UDP-3-O-acyl-N-acetylglucosamine deacetylase OS=Salmonella typhimurium (strain 14028s / SGSC	2	6	6	6	18	33.985				181820000	44337000
Q8ZRT7	Protein translocase subunit SecA	secA	Q8ZRT7;A0A0F6AWS8	SECA_SALTY Protein translocase subunit SecA OS=Salmonella typhimurium (strain LT2 / SGSC1412 / ATCC 700720) OX=99287 GN=secA PE=3 SV=1;A0A0F6AWS8_SALT1 Protein translocase subunit SecA OS=Salmonella typhimurium (strain 14028s / SGSC 2262) OX=588858 GN=secA	2	33	33	33	43.8	101.82	47854000			898360000	616810000	95732000
Q8ZRT5	GMP reductase	guaC	Q8ZRT5;A0A0F6AWT4	GUAC_SALTY GMP reductase OS=Salmonella typhimurium (strain LT2 / SGSC1412 / ATCC 700720) OX=99287 GN=guaC PE=3 SV=1;A0A0F6AWT4_SALT1 GMP reductase OS=Salmonella typhimurium (strain 14028s / SGSC 2262) OX=588858 GN=guaC PE=3 SV=1	2	5	5	5	13.3	37.138		261930000		75542000	167490000
Q8ZRT2	Pyruvate dehydrogenase E1 component	aceE	Q8ZRT2;A0A0F6AWU8	Q8ZRT2_SALTY Pyruvate dehydrogenase E1 component OS=Salmonella typhimurium (strain LT2 / SGSC1412 / ATCC 700720) OX=99287 GN=aceE PE=4 SV=1;A0A0F6AWU8_SALT1 Pyruvate dehydrogenase E1 component OS=Salmonella typhimurium (strain 14028s / SGSC 2262) OX=588858	2	39	39	39	57.4	99.578	615290000			4290100000	2524400000	1359500000
Q8ZRT1	Acetyltransferase component of pyruvate dehydrogenase complex	aceF	Q8ZRT1;A0A0F6AWU9	Q8ZRT1_SALTY Acetyltransferase component of pyruvate dehydrogenase complex OS=Salmonella typhimurium (strain LT2 / SGSC1412 / ATCC 700720) OX=99287 GN=aceF PE=3 SV=2;A0A0F6AWU9_SALT1 Acetyltransferase component of pyruvate dehydrogenase complex OS=Salmonel	2	23	23	23	43.7	66.054	192250000	115990000		2149900000	2443400000	652320000
Q8ZRT0	Dihydrolipoyl dehydrogenase	lpdA	Q8ZRT0;A0A0F6AWV0	Q8ZRT0_SALTY Dihydrolipoyl dehydrogenase OS=Salmonella typhimurium (strain LT2 / SGSC1412 / ATCC 700720) OX=99287 GN=lpdA PE=3 SV=1;A0A0F6AWV0_SALT1 Dihydrolipoyl dehydrogenase OS=Salmonella typhimurium (strain 14028s / SGSC 2262) OX=588858 GN=lpdA PE=3 SV	2	21	21	21	54.6	50.639	427850000	230660000	189670000	4312700000	3521600000	997230000
Q8ZRS8	Aconitate hydratase B	acnB	Q8ZRS8;A0A0F6AWV4	ACNB_SALTY Aconitate hydratase B OS=Salmonella typhimurium (strain LT2 / SGSC1412 / ATCC 700720) OX=99287 GN=acnB PE=1 SV=1;A0A0F6AWV4_SALT1 Aconitate hydratase B OS=Salmonella typhimurium (strain 14028s / SGSC 2262) OX=588858 GN=acnB PE=3 SV=1	2	31	31	31	46.1	93.528	44261000	20894000		3940400000	695820000	407620000
Q8ZRS4	S-adenosylmethionine decarboxylase proenzyme	speD	Q8ZRS4;A0A0F6AWW1	SPED_SALTY S-adenosylmethionine decarboxylase proenzyme OS=Salmonella typhimurium (strain LT2 / SGSC1412 / ATCC 700720) OX=99287 GN=speD PE=3 SV=1;A0A0F6AWW1_SALT1 S-adenosylmethionine decarboxylase proenzyme OS=Salmonella typhimurium (strain 14028s / SGSC	2	5	5	5	26.1	30.414				32325000
Q8ZRS3	Polyamine aminopropyltransferase	speE	Q8ZRS3;A0A0F6AWW2	SPEE_SALTY Polyamine aminopropyltransferase OS=Salmonella typhimurium (strain LT2 / SGSC1412 / ATCC 700720) OX=99287 GN=speE PE=3 SV=1;A0A0F6AWW2_SALT1 Polyamine aminopropyltransferase OS=Salmonella typhimurium (strain 14028s / SGSC 2262) OX=588858 GN=speE	2	5	5	5	23.8	32.095				152240000	69435000
Q8ZRS2	Blue copper oxidase CueO	cueO	Q8ZRS2;A0A0F6AWW4	CUEO_SALTY Blue copper oxidase CueO OS=Salmonella typhimurium (strain LT2 / SGSC1412 / ATCC 700720) OX=99287 GN=cueO PE=1 SV=1;A0A0F6AWW4_SALT1 Multicopper oxidase OS=Salmonella typhimurium (strain 14028s / SGSC 2262) OX=588858 GN=cueO PE=4 SV=1	2	1	1	1	2.2	58.625						35439000
Q8ZRS1	Glucose dehydrogenase	gcd	Q8ZRS1;A0A0F6AWW5	Q8ZRS1_SALTY Glucose dehydrogenase OS=Salmonella typhimurium (strain LT2 / SGSC1412 / ATCC 700720) OX=99287 GN=gcd PE=4 SV=1;A0A0F6AWW5_SALT1 Glucose dehydrogenase OS=Salmonella typhimurium (strain 14028s / SGSC 2262) OX=588858 GN=gcd PE=4 SV=1	2	4	4	4	6	86.494				34424000
O33799	Hypoxanthine phosphoribosyltransferase	hpt	O33799;A0A0F6AWW6	HPRT_SALTY Hypoxanthine phosphoribosyltransferase OS=Salmonella typhimurium (strain LT2 / SGSC1412 / ATCC 700720) OX=99287 GN=hpt PE=1 SV=2;A0A0F6AWW6_SALT1 Hypoxanthine phosphoribosyltransferase OS=Salmonella typhimurium (strain 14028s / SGSC 2262) OX=588	2	4	4	4	21.9	20.068				44275000
Q8ZRS0	Carbonic anhydrase	yadF	Q8ZRS0;A0A0F6AWW7	Q8ZRS0_SALTY Carbonic anhydrase OS=Salmonella typhimurium (strain LT2 / SGSC1412 / ATCC 700720) OX=99287 GN=yadF PE=1 SV=1;A0A0F6AWW7_SALT1 Carbonic anhydrase OS=Salmonella typhimurium (strain 14028s / SGSC 2262) OX=588858 GN=yadF PE=3 SV=1	2	6	6	6	30	24.821				250930000	99298000
Q8ZRR9	Putative ABC-type multidrug transport system, ATPase component	yadG	Q8ZRR9;A0A0F6AWW8	Q8ZRR9_SALTY Putative ABC-type multidrug transport system, ATPase component OS=Salmonella typhimurium (strain LT2 / SGSC1412 / ATCC 700720) OX=99287 GN=yadG PE=4 SV=1;A0A0F6AWW8_SALT1 Putative ABC-type multidrug transport system ATPase component OS=Salmone	2	3	3	3	11	34.684				33623000	11218000
P65662	Aspartate 1-decarboxylase	panD	P65662;A0A0F6AWX7	PAND_SALTY Aspartate 1-decarboxylase OS=Salmonella typhimurium (strain LT2 / SGSC1412 / ATCC 700720) OX=99287 GN=panD PE=1 SV=1;A0A0F6AWX7_SALT1 Aspartate 1-decarboxylase OS=Salmonella typhimurium (strain 14028s / SGSC 2262) OX=588858 GN=panD PE=3 SV=1	2	1	1	1	7.1	13.887						36812000
Q8ZRR1	Pantothenate synthetase	panC	Q8ZRR1;A0A0F6AWX8	PANC_SALTY Pantothenate synthetase OS=Salmonella typhimurium (strain LT2 / SGSC1412 / ATCC 700720) OX=99287 GN=panC PE=1 SV=1;A0A0F6AWX8_SALT1 Pantothenate synthetase OS=Salmonella typhimurium (strain 14028s / SGSC 2262) OX=588858 GN=panC PE=3 SV=1	2	7	7	7	26.4	31.857				47558000
Q8ZRR0	3-methyl-2-oxobutanoate hydroxymethyltransferase	panB	Q8ZRR0;A0A0F6AWY0	PANB_SALTY 3-methyl-2-oxobutanoate hydroxymethyltransferase OS=Salmonella typhimurium (strain LT2 / SGSC1412 / ATCC 700720) OX=99287 GN=panB PE=3 SV=1;A0A0F6AWY0_SALT1 3-methyl-2-oxobutanoate hydroxymethyltransferase OS=Salmonella typhimurium (strain 14028	2	1	1	1	4.9	28.105				13947000
Q8ZRQ8	Poly(A) polymerase I	pcnB	Q8ZRQ8;A0A0F6AWY2	PCNB_SALTY Poly(A) polymerase I OS=Salmonella typhimurium (strain LT2 / SGSC1412 / ATCC 700720) OX=99287 GN=pcnB PE=3 SV=2;A0A0F6AWY2_SALT1 Poly(A) polymerase I OS=Salmonella typhimurium (strain 14028s / SGSC 2262) OX=588858 GN=pcnB PE=3 SV=1	2	7	7	7	16.3	53.921				44526000	36135000
P0A1G5	RNA polymerase-binding transcription factor DksA	dksA	P0A1G5;A0A0F6AWY4	DKSA_SALTY RNA polymerase-binding transcription factor DksA OS=Salmonella typhimurium (strain LT2 / SGSC1412 / ATCC 700720) OX=99287 GN=dksA PE=3 SV=1;A0A0F6AWY4_SALT1 RNA polymerase-binding transcription factor DksA OS=Salmonella typhimurium (strain 14028	2	3	3	3	25.8	17.516				161250000	92992000	105890000
Q8ZRQ3	Penicillin-binding protein 1B	mrcB	Q8ZRQ3;A0A0F6AWZ0	Q8ZRQ3_SALTY Penicillin-binding protein 1B OS=Salmonella typhimurium (strain LT2 / SGSC1412 / ATCC 700720) OX=99287 GN=mrcB PE=3 SV=1;A0A0F6AWZ0_SALT1 Penicillin-binding protein 1B OS=Salmonella typhimurium (strain 14028s / SGSC 2262) OX=588858 GN=mrcB PE=	2	4	4	4	6.3	93.866				27420000	11149000
Q8ZRQ2	Outer membrane protein receptor / transporter for ferrichrome, colicin M, and phages T1, T5, and phi80	fhuA	Q8ZRQ2;A0A0F6AWZ2	Q8ZRQ2_SALTY Outer membrane protein receptor / transporter for ferrichrome, colicin M, and phages T1, T5, and phi80 OS=Salmonella typhimurium (strain LT2 / SGSC1412 / ATCC 700720) OX=99287 GN=fhuA PE=3 SV=1;A0A0F6AWZ2_SALT1 Ferrichrome outer membrane trans	2	1	1	1	1.6	80.626					9410200
P0CL07	Glutamate-1-semialdehyde 2,1-aminomutase	hemL	P0CL07;A0A0F6AX05	GSA_SALTY Glutamate-1-semialdehyde 2,1-aminomutase OS=Salmonella typhimurium (strain LT2 / SGSC1412 / ATCC 700720) OX=99287 GN=hemL PE=3 SV=1;A0A0F6AX05_SALT1 Glutamate-1-semialdehyde 2,1-aminomutase OS=Salmonella typhimurium (strain 14028s / SGSC 2262) OX	2	10	10	10	29.8	45.325	887330000	629520000	437030000	139980000	262790000	153860000
Q8ZRP8	H(+)/Cl(-) exchange transporter ClcA	clcA	Q8ZRP8;A0A0F6AX07	CLCA_SALTY H(+)/Cl(-) exchange transporter ClcA OS=Salmonella typhimurium (strain LT2 / SGSC1412 / ATCC 700720) OX=99287 GN=clcA PE=1 SV=1;A0A0F6AX07_SALT1 H(+)/Cl(-) exchange transporter ClcA OS=Salmonella typhimurium (strain 14028s / SGSC 2262) OX=588858	2	1	1	1	1.9	50.48
P60217	5-methylthioadenosine/S-adenosylhomocysteine nucleosidase	mtnN	P60217;A0A0F6AX11	MTNN_SALTY 5-methylthioadenosine/S-adenosylhomocysteine nucleosidase OS=Salmonella typhimurium (strain LT2 / SGSC1412 / ATCC 700720) OX=99287 GN=mtnN PE=3 SV=1;A0A0F6AX11_SALT1 5-methylthioadenosine/S-adenosylhomocysteine nucleosidase OS=Salmonella typhi	2	4	4	4	19.8	24.446				107750000
P26982	Periplasmic serine endoprotease DegP	degP	P26982;A0A0F6AX13	DEGP_SALTY Periplasmic serine endoprotease DegP OS=Salmonella typhimurium (strain LT2 / SGSC1412 / ATCC 700720) OX=99287 GN=degP PE=3 SV=1;A0A0F6AX13_SALT1 Periplasmic serine endoprotease DegP-like OS=Salmonella typhimurium (strain 14028s / SGSC 2262) OX=5	2	11	11	11	27.6	49.315	195980000			33388000	167930000
Q7CR64	UPF0325 protein YaeH	yaeH	Q7CR64;A0A0F6AX15	YAEH_SALTY UPF0325 protein YaeH OS=Salmonella typhimurium (strain LT2 / SGSC1412 / ATCC 700720) OX=99287 GN=yaeH PE=3 SV=1;A0A0F6AX15_SALT1 UPF0325 protein YaeH OS=Salmonella typhimurium (strain 14028s / SGSC 2262) OX=588858 GN=yaeH PE=3 SV=1	2	2	2	2	17.2	15.094				24291000
P66541	30S ribosomal protein S2	rpsB	P66541;A0A0F6AX20	RS2_SALTY 30S ribosomal protein S2 OS=Salmonella typhimurium (strain LT2 / SGSC1412 / ATCC 700720) OX=99287 GN=rpsB PE=3 SV=2;A0A0F6AX20_SALT1 30S ribosomal protein S2 OS=Salmonella typhimurium (strain 14028s / SGSC 2262) OX=588858 GN=rpsB PE=3 SV=1	2	13	13	13	71.8	26.758	701500000	87710000		3869900000	2628200000	1249300000
P64052	Elongation factor Ts	tsf	P64052;A0A0F6AX21	EFTS_SALTY Elongation factor Ts OS=Salmonella typhimurium (strain LT2 / SGSC1412 / ATCC 700720) OX=99287 GN=tsf PE=3 SV=1;A0A0F6AX21_SALT1 Elongation factor Ts OS=Salmonella typhimurium (strain 14028s / SGSC 2262) OX=588858 GN=tsf PE=3 SV=1	2	21	21	21	76.7	30.358	1202100000	209170000	174330000	8190400000	5957900000	1930100000
P65933	Uridylate kinase	pyrH	P65933;A0A0F6AX22	PYRH_SALTY Uridylate kinase OS=Salmonella typhimurium (strain LT2 / SGSC1412 / ATCC 700720) OX=99287 GN=pyrH PE=1 SV=1;A0A0F6AX22_SALT1 Uridylate kinase OS=Salmonella typhimurium (strain 14028s / SGSC 2262) OX=588858 GN=pyrH PE=3 SV=1	2	4	4	4	24.5	25.955				31709000	41208000
P66738	Ribosome-recycling factor	frr	P66738;A0A0F6AX23	RRF_SALTY Ribosome-recycling factor OS=Salmonella typhimurium (strain LT2 / SGSC1412 / ATCC 700720) OX=99287 GN=frr PE=3 SV=1;A0A0F6AX23_SALT1 Ribosome-recycling factor OS=Salmonella typhimurium (strain 14028s / SGSC 2262) OX=588858 GN=frr PE=3 SV=1	2	5	5	5	37.8	20.555				131120000	64256000
Q7CR63	Phosphatidate cytidylyltransferase	cdsA	Q7CR63;A0A0F6AX27	Q7CR63_SALTY Phosphatidate cytidylyltransferase OS=Salmonella typhimurium (strain LT2 / SGSC1412 / ATCC 700720) OX=99287 GN=cdsA PE=3 SV=1;A0A0F6AX27_SALT1 Phosphatidate cytidylyltransferase OS=Salmonella typhimurium (strain 14028s / SGSC 2262) OX=588858 G	2	1	1	1	5.3	31.394				28439000
Q8ZRP0	Outer membrane protein assembly factor BamA	bamA	Q8ZRP0;A0A0F6AX28	BAMA_SALTY Outer membrane protein assembly factor BamA OS=Salmonella typhimurium (strain LT2 / SGSC1412 / ATCC 700720) OX=99287 GN=bamA PE=1 SV=1;A0A0F6AX28_SALT1 Outer membrane protein assembly factor BamA OS=Salmonella typhimurium (strain 14028s / SGSC 2	2	33	33	33	48	89.525	228910000		189760000	1218200000	850640000	564720000
P0A1Z2	Chaperone protein Skp	skp	P0A1Z2;A0A0F6AX29	SKP_SALTY Chaperone protein Skp OS=Salmonella typhimurium (strain LT2 / SGSC1412 / ATCC 700720) OX=99287 GN=skp PE=1 SV=1;A0A0F6AX29_SALT1 Periplasmic chaperone OS=Salmonella typhimurium (strain 14028s / SGSC 2262) OX=588858 GN=hlpA PE=3 SV=1	2	3	3	3	22.4	17.905					72946000
P0A1X4	UDP-3-O-(3-hydroxymyristoyl)glucosamine N-acyltransferase	lpxD	P0A1X4;A0A0F6AX30	LPXD_SALTY UDP-3-O-(3-hydroxymyristoyl)glucosamine N-acyltransferase OS=Salmonella typhimurium (strain LT2 / SGSC1412 / ATCC 700720) OX=99287 GN=lpxD PE=1 SV=2;A0A0F6AX30_SALT1 UDP-3-O-(3-hydroxymyristoyl)glucosamine N-acyltransferase OS=Salmonella typhimu	2	4	4	4	14.7	35.93				88591000	52247000
P32200	Acyl-[acyl-carrier-protein]--UDP-N-acetylglucosamine O-acyltransferase	lpxA	P32200;A0A0F6AX32	LPXA_SALTY Acyl-[acyl-carrier-protein]--UDP-N-acetylglucosamine O-acyltransferase OS=Salmonella typhimurium (strain LT2 / SGSC1412 / ATCC 700720) OX=99287 GN=lpxA PE=3 SV=1;A0A0F6AX32_SALT1 Acyl-[acyl-carrier-protein]--UDP-N-acetylglucosamine O-acyltransfe	2	3	3	3	13.7	28.089				98620000	70154000
Q8ZRN9	Lipid-A-disaccharide synthase	lpxB	Q8ZRN9;A0A0F6AX33	LPXB_SALTY Lipid-A-disaccharide synthase OS=Salmonella typhimurium (strain LT2 / SGSC1412 / ATCC 700720) OX=99287 GN=lpxB PE=3 SV=1;A0A0F6AX33_SALT1 Lipid-A-disaccharide synthase OS=Salmonella typhimurium (strain 14028s / SGSC 2262) OX=588858 GN=lpxB PE=3	2	2	2	2	5.5	42.451				9607000
P14567	DNA polymerase III subunit alpha	dnaE	P14567;A0A0F6AX35	DPO3A_SALTY DNA polymerase III subunit alpha OS=Salmonella typhimurium (strain LT2 / SGSC1412 / ATCC 700720) OX=99287 GN=dnaE PE=3 SV=2;A0A0F6AX35_SALT1 DNA polymerase III subunit alpha OS=Salmonella typhimurium (strain 14028s / SGSC 2262) OX=588858 GN=dna	2	2	2	2	1.6	130.22				5436900
P0A1C3	Acetyl-coenzyme A carboxylase carboxyl transferase subunit alpha	accA	P0A1C3;A0A0F6AX36	ACCA_SALTY Acetyl-coenzyme A carboxylase carboxyl transferase subunit alpha OS=Salmonella typhimurium (strain LT2 / SGSC1412 / ATCC 700720) OX=99287 GN=accA PE=3 SV=2;A0A0F6AX36_SALT1 Acetyl-coenzyme A carboxylase carboxyl transferase subunit alpha OS=Salm	2	12	12	12	40.4	35.343				965680000	235510000	350930000
Q8ZRN7	Lysine decarboxylase 2, constitutive	ldcC	Q8ZRN7;A0A0F6AX38	Q8ZRN7_SALTY Lysine decarboxylase 2, constitutive OS=Salmonella typhimurium (strain LT2 / SGSC1412 / ATCC 700720) OX=99287 GN=ldcC PE=4 SV=1;A0A0F6AX38_SALT1 Lysine decarboxylase 2 OS=Salmonella typhimurium (strain 14028s / SGSC 2262) OX=588858 GN=ldcC PE=	2	2	2	2	2.9	80.762				13738000
Q7CR62	Proline--tRNA ligase	proS	Q7CR62;A0A0F6AX45	SYP_SALTY Proline--tRNA ligase OS=Salmonella typhimurium (strain LT2 / SGSC1412 / ATCC 700720) OX=99287 GN=proS PE=3 SV=1;A0A0F6AX45_SALT1 Proline--tRNA ligase OS=Salmonella typhimurium (strain 14028s / SGSC 2262) OX=588858 GN=proS PE=3 SV=1	2	19	19	19	47.4	63.539	96603000			688760000	393250000	117970000
Q7CR61	Outer membrane lipoprotein RcsF	rcsF	Q7CR61;A0A0F6AX47	Q7CR61_SALTY Outer membrane lipoprotein RcsF OS=Salmonella typhimurium (strain LT2 / SGSC1412 / ATCC 700720) OX=99287 GN=rcsF PE=3 SV=1;A0A0F6AX47_SALT1 Outer membrane lipoprotein RcsF OS=Salmonella typhimurium (strain 14028s / SGSC 2262) OX=588858 GN=rcsF	2	4	4	4	54.5	14.189					106250000
Q8ZRN1	D-methionine-binding lipoprotein MetQ	metQ	Q8ZRN1;A0A0F6AX48	METQ_SALTY D-methionine-binding lipoprotein MetQ OS=Salmonella typhimurium (strain LT2 / SGSC1412 / ATCC 700720) OX=99287 GN=metQ PE=3 SV=1;A0A0F6AX48_SALT1 Lipoprotein OS=Salmonella typhimurium (strain 14028s / SGSC 2262) OX=588858 GN=metQ PE=3 SV=1	2	11	11	11	56.1	29.435	60223000			164160000	257400000	84558000
Q8ZRM9	Methionine import ATP-binding protein MetN 1	metN1	Q8ZRM9;A0A0F6AX50	METN1_SALTY Methionine import ATP-binding protein MetN 1 OS=Salmonella typhimurium (strain LT2 / SGSC1412 / ATCC 700720) OX=99287 GN=metN1 PE=3 SV=1;A0A0F6AX50_SALT1 Methionine import ATP-binding protein MetN OS=Salmonella typhimurium (strain 14028s / SGSC	2	2	2	2	9.9	37.661					14857000
Q8ZRM6	Putative LysR family transcriptional regulator	yafC	Q8ZRM6;A0A0F6AX56	Q8ZRM6_SALTY Putative LysR family transcriptional regulator OS=Salmonella typhimurium (strain LT2 / SGSC1412 / ATCC 700720) OX=99287 GN=yafC PE=3 SV=1;A0A0F6AX56_SALT1 Putative transcriptional regulator OS=Salmonella typhimurium (strain 14028s / SGSC 2262)	2	1	1	1	3.3	33.899
Q8ZRJ7	Acyl-coenzyme A dehydrogenase	fadE	Q8ZRJ7;A0A0F6AXB6	FADE_SALTY Acyl-coenzyme A dehydrogenase OS=Salmonella typhimurium (strain LT2 / SGSC1412 / ATCC 700720) OX=99287 GN=fadE PE=2 SV=1;A0A0F6AXB6_SALT1 Acyl-CoA dehydrogenase OS=Salmonella typhimurium (strain 14028s / SGSC 2262) OX=588858 GN=fadE PE=4 SV=1	2	8	8	8	12.4	89.215				103460000
P63223	Phosphoheptose isomerase	gmhA	P63223;A0A0F6AXB7	GMHA_SALTY Phosphoheptose isomerase OS=Salmonella typhimurium (strain LT2 / SGSC1412 / ATCC 700720) OX=99287 GN=gmhA PE=3 SV=1;A0A0F6AXB7_SALT1 Phosphoheptose isomerase OS=Salmonella typhimurium (strain 14028s / SGSC 2262) OX=588858 GN=gmhA PE=3 SV=1	2	5	5	5	28.1	20.896				176690000	130230000	128890000
Q8ZRJ6	Putative glutamine amidotransferase	yafJ	Q8ZRJ6;A0A0F6AXB8	Q8ZRJ6_SALTY Putative glutamine amidotransferase OS=Salmonella typhimurium (strain LT2 / SGSC1412 / ATCC 700720) OX=99287 GN=yafJ PE=4 SV=1;A0A0F6AXB8_SALT1 Putative glutamine amidotransferase OS=Salmonella typhimurium (strain 14028s / SGSC 2262) OX=588858	2	2	2	2	11.8	28.669				19231000
Q8ZRJ5	Aminoacyl-histidine dipeptidase (Peptidase D)	pepD	Q8ZRJ5;A0A0F6AXC2	Q8ZRJ5_SALTY Aminoacyl-histidine dipeptidase (Peptidase D) OS=Salmonella typhimurium (strain LT2 / SGSC1412 / ATCC 700720) OX=99287 GN=pepD PE=4 SV=1;A0A0F6AXC2_SALT1 Aminoacyl-histidine dipeptidase OS=Salmonella typhimurium (strain 14028s / SGSC 2262) OX=	2	9	9	9	22.9	52.436				698570000	60417000	24134000
P0A277	Xanthine phosphoribosyltransferase	gpt	P0A277;A0A0F6AXC3	XGPT_SALTY Xanthine phosphoribosyltransferase OS=Salmonella typhimurium (strain LT2 / SGSC1412 / ATCC 700720) OX=99287 GN=gpt PE=3 SV=1;A0A0F6AXC3_SALT1 Xanthine phosphoribosyltransferase OS=Salmonella typhimurium (strain 14028s / SGSC 2262) OX=588858 GN=g	2	6	6	6	50	16.969				106940000	80070000
P37722	Esterase FrsA	frsA	P37722;A0A0F6AXC4	FRSA_SALTY Esterase FrsA OS=Salmonella typhimurium (strain LT2 / SGSC1412 / ATCC 700720) OX=99287 GN=frsA PE=3 SV=2;A0A0F6AXC4_SALT1 Esterase FrsA OS=Salmonella typhimurium (strain 14028s / SGSC 2262) OX=588858 GN=frsA PE=3 SV=1	2	3	3	3	7.7	47.159				15090000	11569000
Q7CR52	Sigma factor-binding protein Crl	crl	Q7CR52;A0A0F6AXC5	CRL_SALTY Sigma factor-binding protein Crl OS=Salmonella typhimurium (strain LT2 / SGSC1412 / ATCC 700720) OX=99287 GN=crl PE=1 SV=1;A0A0F6AXC5_SALT1 Sigma factor-binding protein Crl OS=Salmonella typhimurium (strain 14028s / SGSC 2262) OX=588858 GN=crl PE	2	2	2	2	30.1	15.797					12001000
P30705	Outer membrane porin PhoE	phoE	P30705;A0A0F6AXC6	PHOE_SALTY Outer membrane porin PhoE OS=Salmonella typhimurium (strain LT2 / SGSC1412 / ATCC 700720) OX=99287 GN=phoE PE=2 SV=1;A0A0F6AXC6_SALT1 Outer membrane phosphoporin protein E OS=Salmonella typhimurium (strain 14028s / SGSC 2262) OX=588858 GN=phoE P	2	5	5	5	14.9	38.762					78859000
P65792	Glutamate 5-kinase	proB	P65792;A0A0F6AXC8	PROB_SALTY Glutamate 5-kinase OS=Salmonella typhimurium (strain LT2 / SGSC1412 / ATCC 700720) OX=99287 GN=proB PE=3 SV=1;A0A0F6AXC8_SALT1 Glutamate 5-kinase OS=Salmonella typhimurium (strain 14028s / SGSC 2262) OX=588858 GN=proB PE=3 SV=1	2	6	6	6	19.3	39.14				74770000	32263000
P40861	Gamma-glutamyl phosphate reductase	proA	P40861;A0A0F6AXC9	PROA_SALTY Gamma-glutamyl phosphate reductase OS=Salmonella typhimurium (strain LT2 / SGSC1412 / ATCC 700720) OX=99287 GN=proA PE=3 SV=2;A0A0F6AXC9_SALT1 Gamma-glutamyl phosphate reductase OS=Salmonella typhimurium (strain 14028s / SGSC 2262) OX=588858 GN=	2	4	4	4	9.1	44.665				92744000
Q56062	2-methylisocitrate lyase	prpB	Q56062;A0A0F6AXH9	PRPB_SALTY 2-methylisocitrate lyase OS=Salmonella typhimurium (strain LT2 / SGSC1412 / ATCC 700720) OX=99287 GN=prpB PE=1 SV=3;A0A0F6AXH9_SALT1 2-methylisocitrate lyase OS=Salmonella typhimurium (strain 14028s / SGSC 2262) OX=588858 GN=prpB PE=3 SV=1	2	1	1	1	5.1	31.999				4361200
Q56063	2-methylcitrate synthase	prpC	Q56063;A0A0F6AXI0	PRPC_SALTY 2-methylcitrate synthase OS=Salmonella typhimurium (strain LT2 / SGSC1412 / ATCC 700720) OX=99287 GN=prpC PE=1 SV=2;A0A0F6AXI0_SALT1 Citrate synthase OS=Salmonella typhimurium (strain 14028s / SGSC 2262) OX=588858 GN=prpC PE=3 SV=1	2	1	1	1	4.4	43.173				5931300
P74840	2-methylcitrate dehydratase	prpD	P74840;A0A0F6AXI1	PRPD_SALTY 2-methylcitrate dehydratase OS=Salmonella typhimurium (strain LT2 / SGSC1412 / ATCC 700720) OX=99287 GN=prpD PE=1 SV=2;A0A0F6AXI1_SALT1 2-methylcitrate dehydratase OS=Salmonella typhimurium (strain 14028s / SGSC 2262) OX=588858 GN=prpD PE=4 SV=1	2	3	3	3	6.8	53.786				32659000	9510000
Q7CR48	Delta-aminolevulinic acid dehydratase	hemB	Q7CR48;A0A0F6AXI3	Q7CR48_SALTY Delta-aminolevulinic acid dehydratase OS=Salmonella typhimurium (strain LT2 / SGSC1412 / ATCC 700720) OX=99287 GN=hemB PE=3 SV=1;A0A0F6AXI3_SALT1 Delta-aminolevulinic acid dehydratase OS=Salmonella typhimurium (strain 14028s / SGSC 2262) OX=58	2	8	8	8	29.3	35.547				229230000	61094000	35754000
Q8ZRF4	Putative outer membrane lipoprotein	yaiW	Q8ZRF4;A0A0F6AXJ2	Q8ZRF4_SALTY Putative outer membrane lipoprotein OS=Salmonella typhimurium (strain LT2 / SGSC1412 / ATCC 700720) OX=99287 GN=yaiW PE=4 SV=1;A0A0F6AXJ2_SALT1 Putative outer membrane lipoprotein OS=Salmonella typhimurium (strain 14028s / SGSC 2262) OX=588858	2	2	2	2	5.8	40.255				9051900
P0A1F0	D-alanine--D-alanine ligase A	ddlA	P0A1F0;A0A0F6AXJ6	DDLA_SALTY D-alanine--D-alanine ligase A OS=Salmonella typhimurium (strain LT2 / SGSC1412 / ATCC 700720) OX=99287 GN=ddlA PE=1 SV=2;A0A0F6AXJ6_SALT1 D-alanine--D-alanine ligase OS=Salmonella typhimurium (strain 14028s / SGSC 2262) OX=588858 GN=ddl_1 PE=3 S	2	7	7	7	19.8	39.356		96280000		102960000	48918000
Q8ZRF0	Pyrroline-5-carboxylate reductase	proC	Q8ZRF0;A0A0F6AXK4	Q8ZRF0_SALTY Pyrroline-5-carboxylate reductase OS=Salmonella typhimurium (strain LT2 / SGSC1412 / ATCC 700720) OX=99287 GN=proC PE=3 SV=1;A0A0F6AXK4_SALT1 Pyrroline-5-carboxylate reductase OS=Salmonella typhimurium (strain 14028s / SGSC 2262) OX=588858 GN=	2	1	1	1	4.1	28.061					9496800
P63603	Shikimate kinase 2	aroL	P63603;A0A0F6AXK7	AROL_SALTY Shikimate kinase 2 OS=Salmonella typhimurium (strain LT2 / SGSC1412 / ATCC 700720) OX=99287 GN=aroL PE=3 SV=1;A0A0F6AXK7_SALT1 Shikimate kinase 2 OS=Salmonella typhimurium (strain 14028s / SGSC 2262) OX=588858 GN=aroL PE=3 SV=1	2	1	1	1	15.5	19.803	8081100
Q8ZRE7	Pyrimidine/purine nucleoside phosphorylase	ppnP	Q8ZRE7;A0A0F6AXL0	PPNP_SALTY Pyrimidine/purine nucleoside phosphorylase OS=Salmonella typhimurium (strain LT2 / SGSC1412 / ATCC 700720) OX=99287 GN=ppnP PE=3 SV=1;A0A0F6AXL0_SALT1 Pyrimidine/purine nucleoside phosphorylase OS=Salmonella typhimurium (strain 14028s / SGSC 226	2	3	3	3	34	10.158				42772000
P65973	Recombination-associated protein RdgC	rdgC	P65973;A0A0F6AXL1	RDGC_SALTY Recombination-associated protein RdgC OS=Salmonella typhimurium (strain LT2 / SGSC1412 / ATCC 700720) OX=99287 GN=rdgC PE=3 SV=1;A0A0F6AXL1_SALT1 Recombination-associated protein RdgC OS=Salmonella typhimurium (strain 14028s / SGSC 2262) OX=5888	2	6	6	6	20.8	33.976				69066000
Q7CR43	Response regulator in two-component regulatory system with PhoR (Or CreC)	phoB	Q7CR43;A0A0F6AXL8	Q7CR43_SALTY Response regulator in two-component regulatory system with PhoR (Or CreC) OS=Salmonella typhimurium (strain LT2 / SGSC1412 / ATCC 700720) OX=99287 GN=phoB PE=4 SV=1;A0A0F6AXL8_SALT1 Transcriptional regulator PhoB OS=Salmonella typhimurium (str	2	1	1	1	4.8	26.403					16543000
P0A1W8	Branched-chain amino acid transport system 2 carrier protein	brnQ	P0A1W8;A0A0F6AXM1	BRNQ_SALTY Branched-chain amino acid transport system 2 carrier protein OS=Salmonella typhimurium (strain LT2 / SGSC1412 / ATCC 700720) OX=99287 GN=brnQ PE=3 SV=1;A0A0F6AXM1_SALT1 Branched-chain amino acid transport system carrier protein OS=Salmonella typ	2	1	1	1	3.2	46.22				10549000
Q7CR42	Putative thiol-alkyl hydroperoxide reductase	STM0402	Q7CR42;A0A0F6AXM4	Q7CR42_SALTY Putative thiol-alkyl hydroperoxide reductase OS=Salmonella typhimurium (strain LT2 / SGSC1412 / ATCC 700720) OX=99287 GN=STM0402 PE=4 SV=1;A0A0F6AXM4_SALT1 Putative thiol-alkyl hydroperoxide reductase OS=Salmonella typhimurium (strain 14028s /	2	7	7	7	49	22.317	104170000			63473000	319460000	249350000
Q8ZRD9	S-adenosylmethionine:tRNA ribosyltransferase-isomerase	queA	Q8ZRD9;A0A0F6AXM6	QUEA_SALTY S-adenosylmethionine:tRNA ribosyltransferase-isomerase OS=Salmonella typhimurium (strain LT2 / SGSC1412 / ATCC 700720) OX=99287 GN=queA PE=3 SV=1;A0A0F6AXM6_SALT1 S-adenosylmethionine:tRNA ribosyltransferase-isomerase OS=Salmonella typhimurium (	2	2	2	2	6.5	39.255				23098000
Q8ZRD8	Queuine tRNA-ribosyltransferase	tgt	Q8ZRD8;A0A0F6AXM8	TGT_SALTY Queuine tRNA-ribosyltransferase OS=Salmonella typhimurium (strain LT2 / SGSC1412 / ATCC 700720) OX=99287 GN=tgt PE=3 SV=1;A0A0F6AXM8_SALT1 Queuine tRNA-ribosyltransferase OS=Salmonella typhimurium (strain 14028s / SGSC 2262) OX=588858 GN=tgt PE=3	2	7	7	7	22.9	42.521				82394000	44735000
Q7CR40	Sec translocon accessory complex subunit YajC	yajC	Q7CR40;A0A0F6AXM9	Q7CR40_SALTY Sec translocon accessory complex subunit YajC OS=Salmonella typhimurium (strain LT2 / SGSC1412 / ATCC 700720) OX=99287 GN=yajC PE=3 SV=1;A0A0F6AXM9_SALT1 Sec translocon accessory complex subunit YajC OS=Salmonella typhimurium (strain 14028s /	2	2	2	2	20	11.844				58507000	57176000
Q8ZRD7	Protein translocase subunit SecD	secD	Q8ZRD7;A0A0F6AXN0	Q8ZRD7_SALTY Protein translocase subunit SecD OS=Salmonella typhimurium (strain LT2 / SGSC1412 / ATCC 700720) OX=99287 GN=secD PE=3 SV=1;A0A0F6AXN0_SALT1 Protein translocase subunit SecD OS=Salmonella typhimurium (strain 14028s / SGSC 2262) OX=588858 GN=se	2	16	16	16	36.3	66.586				571110000	206950000	94803000
Q7CR39	Protein-export membrane protein SecF	secF	Q7CR39;A0A0F6AXN1	Q7CR39_SALTY Protein-export membrane protein SecF OS=Salmonella typhimurium (strain LT2 / SGSC1412 / ATCC 700720) OX=99287 GN=secF PE=3 SV=1;A0A0F6AXN1_SALT1 Protein-export membrane protein SecF OS=Salmonella typhimurium (strain 14028s / SGSC 2262) OX=5888	2	4	4	4	17.3	35.376				81788000	44986000
P0A2M1	Transcriptional repressor NrdR	nrdR	P0A2M1;A0A0F6AXN9	NRDR_SALTY Transcriptional repressor NrdR OS=Salmonella typhimurium (strain LT2 / SGSC1412 / ATCC 700720) OX=99287 GN=nrdR PE=3 SV=1;A0A0F6AXN9_SALT1 Transcriptional repressor NrdR OS=Salmonella typhimurium (strain 14028s / SGSC 2262) OX=588858 GN=ybaD PE=	2	3	3	3	26.8	17.198				20252000
Q8ZRD4	Riboflavin biosynthesis protein RibD	ribD	Q8ZRD4;A0A0F6AXP0	Q8ZRD4_SALTY Riboflavin biosynthesis protein RibD OS=Salmonella typhimurium (strain LT2 / SGSC1412 / ATCC 700720) OX=99287 GN=ribD PE=3 SV=1;A0A0F6AXP0_SALT1 Riboflavin biosynthesis protein RibD OS=Salmonella typhimurium (strain 14028s / SGSC 2262) OX=5888	2	1	1	1	4.1	39.73
P66038	6,7-dimethyl-8-ribityllumazine synthase	ribH	P66038;A0A0F6AXP1	RISB_SALTY 6,7-dimethyl-8-ribityllumazine synthase OS=Salmonella typhimurium (strain LT2 / SGSC1412 / ATCC 700720) OX=99287 GN=ribH PE=1 SV=1;A0A0F6AXP1_SALT1 6,7-dimethyl-8-ribityllumazine synthase OS=Salmonella typhimurium (strain 14028s / SGSC 2262) OX=	2	5	5	5	51.3	16.008				58526000	47506000	19810000
Q8ZRD3	Transcription antitermination protein NusB	nusB	Q8ZRD3;A0A0F6AXP2	NUSB_SALTY Transcription antitermination protein NusB OS=Salmonella typhimurium (strain LT2 / SGSC1412 / ATCC 700720) OX=99287 GN=nusB PE=3 SV=1;A0A0F6AXP2_SALT1 Transcription antitermination protein NusB OS=Salmonella typhimurium (strain 14028s / SGSC 226	2	3	3	3	18.7	15.689				19415000
Q8ZRD2	Putative oxidoreductase / K + channel protein	yajO	Q8ZRD2;A0A0F6AXP6	Q8ZRD2_SALTY Putative oxidoreductase / K + channel protein OS=Salmonella typhimurium (strain LT2 / SGSC1412 / ATCC 700720) OX=99287 GN=yajO PE=4 SV=1;A0A0F6AXP6_SALT1 Putative oxidoreductase OS=Salmonella typhimurium (strain 14028s / SGSC 2262) OX=588858 G	2	2	2	2	5.2	36.161				31841000
Q8ZRD1	1-deoxy-D-xylulose-5-phosphate synthase	dxs	Q8ZRD1;A0A0F6AXP7	DXS_SALTY 1-deoxy-D-xylulose-5-phosphate synthase OS=Salmonella typhimurium (strain LT2 / SGSC1412 / ATCC 700720) OX=99287 GN=dxs PE=3 SV=3;A0A0F6AXP7_SALT1 1-deoxy-D-xylulose-5-phosphate synthase OS=Salmonella typhimurium (strain 14028s / SGSC 2262) OX=58	2	9	9	9	19.7	67.467				104200000	48995000
P55913	tRNA sulfurtransferase	thiI	P55913;A0A0F6AXQ0	THII_SALTY tRNA sulfurtransferase OS=Salmonella typhimurium (strain LT2 / SGSC1412 / ATCC 700720) OX=99287 GN=thiI PE=3 SV=2;A0A0F6AXQ0_SALT1 tRNA sulfurtransferase OS=Salmonella typhimurium (strain 14028s / SGSC 2262) OX=588858 GN=thiI PE=3 SV=1	2	5	5	5	13.9	54.83				79298000	34259000
P55880	Protein/nucleic acid deglycase YajL	yajL	P55880;A0A0F6AXQ9	YAJL_SALTY Protein/nucleic acid deglycase YajL OS=Salmonella typhimurium (strain LT2 / SGSC1412 / ATCC 700720) OX=99287 GN=yajL PE=3 SV=2;A0A0F6AXQ9_SALT1 DJ-1_PfpI domain-containing protein OS=Salmonella typhimurium (strain 14028s / SGSC 2262) OX=588858 G	2	2	2	2	20.9	20.767				13882000
Q8ZRC9	UPF0234 protein YajQ	yajQ	Q8ZRC9;A0A0F6AXR1	YAJQ_SALTY UPF0234 protein YajQ OS=Salmonella typhimurium (strain LT2 / SGSC1412 / ATCC 700720) OX=99287 GN=yajQ PE=3 SV=2;A0A0F6AXR1_SALT1 UPF0234 protein YajQ OS=Salmonella typhimurium (strain 14028s / SGSC 2262) OX=588858 GN=yajQ PE=3 SV=1	2	4	4	4	35	18.319				59665000	28163000
Q7CR28	Cytochrome o ubiquinol oxidase subunit IV	cyoD	Q7CR28;A0A0F6AXR6	Q7CR28_SALTY Cytochrome o ubiquinol oxidase subunit IV OS=Salmonella typhimurium (strain LT2 / SGSC1412 / ATCC 700720) OX=99287 GN=cyoD PE=4 SV=1;A0A0F6AXR6_SALT1 Cytochrome o ubiquinol oxidase subunit IV OS=Salmonella typhimurium (strain 14028s / SGSC 226	2	1	1	1	13.8	11.963					38836000
Q7CR27	Cytochrome o ubiquinol oxidase subunit I	cyoB	Q7CR27;A0A0F6AXR8	Q7CR27_SALTY Cytochrome o ubiquinol oxidase subunit I OS=Salmonella typhimurium (strain LT2 / SGSC1412 / ATCC 700720) OX=99287 GN=cyoB PE=3 SV=1;A0A0F6AXR8_SALT1 Cytochrome o ubiquinol oxidase subunit I OS=Salmonella typhimurium (strain 14028s / SGSC 2262)	2	5	5	5	8.4	74.281				577170000	206130000	134680000
Q7CR26	Ubiquinol oxidase subunit 2	cyoA	Q7CR26;A0A0F6AXR9	Q7CR26_SALTY Ubiquinol oxidase subunit 2 OS=Salmonella typhimurium (strain LT2 / SGSC1412 / ATCC 700720) OX=99287 GN=cyoA PE=3 SV=1;A0A0F6AXR9_SALT1 Ubiquinol oxidase subunit 2 OS=Salmonella typhimurium (strain 14028s / SGSC 2262) OX=588858 GN=cyoA PE=3 SV	2	8	8	8	34.9	35.292		67642000		462390000	220480000	90527000
A0A0F6AXS1	Uncharacterized protein	yajG	A0A0F6AXS1;Q8ZRC1	A0A0F6AXS1_SALT1 Uncharacterized protein OS=Salmonella typhimurium (strain 14028s / SGSC 2262) OX=588858 GN=yajG PE=4 SV=1;Q8ZRC1_SALTY Putative lipoprotein OS=Salmonella typhimurium (strain LT2 / SGSC1412 / ATCC 700720) OX=99287 GN=yajG PE=4 SV=1	2	3	3	3	22.4	20.803					127290000	66747000
P66932	Trigger factor	tig	P66932;A0A0F6AXS5	TIG_SALTY Trigger factor OS=Salmonella typhimurium (strain LT2 / SGSC1412 / ATCC 700720) OX=99287 GN=tig PE=3 SV=1;A0A0F6AXS5_SALT1 Trigger factor OS=Salmonella typhimurium (strain 14028s / SGSC 2262) OX=588858 GN=tig PE=3 SV=1	2	28	28	28	68.3	48.066	387620000	111850000	34176000	4111000000	5985300000	848760000
P0A1D7	ATP-dependent Clp protease proteolytic subunit	clpP	P0A1D7;A0A0F6AXS6	CLPP_SALTY ATP-dependent Clp protease proteolytic subunit OS=Salmonella typhimurium (strain LT2 / SGSC1412 / ATCC 700720) OX=99287 GN=clpP PE=3 SV=1;A0A0F6AXS6_SALT1 ATP-dependent Clp protease proteolytic subunit OS=Salmonella typhimurium (strain 14028s /	2	2	2	2	20.3	23.176				61323000
Q8ZRC0	ATP-dependent Clp protease ATP-binding subunit ClpX	clpX	Q8ZRC0;A0A0F6AXS8	CLPX_SALTY ATP-dependent Clp protease ATP-binding subunit ClpX OS=Salmonella typhimurium (strain LT2 / SGSC1412 / ATCC 700720) OX=99287 GN=clpX PE=3 SV=1;A0A0F6AXS8_SALT1 ATP-dependent Clp protease ATP-binding subunit ClpX OS=Salmonella typhimurium (strain	2	17	17	17	53.7	46.175				291050000	322500000	210490000
Q8ZRB9	Lon protease	lon	Q8ZRB9;A0A0F6AXS9	Q8ZRB9_SALTY Lon protease OS=Salmonella typhimurium (strain LT2 / SGSC1412 / ATCC 700720) OX=99287 GN=lon PE=2 SV=1;A0A0F6AXS9_SALT1 Lon protease OS=Salmonella typhimurium (strain 14028s / SGSC 2262) OX=588858 GN=lon PE=2 SV=1	2	37	37	37	50.5	87.41		459260000		1655800000	960970000	240420000
P0A1R8	DNA-binding protein HU-beta	hupB	P0A1R8;A0A0F6AXT0	DBHB_SALTY DNA-binding protein HU-beta OS=Salmonella typhimurium (strain LT2 / SGSC1412 / ATCC 700720) OX=99287 GN=hupB PE=3 SV=1;A0A0F6AXT0_SALT1 Transcriptional regulator HU subunit beta OS=Salmonella typhimurium (strain 14028s / SGSC 2262) OX=588858 GN=	2	2	2	2	24.4	9.2395				137540000	57528000	23039000
Q8ZRB8	Peptidylprolyl isomerase	cypD	Q8ZRB8;A0A0F6AXT1	Q8ZRB8_SALTY Peptidylprolyl isomerase OS=Salmonella typhimurium (strain LT2 / SGSC1412 / ATCC 700720) OX=99287 GN=cypD PE=4 SV=1;A0A0F6AXT1_SALT1 Peptidylprolyl isomerase OS=Salmonella typhimurium (strain 14028s / SGSC 2262) OX=588858 GN=cypD PE=4 SV=1	2	10	10	10	18	68.128					68378000
Q7CR23	Putative esterase	ybaW	Q7CR23;A0A0F6AXT4	Q7CR23_SALTY Putative esterase OS=Salmonella typhimurium (strain LT2 / SGSC1412 / ATCC 700720) OX=99287 GN=ybaW PE=4 SV=1;A0A0F6AXT4_SALT1 Putative esterase OS=Salmonella typhimurium (strain 14028s / SGSC 2262) OX=588858 GN=ybaW PE=4 SV=1	2	1	1	1	6.8	15.093
Q8ZRB2	Acyl-CoA thioesterase II	tesB	Q8ZRB2;A0A0F6AXU4	Q8ZRB2_SALTY Acyl-CoA thioesterase II OS=Salmonella typhimurium (strain LT2 / SGSC1412 / ATCC 700720) OX=99287 GN=tesB PE=4 SV=1;A0A0F6AXU4_SALT1 Acyl-CoA thioesterase II OS=Salmonella typhimurium (strain 14028s / SGSC 2262) OX=588858 GN=tesB PE=4 SV=1	2	3	3	3	8.4	31.99				259520000
Q8ZRB1	Glycoprotein/polysaccharide metabolism	ybaY	Q8ZRB1;A0A0F6AXU5	Q8ZRB1_SALTY Glycoprotein/polysaccharide metabolism OS=Salmonella typhimurium (strain LT2 / SGSC1412 / ATCC 700720) OX=99287 GN=ybaY PE=4 SV=1;A0A0F6AXU5_SALT1 Uncharacterized protein OS=Salmonella typhimurium (strain 14028s / SGSC 2262) OX=588858 GN=ybaY	2	1	1	1	12.7	19.477				38896000
Q8ZRA7	Efflux pump membrane transporter	acrB	Q8ZRA7;A0A0F6AXV4;Q8ZLN4;A0A0F6B7I9	Q8ZRA7_SALTY Efflux pump membrane transporter OS=Salmonella typhimurium (strain LT2 / SGSC1412 / ATCC 700720) OX=99287 GN=acrB PE=3 SV=1;A0A0F6AXV4_SALT1 Efflux pump membrane transporter OS=Salmonella typhimurium (strain 14028s / SGSC 2262) OX=588858 GN=ac	4	10	10	10	13.8	113.61				255480000	72522000
Q8ZRA6	Acridine efflux pump	acrA	Q8ZRA6;A0A0F6AXV5	Q8ZRA6_SALTY Acridine efflux pump OS=Salmonella typhimurium (strain LT2 / SGSC1412 / ATCC 700720) OX=99287 GN=acrA PE=3 SV=1;A0A0F6AXV5_SALT1 Acridine efflux pump OS=Salmonella typhimurium (strain 14028s / SGSC 2262) OX=588858 GN=acrA PE=3 SV=1	2	11	10	11	31.2	42.234				597350000	165820000	80928000
Q8ZRA5	Putative small-conductance mechanosensitive channel	aefA	Q8ZRA5;A0A0F6AXV8	Q8ZRA5_SALTY Putative small-conductance mechanosensitive channel OS=Salmonella typhimurium (strain LT2 / SGSC1412 / ATCC 700720) OX=99287 GN=aefA PE=4 SV=1;A0A0F6AXV8_SALT1 Potassium efflux protein KefA OS=Salmonella typhimurium (strain 14028s / SGSC 2262)	2	2	2	2	2.1	126.75				7080100
Q8ZRA2	Adenine phosphoribosyltransferase	apt	Q8ZRA2;A0A0F6AXW3	APT_SALTY Adenine phosphoribosyltransferase OS=Salmonella typhimurium (strain LT2 / SGSC1412 / ATCC 700720) OX=99287 GN=apt PE=3 SV=1;A0A0F6AXW3_SALT1 Adenine phosphoribosyltransferase OS=Salmonella typhimurium (strain 14028s / SGSC 2262) OX=588858 GN=apt	2	3	3	3	18.6	19.985				46632000	24632000
P74876	DNA polymerase III subunit tau	dnaX	P74876;A0A0F6AXW4	DPO3X_SALTY DNA polymerase III subunit tau OS=Salmonella typhimurium (strain LT2 / SGSC1412 / ATCC 700720) OX=99287 GN=dnaX PE=3 SV=2;A0A0F6AXW4_SALT1 DNA polymerase III subunit gamma/tau OS=Salmonella typhimurium (strain 14028s / SGSC 2262) OX=588858 GN=d	2	2	2	2	3.1	70.595				7760500
P0A8B8	Nucleoid-associated protein YbaB	ybaB	P0A8B8;A0A0F6AXW5	YBAB_SALTY Nucleoid-associated protein YbaB OS=Salmonella typhimurium (strain LT2 / SGSC1412 / ATCC 700720) OX=99287 GN=ybaB PE=3 SV=1;A0A0F6AXW5_SALT1 Nucleoid-associated protein YbaB OS=Salmonella typhimurium (strain 14028s / SGSC 2262) OX=588858 GN=ybaB	2	2	2	2	14.7	12.015				19910000
P58480	Chaperone protein HtpG	htpG	P58480;A0A0F6AXW7	HTPG_SALTY Chaperone protein HtpG OS=Salmonella typhimurium (strain LT2 / SGSC1412 / ATCC 700720) OX=99287 GN=htpG PE=3 SV=1;A0A0F6AXW7_SALT1 Chaperone protein HtpG OS=Salmonella typhimurium (strain 14028s / SGSC 2262) OX=588858 GN=htpG PE=3 SV=1	2	32	32	32	55.1	71.486	54242000			991650000	3192100000	1114800000
P0A1V4	Adenylate kinase	adk	P0A1V4;A0A0F6AXW9	KAD_SALTY Adenylate kinase OS=Salmonella typhimurium (strain LT2 / SGSC1412 / ATCC 700720) OX=99287 GN=adk PE=3 SV=1;A0A0F6AXW9_SALT1 Adenylate kinase OS=Salmonella typhimurium (strain 14028s / SGSC 2262) OX=588858 GN=adk PE=3 SV=1	2	10	10	10	49.5	23.488	71169000			94188000	148500000	150890000
Q8ZRA0	Inosine-guanosine kinase	gsk	Q8ZRA0;A0A0F6AXX3	Q8ZRA0_SALTY Inosine-guanosine kinase OS=Salmonella typhimurium (strain LT2 / SGSC1412 / ATCC 700720) OX=99287 GN=gsk PE=4 SV=1;A0A0F6AXX3_SALT1 Inosine-guanosine kinase OS=Salmonella typhimurium (strain 14028s / SGSC 2262) OX=588858 GN=gsk PE=4 SV=1	2	2	2	2	7.6	48.394				16840000
Q8ZR99	Putative CPA2 family transport protein	ybaL	Q8ZR99;A0A0F6AXX4	Q8ZR99_SALTY Putative CPA2 family transport protein OS=Salmonella typhimurium (strain LT2 / SGSC1412 / ATCC 700720) OX=99287 GN=ybaL PE=3 SV=1;A0A0F6AXX4_SALT1 Putative cation:proton antiport protein OS=Salmonella typhimurium (strain 14028s / SGSC 2262) OX	2	3	3	3	6.3	59.256				26401000	21013000
P06196	Silent protein UshA(0)	ushA	P06196;A0A0F6AXX7	USHA_SALTY Silent protein UshA(0) OS=Salmonella typhimurium (strain LT2 / SGSC1412 / ATCC 700720) OX=99287 GN=ushA PE=3 SV=2;A0A0F6AXX7_SALT1 Bifunctional UDP-sugar hydrolase/5-nucleotidase periplasmic OS=Salmonella typhimurium (strain 14028s / SGSC 2262)	2	4	4	4	9.8	60.556				40618000
Q8ZR95	Copper-exporting P-type ATPase	copA	Q8ZR95;A0A0F6AXY1	COPA_SALTY Copper-exporting P-type ATPase OS=Salmonella typhimurium (strain LT2 / SGSC1412 / ATCC 700720) OX=99287 GN=copA PE=1 SV=3;A0A0F6AXY1_SALT1 Copper exporting ATPase OS=Salmonella typhimurium (strain 14028s / SGSC 2262) OX=588858 GN=copA PE=3 SV=1	2	2	2	2	3.8	87.909						32054000
Q93CH6	HTH-type transcriptional regulator CueR	cueR	Q93CH6;A0A0F6AXY2	CUER_SALTY HTH-type transcriptional regulator CueR OS=Salmonella typhimurium (strain LT2 / SGSC1412 / ATCC 700720) OX=99287 GN=cueR PE=1 SV=1;A0A0F6AXY2_SALT1 DNA-binding transcriptional regulator CueR OS=Salmonella typhimurium (strain 14028s / SGSC 2262)	2	1	1	1	5.8	15.648					11287000
Q8ZR94	Putative inner membrane protein	ybbK	Q8ZR94;A0A0F6AXY4	Q8ZR94_SALTY Putative inner membrane protein OS=Salmonella typhimurium (strain LT2 / SGSC1412 / ATCC 700720) OX=99287 GN=ybbK PE=4 SV=1;A0A0F6AXY4_SALT1 Putative inner membrane protein OS=Salmonella typhimurium (strain 14028s / SGSC 2262) OX=588858 GN=ybbK	2	4	4	4	18	33.66				57326000	25419000
Q8ZR92	Putative thioredoxin protein	ybbN	Q8ZR92;A0A0F6AXY7	Q8ZR92_SALTY Putative thioredoxin protein OS=Salmonella typhimurium (strain LT2 / SGSC1412 / ATCC 700720) OX=99287 GN=ybbN PE=1 SV=1;A0A0F6AXY7_SALT1 Putative thioredoxin protein OS=Salmonella typhimurium (strain 14028s / SGSC 2262) OX=588858 GN=ybbN PE=4	2	2	2	2	9.9	31.814				16872000
Q7CR11	Putative oxidoreductase	ybbO	Q7CR11;A0A0F6AXY8	Q7CR11_SALTY Putative oxidoreductase OS=Salmonella typhimurium (strain LT2 / SGSC1412 / ATCC 700720) OX=99287 GN=ybbO PE=4 SV=1;A0A0F6AXY8_SALT1 Short chain dehydrogenase OS=Salmonella typhimurium (strain 14028s / SGSC 2262) OX=588858 GN=ybbO PE=4 SV=1	2	4	4	4	20.3	28.139					5288000
Q8ZR86	HTH-type transcriptional repressor AllR	allR	Q8ZR86;A0A0F6AY01	ALLR_SALTY HTH-type transcriptional repressor AllR OS=Salmonella typhimurium (strain LT2 / SGSC1412 / ATCC 700720) OX=99287 GN=allR PE=3 SV=1;A0A0F6AY01_SALT1 DNA-binding transcriptional repressor AllR OS=Salmonella typhimurium (strain 14028s / SGSC 2262)	2	1	1	1	5.1	29.219					4031100
Q8ZR85	Glyoxylate carboligase	gcl	Q8ZR85;A0A0F6AY02	Q8ZR85_SALTY Glyoxylate carboligase OS=Salmonella typhimurium (strain LT2 / SGSC1412 / ATCC 700720) OX=99287 GN=gcl PE=3 SV=1;A0A0F6AY02_SALT1 Glyoxylate carboligase OS=Salmonella typhimurium (strain 14028s / SGSC 2262) OX=588858 GN=gcl PE=3 SV=1	2	1	1	1	2.5	64.754				4589900
Q7CR08	Allantoinase	allB	Q7CR08;A0A0F6AY08	ALLB_SALTY Allantoinase OS=Salmonella typhimurium (strain LT2 / SGSC1412 / ATCC 700720) OX=99287 GN=allB PE=3 SV=1;A0A0F6AY08_SALT1 Allantoinase OS=Salmonella typhimurium (strain 14028s / SGSC 2262) OX=588858 GN=allB PE=3 SV=1	2	3	3	3	7.3	49.886				19502000
Q8ZR74	Putative cytoplasmic protein	ylbE	Q8ZR74;A0A0F6AY15	Q8ZR74_SALTY Putative cytoplasmic protein OS=Salmonella typhimurium (strain LT2 / SGSC1412 / ATCC 700720) OX=99287 GN=ylbE PE=4 SV=1;A0A0F6AY15_SALT1 Putative cytoplasmic protein OS=Salmonella typhimurium (strain 14028s / SGSC 2262) OX=588858 GN=ylbE PE=4	2	1	1	1	2.4	44.982		30417000
Q8ZR71	N5-carboxyaminoimidazole ribonucleotide synthase	purK	Q8ZR71;A0A0F6AY18	Q8ZR71_SALTY N5-carboxyaminoimidazole ribonucleotide synthase OS=Salmonella typhimurium (strain LT2 / SGSC1412 / ATCC 700720) OX=99287 GN=purK PE=3 SV=1;A0A0F6AY18_SALT1 N5-carboxyaminoimidazole ribonucleotide synthase OS=Salmonella typhimurium (strain 140	2	2	2	2	3.9	39.141				56551000
Q8ZR70	N5-carboxyaminoimidazole ribonucleotide mutase	purE	Q8ZR70;A0A0F6AY19	Q8ZR70_SALTY N5-carboxyaminoimidazole ribonucleotide mutase OS=Salmonella typhimurium (strain LT2 / SGSC1412 / ATCC 700720) OX=99287 GN=purE PE=3 SV=1;A0A0F6AY19_SALT1 N5-carboxyaminoimidazole ribonucleotide mutase OS=Salmonella typhimurium (strain 14028s	2	4	4	4	45.6	17.794				41438000	17427000
Q8XFG8	Peptidyl-prolyl cis-trans isomerase	ppiB	Q8XFG8;A0A0F6AY21	Q8XFG8_SALTY Peptidyl-prolyl cis-trans isomerase OS=Salmonella typhimurium (strain LT2 / SGSC1412 / ATCC 700720) OX=99287 GN=ppiB PE=3 SV=1;A0A0F6AY21_SALT1 Peptidyl-prolyl cis-trans isomerase OS=Salmonella typhimurium (strain 14028s / SGSC 2262) OX=588858	2	8	8	8	53.7	18.14				343430000	138940000
Q8ZR68	Cysteine--tRNA ligase	cysS	Q8ZR68;A0A0F6AY22	SYC_SALTY Cysteine--tRNA ligase OS=Salmonella typhimurium (strain LT2 / SGSC1412 / ATCC 700720) OX=99287 GN=cysS PE=3 SV=1;A0A0F6AY22_SALT1 Cysteine--tRNA ligase OS=Salmonella typhimurium (strain 14028s / SGSC 2262) OX=588858 GN=cysS PE=3 SV=1	2	11	11	11	22.6	52.256				288010000	150330000
Q7CR06	Putative cytoplasmic protein	ybcJ	Q7CR06;A0A0F6AY26	Q7CR06_SALTY Putative cytoplasmic protein OS=Salmonella typhimurium (strain LT2 / SGSC1412 / ATCC 700720) OX=99287 GN=ybcJ PE=4 SV=1;A0A0F6AY26_SALT1 S4 RNA-binding domain-containing protein OS=Salmonella typhimurium (strain 14028s / SGSC 2262) OX=588858 G	2	1	1	1	17.1	7.3955					9819300
P58688	Bifunctional protein FolD	folD	P58688;A0A0F6AY27	FOLD_SALTY Bifunctional protein FolD OS=Salmonella typhimurium (strain LT2 / SGSC1412 / ATCC 700720) OX=99287 GN=folD PE=3 SV=2;A0A0F6AY27_SALT1 Bifunctional protein FolD OS=Salmonella typhimurium (strain 14028s / SGSC 2262) OX=588858 GN=folD PE=3 SV=1	2	3	3	3	14.9	30.843				39625000	43953000
Q8ZR60	Putative glycosyltransferase	yfdH	Q8ZR60;A0A0F6AY44;Q8ZKK0;A0A0F6BA43	Q8ZR60_SALTY Putative glycosyltransferase OS=Salmonella typhimurium (strain LT2 / SGSC1412 / ATCC 700720) OX=99287 GN=yfdH PE=4 SV=1;A0A0F6AY44_SALT1 Putative glycosyltransferase OS=Salmonella typhimurium (strain 14028s / SGSC 2262) OX=588858 GN=yfdH PE=4	4	1	1	1	2.9	34.839				25743000
Q8ZR52	Putative transport	ybdG	Q8ZR52;A0A0F6AY54	Q8ZR52_SALTY Putative transport OS=Salmonella typhimurium (strain LT2 / SGSC1412 / ATCC 700720) OX=99287 GN=ybdG PE=4 SV=1;A0A0F6AY54_SALT1 Uncharacterized protein OS=Salmonella typhimurium (strain 14028s / SGSC 2262) OX=588858 GN=ybdG PE=4 SV=1	2	4	4	4	9.6	46.594				31287000
Q8ZR50	Putative phosphosugar isomerases	STM0572	Q8ZR50;A0A0F6AY58	Q8ZR50_SALTY Putative phosphosugar isomerases OS=Salmonella typhimurium (strain LT2 / SGSC1412 / ATCC 700720) OX=99287 GN=STM0572 PE=1 SV=1;A0A0F6AY58_SALT1 Putative phosphosugar isomerase OS=Salmonella typhimurium (strain 14028s / SGSC 2262) OX=588858 GN=	2	1	1	1	2.7	36.727						275820000
P15888	Oxygen-insensitive NAD(P)H nitroreductase	nfsB	P15888;A0A0F6AY64	NFSB_SALTY Oxygen-insensitive NAD(P)H nitroreductase OS=Salmonella typhimurium (strain LT2 / SGSC1412 / ATCC 700720) OX=99287 GN=nfsB PE=1 SV=1;A0A0F6AY64_SALT1 Dihydropteridine reductase OS=Salmonella typhimurium (strain 14028s / SGSC 2262) OX=588858 GN=n	2	4	4	4	24.4	23.955				33758000	17562000
Q8ZR40	Outer membrane porin, receptor for ferric enterobactin (Enterochelin) and colicins B and D	fepA	Q8ZR40;A0A0F6AY72	Q8ZR40_SALTY Outer membrane porin, receptor for ferric enterobactin (Enterochelin) and colicins B and D OS=Salmonella typhimurium (strain LT2 / SGSC1412 / ATCC 700720) OX=99287 GN=fepA PE=3 SV=1;A0A0F6AY72_SALT1 Outer membrane receptor FepA OS=Salmonella t	2	4	4	4	6.9	83.026				19403000	44394000
Q8ZR37	Enterobactin synthetase, component F (Nonribosomal peptide synthetase)	entF	Q8ZR37;A0A0F6AY76	Q8ZR37_SALTY Enterobactin synthetase, component F (Nonribosomal peptide synthetase) OS=Salmonella typhimurium (strain LT2 / SGSC1412 / ATCC 700720) OX=99287 GN=entF PE=4 SV=1;A0A0F6AY76_SALT1 Enterobactin synthase subunit F OS=Salmonella typhimurium (strai	2	6	6	6	5.6	141.74					32315000
Q8ZR33	Isochorismate synthetase, enterochelin biosynthesis	entC	Q8ZR33;A0A0F6AY83	Q8ZR33_SALTY Isochorismate synthetase, enterochelin biosynthesis OS=Salmonella typhimurium (strain LT2 / SGSC1412 / ATCC 700720) OX=99287 GN=entC PE=4 SV=1;A0A0F6AY83_SALT1 Isochorismate synthase OS=Salmonella typhimurium (strain 14028s / SGSC 2262) OX=588	2	4	4	4	13.6	42.835					33194000
Q8ZR32	2,3-dihydroxybenzoate-AMP ligase	entE	Q8ZR32;A0A0F6AY84	Q8ZR32_SALTY 2,3-dihydroxybenzoate-AMP ligase OS=Salmonella typhimurium (strain LT2 / SGSC1412 / ATCC 700720) OX=99287 GN=entE PE=4 SV=1;A0A0F6AY84_SALT1 Enterobactin synthase subunit E OS=Salmonella typhimurium (strain 14028s / SGSC 2262) OX=588858 GN=ent	2	2	2	2	3.7	59.255				12070000	28595000
Q8ZR31	2,3-dihydro-2,3-dihydroxybenzoate synthetase, isochorismatase	entB	Q8ZR31;A0A0F6AY85	Q8ZR31_SALTY 2,3-dihydro-2,3-dihydroxybenzoate synthetase, isochorismatase OS=Salmonella typhimurium (strain LT2 / SGSC1412 / ATCC 700720) OX=99287 GN=entB PE=4 SV=1;A0A0F6AY85_SALT1 2,3-dihydro-2,3-dihydroxybenzoate synthetase OS=Salmonella typhimurium (s	2	5	5	5	24.6	32.234				22525000	66400000
Q8ZR30	2,3-dihydro-2,3-dihydroxybenzoate dehydrogenase	entA	Q8ZR30;A0A0F6AY86	Q8ZR30_SALTY 2,3-dihydro-2,3-dihydroxybenzoate dehydrogenase OS=Salmonella typhimurium (strain LT2 / SGSC1412 / ATCC 700720) OX=99287 GN=entA PE=4 SV=1;A0A0F6AY86_SALT1 2,3-dihydroxybenzoate-2,3-dehydrogenase OS=Salmonella typhimurium (strain 14028s / SGSC	2	4	4	4	21.9	26.571	77247000				53512000
Q8ZR28	Carbon starvation protein	cstA	Q8ZR28;A0A0F6AY89	Q8ZR28_SALTY Carbon starvation protein OS=Salmonella typhimurium (strain LT2 / SGSC1412 / ATCC 700720) OX=99287 GN=cstA PE=4 SV=1;A0A0F6AY89_SALT1 Carbon starvation protein OS=Salmonella typhimurium (strain 14028s / SGSC 2262) OX=588858 GN=cstA PE=4 SV=1	2	3	3	3	4	75.037				87871000	10761000
P0A251	Alkyl hydroperoxide reductase C	ahpC	P0A251;A0A0F6AY97	AHPC_SALTY Alkyl hydroperoxide reductase C OS=Salmonella typhimurium (strain LT2 / SGSC1412 / ATCC 700720) OX=99287 GN=ahpC PE=1 SV=2;A0A0F6AY97_SALT1 Alkyl hydroperoxide reductase C OS=Salmonella typhimurium (strain 14028s / SGSC 2262) OX=588858 GN=ahpC P	2	11	11	11	71.1	20.747	236340000			2220900000	1149200000	528640000
P19480	Alkyl hydroperoxide reductase subunit F	ahpF	P19480;A0A0F6AY98	AHPF_SALTY Alkyl hydroperoxide reductase subunit F OS=Salmonella typhimurium (strain LT2 / SGSC1412 / ATCC 700720) OX=99287 GN=ahpF PE=1 SV=1;A0A0F6AY98_SALT1 Alkyl hydroperoxide reductase F52a subunit OS=Salmonella typhimurium (strain 14028s / SGSC 2262)	2	16	16	16	38.8	55.949	173990000			456990000	412440000	182490000
P67093	Universal stress protein G	uspG	P67093;A0A0F6AYA3	USPG_SALTY Universal stress protein G OS=Salmonella typhimurium (strain LT2 / SGSC1412 / ATCC 700720) OX=99287 GN=uspG PE=3 SV=1;A0A0F6AYA3_SALT1 Putative universal stress protein OS=Salmonella typhimurium (strain 14028s / SGSC 2262) OX=588858 GN=ybdQ PE=4	2	4	4	4	40.8	15.901				47254000	14600000
Q8ZR07	DcuC family, dicarboxylate transporter	dcuC	Q8ZR07;A0A0F6AYB9	Q8ZR07_SALTY DcuC family, dicarboxylate transporter OS=Salmonella typhimurium (strain LT2 / SGSC1412 / ATCC 700720) OX=99287 GN=dcuC PE=4 SV=1;A0A0F6AYB9_SALT1 C4-dicarboxylate transporter DcuC OS=Salmonella typhimurium (strain 14028s / SGSC 2262) OX=58885	2	2	2	2	5.4	48.183				13680000
Q7CQZ5	RNA chaperone, negative regulator of cspA transcription	cspE	Q7CQZ5;A0A0F6AYC2	Q7CQZ5_SALTY RNA chaperone, negative regulator of cspA transcription OS=Salmonella typhimurium (strain LT2 / SGSC1412 / ATCC 700720) OX=99287 GN=cspE PE=1 SV=1;A0A0F6AYC2_SALT1 Cold shock protein CspE OS=Salmonella typhimurium (strain 14028s / SGSC 2262) O	2	3	3	3	46.4	7.4513	91600000			176810000	342930000	227690000
Q8ZR04	Lipoyl synthase	lipA	Q8ZR04;A0A0F6AYC7	LIPA_SALTY Lipoyl synthase OS=Salmonella typhimurium (strain LT2 / SGSC1412 / ATCC 700720) OX=99287 GN=lipA PE=3 SV=1;A0A0F6AYC7_SALT1 Lipoyl synthase OS=Salmonella typhimurium (strain 14028s / SGSC 2262) OX=588858 GN=lipA PE=3 SV=1	2	2	2	2	4	36.041				11261000
P67537	UPF0250 protein YbeD	ybeD	P67537;A0A0F6AYD3	YBED_SALTY UPF0250 protein YbeD OS=Salmonella typhimurium (strain LT2 / SGSC1412 / ATCC 700720) OX=99287 GN=ybeD PE=3 SV=1;A0A0F6AYD3_SALT1 UPF0250 protein YbeD OS=Salmonella typhimurium (strain 14028s / SGSC 2262) OX=588858 GN=ybeD PE=3 SV=1	2	2	2	2	37.9	9.7991				10535000	9119700
Q8ZR02	D-alanyl-D-alanine carboxypeptidase, penicillin-binding protein 5	dacA	Q8ZR02;A0A0F6AYD4	Q8ZR02_SALTY D-alanyl-D-alanine carboxypeptidase, penicillin-binding protein 5 OS=Salmonella typhimurium (strain LT2 / SGSC1412 / ATCC 700720) OX=99287 GN=dacA PE=3 SV=1;A0A0F6AYD4_SALT1 D-alanyl-D-alanine carboxypeptidase fraction A OS=Salmonella typhimur	2	15	15	15	47.4	44.456		61804000		684530000	186290000	74917000
Q8ZR01	Endolytic peptidoglycan transglycosylase RlpA	rlpA	Q8ZR01;A0A0F6AYD6	RLPA_SALTY Endolytic peptidoglycan transglycosylase RlpA OS=Salmonella typhimurium (strain LT2 / SGSC1412 / ATCC 700720) OX=99287 GN=rlpA PE=3 SV=1;A0A0F6AYD6_SALT1 Endolytic peptidoglycan transglycosylase RlpA OS=Salmonella typhimurium (strain 14028s / SG	2	1	1	1	2.4	39.108					6543500
Q8ZR00	Peptidoglycan D,D-transpeptidase MrdA	mrdA	Q8ZR00;A0A0F6AYD8	Q8ZR00_SALTY Peptidoglycan D,D-transpeptidase MrdA OS=Salmonella typhimurium (strain LT2 / SGSC1412 / ATCC 700720) OX=99287 GN=mrdA PE=3 SV=1;A0A0F6AYD8_SALT1 Peptidoglycan D,D-transpeptidase MrdA OS=Salmonella typhimurium (strain 14028s / SGSC 2262) OX=58	2	2	2	2	3.6	71.033				9417400
Q7CQZ2	Ribosomal silencing factor RsfS	ybeB	Q7CQZ2;A0A0F6AYE0	Q7CQZ2_SALTY Ribosomal silencing factor RsfS OS=Salmonella typhimurium (strain LT2 / SGSC1412 / ATCC 700720) OX=99287 GN=ybeB PE=3 SV=1;A0A0F6AYE0_SALT1 Ribosomal silencing factor RsfS OS=Salmonella typhimurium (strain 14028s / SGSC 2262) OX=588858 GN=ybeB	2	2	2	2	13.3	11.542				30644000	18622000
Q8ZQZ7	LPS-assembly lipoprotein LptE	lptE	Q8ZQZ7;A0A0F6AYE5	LPTE_SALTY LPS-assembly lipoprotein LptE OS=Salmonella typhimurium (strain LT2 / SGSC1412 / ATCC 700720) OX=99287 GN=lptE PE=1 SV=1;A0A0F6AYE5_SALT1 LPS-assembly lipoprotein LptE OS=Salmonella typhimurium (strain 14028s / SGSC 2262) OX=588858 GN=rlpB PE=3	2	4	4	4	21.9	21.457				60596000	28331000
Q8ZQZ5	Putative hydrolase C-terminus	STM0650	Q8ZQZ5;A0A0F6AYE8	Q8ZQZ5_SALTY Putative hydrolase C-terminus OS=Salmonella typhimurium (strain LT2 / SGSC1412 / ATCC 700720) OX=99287 GN=STM0650 PE=4 SV=1;A0A0F6AYE8_SALT1 Putative hydrolase OS=Salmonella typhimurium (strain 14028s / SGSC 2262) OX=588858 GN=STM14_0758 PE=4	2	1	1	1	3.1	41.195						5757500
Q8ZQZ2	Putative cytoplasmic protein	ybeL	Q8ZQZ2;A0A0F6AYF1	Q8ZQZ2_SALTY Putative cytoplasmic protein OS=Salmonella typhimurium (strain LT2 / SGSC1412 / ATCC 700720) OX=99287 GN=ybeL PE=4 SV=1;A0A0F6AYF1_SALT1 Uncharacterized protein OS=Salmonella typhimurium (strain 14028s / SGSC 2262) OX=588858 GN=ybeL PE=4 SV=1	2	4	4	4	25.5	18.41				38783000
Q8ZQY4	Pyrimidine-specific ribonucleoside hydrolase RihA	rihA	Q8ZQY4;A0A0F6AYF8	RIHA_SALTY Pyrimidine-specific ribonucleoside hydrolase RihA OS=Salmonella typhimurium (strain LT2 / SGSC1412 / ATCC 700720) OX=99287 GN=rihA PE=3 SV=1;A0A0F6AYF8_SALT1 Pyrimidine-specific ribonucleoside hydrolase RihA OS=Salmonella typhimurium (strain 140	2	1	1	1	4.2	33.789					13121000
Q7CQY9	Glutamate/aspartate transporter	gltL	Q7CQY9;A0A0F6AYF9	Q7CQY9_SALTY Glutamate/aspartate transporter OS=Salmonella typhimurium (strain LT2 / SGSC1412 / ATCC 700720) OX=99287 GN=gltL PE=4 SV=1;A0A0F6AYF9_SALT1 Glutamate/aspartate transporter OS=Salmonella typhimurium (strain 14028s / SGSC 2262) OX=588858 GN=gltL	2	2	2	2	8.3	26.606				8276500
Q9ZF60	Glutamate/aspartate import solute-binding protein	gltI	Q9ZF60;A0A0F6AYG2	GLTI_SALTY Glutamate/aspartate import solute-binding protein OS=Salmonella typhimurium (strain LT2 / SGSC1412 / ATCC 700720) OX=99287 GN=gltI PE=3 SV=3;A0A0F6AYG2_SALT1 Glutamate and aspartate transporter subunit OS=Salmonella typhimurium (strain 14028s /	2	3	3	3	13.2	33.402				31444000	28273000
P0A2L3	Magnesium and cobalt efflux protein CorC	corC	P0A2L3;A0A0F6AYG5	CORC_SALTY Magnesium and cobalt efflux protein CorC OS=Salmonella typhimurium (strain LT2 / SGSC1412 / ATCC 700720) OX=99287 GN=corC PE=1 SV=1;A0A0F6AYG5_SALT1 Putative transport protein OS=Salmonella typhimurium (strain 14028s / SGSC 2262) OX=588858 GN=yb	2	6	6	6	23.3	33.299				42304000	51919000
Q7CQY7	Putative phosphate starvation-inducible protein, ATP-binding	phoL	Q7CQY7;A0A0F6AYG8	Q7CQY7_SALTY Putative phosphate starvation-inducible protein, ATP-binding OS=Salmonella typhimurium (strain LT2 / SGSC1412 / ATCC 700720) OX=99287 GN=phoL PE=4 SV=1;A0A0F6AYG8_SALT1 Putative phosphate starvation-inducible protein OS=Salmonella typhimurium	2	11	11	11	43.2	40.956				274580000	67328000	28323000
Q9RCI2	tRNA-2-methylthio-N(6)-dimethylallyladenosine synthase	miaB	Q9RCI2;A0A0F6AYH0	MIAB_SALTY tRNA-2-methylthio-N(6)-dimethylallyladenosine synthase OS=Salmonella typhimurium (strain LT2 / SGSC1412 / ATCC 700720) OX=99287 GN=miaB PE=1 SV=1;A0A0F6AYH0_SALT1 tRNA-2-methylthio-N(6)-dimethylallyladenosine synthase OS=Salmonella typhimurium (	2	13	13	13	37.3	53.715				260390000	140330000
Q8ZQY2	Putative monooxygenase	ubiF	Q8ZQY2;A0A0F6AYH1	Q8ZQY2_SALTY Putative monooxygenase OS=Salmonella typhimurium (strain LT2 / SGSC1412 / ATCC 700720) OX=99287 GN=ubiF PE=4 SV=1;A0A0F6AYH1_SALT1 2-octaprenyl-3-methyl-6-methoxy-1,4-benzoquinol hydroxylase OS=Salmonella typhimurium (strain 14028s / SGSC 2262	2	1	1	1	3.3	42.496				19601000
Q8ZQY0	Asparagine synthetase B	asnB	Q8ZQY0;A0A0F6AYH4	Q8ZQY0_SALTY Asparagine synthetase B OS=Salmonella typhimurium (strain LT2 / SGSC1412 / ATCC 700720) OX=99287 GN=asnB PE=4 SV=1;A0A0F6AYH4_SALT1 Asparagine synthetase B OS=Salmonella typhimurium (strain 14028s / SGSC 2262) OX=588858 GN=asnB PE=4 SV=1	2	9	9	9	16.6	62.572				150690000	70516000
Q7CQY5	Putative phosphatase in N-acetylglucosamine metabolism	nagD	Q7CQY5;A0A0F6AYH5	Q7CQY5_SALTY Putative phosphatase in N-acetylglucosamine metabolism OS=Salmonella typhimurium (strain LT2 / SGSC1412 / ATCC 700720) OX=99287 GN=nagD PE=4 SV=1;A0A0F6AYH5_SALT1 UMP phosphatase OS=Salmonella typhimurium (strain 14028s / SGSC 2262) OX=588858	2	4	4	4	26.4	27.119				55189000	29674000
Q8ZQX9	Transcriptional repressor of nag (N-acetylglucosamine) operon (NagC/XylR family)	nagC	Q8ZQX9;A0A0F6AYH6	Q8ZQX9_SALTY Transcriptional repressor of nag (N-acetylglucosamine) operon (NagC/XylR family) OS=Salmonella typhimurium (strain LT2 / SGSC1412 / ATCC 700720) OX=99287 GN=nagC PE=4 SV=1;A0A0F6AYH6_SALT1 N-acetylglucosamine operon transcriptional repressor O	2	5	5	5	14.8	44.441				47960000	21107000
Q8ZQX8	N-acetylglucosamine-6-phosphate deacetylase	nagA	Q8ZQX8;A0A0F6AYH7	Q8ZQX8_SALTY N-acetylglucosamine-6-phosphate deacetylase OS=Salmonella typhimurium (strain LT2 / SGSC1412 / ATCC 700720) OX=99287 GN=nagA PE=3 SV=1;A0A0F6AYH7_SALT1 N-acetylglucosamine-6-phosphate deacetylase OS=Salmonella typhimurium (strain 14028s / SGSC	2	4	4	4	11.2	41.11				48046000	22400000
Q8ZQX7	Glucosamine-6-phosphate deaminase	nagB	Q8ZQX7;A0A0F6AYH8	NAGB_SALTY Glucosamine-6-phosphate deaminase OS=Salmonella typhimurium (strain LT2 / SGSC1412 / ATCC 700720) OX=99287 GN=nagB PE=3 SV=1;A0A0F6AYH8_SALT1 Glucosamine-6-phosphate deaminase OS=Salmonella typhimurium (strain 14028s / SGSC 2262) OX=588858 GN=na	2	2	2	2	8.6	29.632					30282000
Q8ZQX6	Sugar Specific PTS family, n-acetylglucosamine-specific enzyme IIABC	nagE	Q8ZQX6;A0A0F6AYI0	Q8ZQX6_SALTY Sugar Specific PTS family, n-acetylglucosamine-specific enzyme IIABC OS=Salmonella typhimurium (strain LT2 / SGSC1412 / ATCC 700720) OX=99287 GN=nagE PE=4 SV=1;A0A0F6AYI0_SALT1 N-acetyl glucosamine specific PTS system components IIABC OS=Salmo	2	5	5	5	10	68.489				51021000
Q8ZQX5	Glutamine--tRNA ligase	glnS	Q8ZQX5;A0A0F6AYI1	SYQ_SALTY Glutamine--tRNA ligase OS=Salmonella typhimurium (strain LT2 / SGSC1412 / ATCC 700720) OX=99287 GN=glnS PE=3 SV=3;A0A0F6AYI1_SALT1 Glutamine--tRNA ligase OS=Salmonella typhimurium (strain 14028s / SGSC 2262) OX=588858 GN=glnS PE=3 SV=1	2	16	16	16	34.4	63.537	234850000	134410000		1144900000	389880000	179740000
Q7CQY3	Ferric uptake regulation protein	fur	Q7CQY3;A0A0F6AYJ0	Q7CQY3_SALTY Ferric uptake regulation protein OS=Salmonella typhimurium (strain LT2 / SGSC1412 / ATCC 700720) OX=99287 GN=fur PE=3 SV=1;A0A0F6AYJ0_SALT1 Ferric uptake regulation protein OS=Salmonella typhimurium (strain 14028s / SGSC 2262) OX=588858 GN=fur	2	3	3	3	30	17.011				185740000	105550000	31527000
Q8ZQX1	Flavodoxin 1	fldA	Q8ZQX1;A0A0F6AYJ2	FLAV_SALTY Flavodoxin 1 OS=Salmonella typhimurium (strain LT2 / SGSC1412 / ATCC 700720) OX=99287 GN=fldA PE=1 SV=3;A0A0F6AYJ2_SALT1 Flavodoxin FldA OS=Salmonella typhimurium (strain 14028s / SGSC 2262) OX=588858 GN=fldA PE=4 SV=1	2	2	2	2	19.9	19.637				38246000	30404000
Q7CQY1	Negative modulator of initiation of replication	seqA	Q7CQY1;A0A0F6AYJ6	SEQA_SALTY Negative modulator of initiation of replication OS=Salmonella typhimurium (strain LT2 / SGSC1412 / ATCC 700720) OX=99287 GN=seqA PE=3 SV=1;A0A0F6AYJ6_SALT1 Negative modulator of initiation of replication OS=Salmonella typhimurium (strain 14028s	2	2	2	2	12.8	20.149				8565100
Q8ZQW9	Phosphoglucomutase	pgm	Q8ZQW9;A0A0F6AYJ7	Q8ZQW9_SALTY Phosphoglucomutase OS=Salmonella typhimurium (strain LT2 / SGSC1412 / ATCC 700720) OX=99287 GN=pgm PE=1 SV=1;A0A0F6AYJ7_SALT1 Phosphoglucomutase OS=Salmonella typhimurium (strain 14028s / SGSC 2262) OX=588858 GN=pgm PE=3 SV=1	2	9	9	9	23.4	58.089		20113000		171830000	37374000	24467000
Q8ZQW2	Potassium-transporting ATPase ATP-binding subunit	kdpB	Q8ZQW2;A0A0F6AYK6	KDPB_SALTY Potassium-transporting ATPase ATP-binding subunit OS=Salmonella typhimurium (strain LT2 / SGSC1412 / ATCC 700720) OX=99287 GN=kdpB PE=3 SV=1;A0A0F6AYK6_SALT1 Potassium-transporting ATPase ATP-binding subunit OS=Salmonella typhimurium (strain 140	2	5	5	5	7.8	72.14				6910900
P67270	GTP cyclohydrolase 1 type 2 homolog	ybgI	P67270;A0A0F6AYL1	GCH1L_SALTY GTP cyclohydrolase 1 type 2 homolog OS=Salmonella typhimurium (strain LT2 / SGSC1412 / ATCC 700720) OX=99287 GN=ybgI PE=3 SV=1;A0A0F6AYL1_SALT1 Putative hydrolase-oxidase OS=Salmonella typhimurium (strain 14028s / SGSC 2262) OX=588858 GN=ybgI P	2	3	3	3	18.2	26.945				66923000	27273000
Q7CQX8	Putative phage integrase	STM0716	Q7CQX8;A0A0F6AYL6	Q7CQX8_SALTY Putative phage integrase OS=Salmonella typhimurium (strain LT2 / SGSC1412 / ATCC 700720) OX=99287 GN=STM0716 PE=4 SV=1;A0A0F6AYL6_SALT1 Putative phage integrase OS=Salmonella typhimurium (strain 14028s / SGSC 2262) OX=588858 GN=STM14_0835 PE=4	2	1	1	1	4.8	22.17					5246400
O68883	Citrate synthase	gltA	O68883;A0A0F6AYN0	CISY_SALTY Citrate synthase OS=Salmonella typhimurium (strain LT2 / SGSC1412 / ATCC 700720) OX=99287 GN=gltA PE=3 SV=1;A0A0F6AYN0_SALT1 Citrate synthase OS=Salmonella typhimurium (strain 14028s / SGSC 2262) OX=588858 GN=gltA PE=3 SV=1	2	13	13	13	40	48.106				2875700000	643430000	472110000
P63725	Succinate dehydrogenase cytochrome b556 subunit	sdhC	P63725;A0A0F6AYN2	DHSC_SALTY Succinate dehydrogenase cytochrome b556 subunit OS=Salmonella typhimurium (strain LT2 / SGSC1412 / ATCC 700720) OX=99287 GN=sdhC PE=3 SV=1;A0A0F6AYN2_SALT1 Succinate dehydrogenase cytochrome b556 large membrane subunit OS=Salmonella typhimurium	2	3	3	3	18.6	14.33				167610000	40726000
Q7CQX5	Succinate dehydrogenase hydrophobic membrane anchor subunit	sdhD	Q7CQX5;A0A0F6AYN3	Q7CQX5_SALTY Succinate dehydrogenase hydrophobic membrane anchor subunit OS=Salmonella typhimurium (strain LT2 / SGSC1412 / ATCC 700720) OX=99287 GN=sdhD PE=4 SV=1;A0A0F6AYN3_SALT1 Succinate dehydrogenase hydrophobic membrane anchor subunit OS=Salmonella t	2	2	2	2	17.4	12.795				154420000
Q8ZQU3	Succinate dehydrogenase flavoprotein subunit	sdhA	Q8ZQU3;A0A0F6AYN4	SDHA_SALTY Succinate dehydrogenase flavoprotein subunit OS=Salmonella typhimurium (strain LT2 / SGSC1412 / ATCC 700720) OX=99287 GN=sdhA PE=3 SV=1;A0A0F6AYN4_SALT1 Succinate dehydrogenase flavoprotein subunit OS=Salmonella typhimurium (strain 14028s / SGSC	2	22	22	22	51.5	64.461	161670000	129520000		2449700000	723150000	183390000
Q8ZQU2	Succinate dehydrogenase iron-sulfur subunit	sdhB	Q8ZQU2;A0A0F6AYN5	SDHB_SALTY Succinate dehydrogenase iron-sulfur subunit OS=Salmonella typhimurium (strain LT2 / SGSC1412 / ATCC 700720) OX=99287 GN=sdhB PE=3 SV=2;A0A0F6AYN5_SALT1 Succinate dehydrogenase iron-sulfur subunit OS=Salmonella typhimurium (strain 14028s / SGSC 2	2	9	9	9	41.6	26.733				289280000	71135000
Q8ZQU1	2-oxoglutarate dehydrogenase decarboxylase component	sucA	Q8ZQU1;A0A0F6AYN6	Q8ZQU1_SALTY 2-oxoglutarate dehydrogenase decarboxylase component OS=Salmonella typhimurium (strain LT2 / SGSC1412 / ATCC 700720) OX=99287 GN=sucA PE=4 SV=1;A0A0F6AYN6_SALT1 Alpha-ketoglutarate decarboxylase OS=Salmonella typhimurium (strain 14028s / SGSC	2	22	22	22	28.9	104.82	133760000	92524000		2032100000	458540000	174880000
Q7CQX4	Dihydrolipoyllysine-residue succinyltransferase component of 2-oxoglutarate dehydrogenase complex	sucB	Q7CQX4;A0A0F6AYN7	Q7CQX4_SALTY Dihydrolipoyllysine-residue succinyltransferase component of 2-oxoglutarate dehydrogenase complex OS=Salmonella typhimurium (strain LT2 / SGSC1412 / ATCC 700720) OX=99287 GN=sucB PE=3 SV=1;A0A0F6AYN7_SALT1 Dihydrolipoyllysine-residue succinylt	2	13	13	13	36.6	43.857			65546000	1629700000	526430000	112640000
P66869	Succinate--CoA ligase [ADP-forming] subunit beta	sucC	P66869;A0A0F6AYN8	SUCC_SALTY Succinate--CoA ligase [ADP-forming] subunit beta OS=Salmonella typhimurium (strain LT2 / SGSC1412 / ATCC 700720) OX=99287 GN=sucC PE=3 SV=1;A0A0F6AYN8_SALT1 Succinate--CoA ligase [ADP-forming] subunit beta OS=Salmonella typhimurium (strain 14028	2	22	22	22	64.9	41.48	50019000	40713000	15720000	4896900000	1365400000	584740000
Q8ZQU0	Succinate--CoA ligase [ADP-forming] subunit alpha	sucD	Q8ZQU0;A0A0F6AYN9	Q8ZQU0_SALTY Succinate--CoA ligase [ADP-forming] subunit alpha OS=Salmonella typhimurium (strain LT2 / SGSC1412 / ATCC 700720) OX=99287 GN=sucD PE=3 SV=1;A0A0F6AYN9_SALT1 Succinate--CoA ligase [ADP-forming] subunit alpha OS=Salmonella typhimurium (strain 1	2	11	11	11	43.3	29.775	269940000	103620000		2644600000	594130000	257620000
Q8ZQT9	Cytochrome d terminal oxidase, polypeptide subunit I	cydA	Q8ZQT9;A0A0F6AYP2	Q8ZQT9_SALTY Cytochrome d terminal oxidase, polypeptide subunit I OS=Salmonella typhimurium (strain LT2 / SGSC1412 / ATCC 700720) OX=99287 GN=cydA PE=3 SV=1;A0A0F6AYP2_SALT1 Cytochrome d terminal oxidase polypeptide subunit I OS=Salmonella typhimurium (str	2	8	8	8	18	58.315				156180000	39995000
Q7CQX3	Cytochrome d terminal oxidase polypeptide subunit II	cydB	Q7CQX3;A0A0F6AYP3	Q7CQX3_SALTY Cytochrome d terminal oxidase polypeptide subunit II OS=Salmonella typhimurium (strain LT2 / SGSC1412 / ATCC 700720) OX=99287 GN=cydB PE=4 SV=1;A0A0F6AYP3_SALT1 Cytochrome d terminal oxidase polypeptide subunit II OS=Salmonella typhimurium (st	2	1	1	1	2.1	42.364				258850000	38542000	31398000
Q8ZQT8	Putative inner membrane lipoprotein	ybgE	Q8ZQT8;A0A0F6AYP6	Q8ZQT8_SALTY Putative inner membrane lipoprotein OS=Salmonella typhimurium (strain LT2 / SGSC1412 / ATCC 700720) OX=99287 GN=ybgE PE=4 SV=1;A0A0F6AYP6_SALT1 Uncharacterized protein OS=Salmonella typhimurium (strain 14028s / SGSC 2262) OX=588858 GN=ybgE PE=	2	1	1	1	10.8	10.56						63171000
Q7CQX1	Tol-Pal system protein TolQ	tolQ	Q7CQX1;A0A0F6AYP8	Q7CQX1_SALTY Tol-Pal system protein TolQ OS=Salmonella typhimurium (strain LT2 / SGSC1412 / ATCC 700720) OX=99287 GN=tolQ PE=3 SV=1;A0A0F6AYP8_SALT1 Tol-Pal system protein TolQ OS=Salmonella typhimurium (strain 14028s / SGSC 2262) OX=588858 GN=tolQ PE=3 SV	2	3	3	3	15.2	25.571		59365000		89927000	40560000
Q8ZQT5	Tol-Pal system protein TolB	tolB	Q8ZQT5;A0A0F6AYQ1	TOLB_SALTY Tol-Pal system protein TolB OS=Salmonella typhimurium (strain LT2 / SGSC1412 / ATCC 700720) OX=99287 GN=tolB PE=3 SV=1;A0A0F6AYQ1_SALT1 Tol-Pal system protein TolB OS=Salmonella typhimurium (strain 14028s / SGSC 2262) OX=588858 GN=tolB PE=3 SV=1	2	9	9	9	26.7	46.148				385090000	211730000
Q7CQW9	Peptidoglycan-associated protein	pal	Q7CQW9;A0A0F6AYQ2	Q7CQW9_SALTY Peptidoglycan-associated protein OS=Salmonella typhimurium (strain LT2 / SGSC1412 / ATCC 700720) OX=99287 GN=pal PE=3 SV=1;A0A0F6AYQ2_SALT1 Peptidoglycan-associated protein OS=Salmonella typhimurium (strain 14028s / SGSC 2262) OX=588858 GN=pal	2	5	5	5	33.3	18.865				896710000	362890000	194010000
Q8ZQT4	Cell division coordinator CpoB	ybgF	Q8ZQT4;A0A0F6AYQ3	Q8ZQT4_SALTY Cell division coordinator CpoB OS=Salmonella typhimurium (strain LT2 / SGSC1412 / ATCC 700720) OX=99287 GN=ybgF PE=3 SV=1;A0A0F6AYQ3_SALT1 Cell division coordinator CpoB OS=Salmonella typhimurium (strain 14028s / SGSC 2262) OX=588858 GN=ybgF P	2	1	1	1	10.3	28.247				24607000
Q8ZQS9	Transcriptional regulator, lysR family	STM0763	Q8ZQS9;A0A0F6AYR3	Q8ZQS9_SALTY Transcriptional regulator, lysR family OS=Salmonella typhimurium (strain LT2 / SGSC1412 / ATCC 700720) OX=99287 GN=STM0763 PE=3 SV=1;A0A0F6AYR3_SALT1 Transcriptional regulator OS=Salmonella typhimurium (strain 14028s / SGSC 2262) OX=588858 GN=	2	2	2	2	8.1	32.475					19859000
Q8ZQS7	Putative cation transporter	STM0765	Q8ZQS7;A0A0F6AYR5	Q8ZQS7_SALTY Putative cation transporter OS=Salmonella typhimurium (strain LT2 / SGSC1412 / ATCC 700720) OX=99287 GN=STM0765 PE=4 SV=1;A0A0F6AYR5_SALT1 Putative cation transporter OS=Salmonella typhimurium (strain 14028s / SGSC 2262) OX=588858 GN=STM14_088	2	1	1	1	6	44.139	26757000
Q8ZQS2	2,3-bisphosphoglycerate-dependent phosphoglycerate mutase	gpmA	Q8ZQS2;A0A0F6AYS1	GPMA_SALTY 2,3-bisphosphoglycerate-dependent phosphoglycerate mutase OS=Salmonella typhimurium (strain LT2 / SGSC1412 / ATCC 700720) OX=99287 GN=gpmA PE=3 SV=3;A0A0F6AYS1_SALT1 2,3-bisphosphoglycerate-dependent phosphoglycerate mutase OS=Salmonella typhimu	2	11	11	11	44.8	28.493	162830000	349760000		822590000	831680000	271010000
Q8ZQS1	Aldose 1-epimerase	galM	Q8ZQS1;A0A0F6AYS3	Q8ZQS1_SALTY Aldose 1-epimerase OS=Salmonella typhimurium (strain LT2 / SGSC1412 / ATCC 700720) OX=99287 GN=galM PE=3 SV=1;A0A0F6AYS3_SALT1 Aldose 1-epimerase OS=Salmonella typhimurium (strain 14028s / SGSC 2262) OX=588858 GN=galM PE=3 SV=1	2	3	3	3	9.8	38.547				603510000	171760000
P22713	Galactokinase	galK	P22713;A0A0F6AYS4	GAL1_SALTY Galactokinase OS=Salmonella typhimurium (strain LT2 / SGSC1412 / ATCC 700720) OX=99287 GN=galK PE=3 SV=2;A0A0F6AYS4_SALT1 Galactokinase OS=Salmonella typhimurium (strain 14028s / SGSC 2262) OX=588858 GN=galK PE=3 SV=1	2	9	9	9	31.7	41.301				1484500000	423830000	209490000
P22714	Galactose-1-phosphate uridylyltransferase	galT	P22714;A0A0F6AYS5	GAL7_SALTY Galactose-1-phosphate uridylyltransferase OS=Salmonella typhimurium (strain LT2 / SGSC1412 / ATCC 700720) OX=99287 GN=galT PE=3 SV=2;A0A0F6AYS5_SALT1 Galactose-1-phosphate uridylyltransferase OS=Salmonella typhimurium (strain 14028s / SGSC 2262)	2	3	3	3	8.6	39.674				40301000
P22715	UDP-glucose 4-epimerase	galE	P22715;A0A0F6AYS6	GALE_SALTY UDP-glucose 4-epimerase OS=Salmonella typhimurium (strain LT2 / SGSC1412 / ATCC 700720) OX=99287 GN=galE PE=3 SV=2;A0A0F6AYS6_SALT1 UDP-glucose 4-epimerase OS=Salmonella typhimurium (strain 14028s / SGSC 2262) OX=588858 GN=galE PE=3 SV=1	2	9	9	9	30.2	37.133		18483000		2485000000	606410000	122010000
Q8ZQR7	Molybdate transporter	modA	Q8ZQR7;A0A0F6AYT2	Q8ZQR7_SALTY Molybdate transporter OS=Salmonella typhimurium (strain LT2 / SGSC1412 / ATCC 700720) OX=99287 GN=modA PE=4 SV=1;A0A0F6AYT2_SALT1 Molybdate transporter periplasmic protein OS=Salmonella typhimurium (strain 14028s / SGSC 2262) OX=588858 GN=modA	2	6	6	6	31.5	27.52					67690000
Q8ZQR4	6-phosphogluconolactonase	pgl	Q8ZQR4;A0A0F6AYT6	6PGL_SALTY 6-phosphogluconolactonase OS=Salmonella typhimurium (strain LT2 / SGSC1412 / ATCC 700720) OX=99287 GN=pgl PE=3 SV=1;A0A0F6AYT6_SALT1 6-phosphogluconolactonase OS=Salmonella typhimurium (strain 14028s / SGSC 2262) OX=588858 GN=ybhE PE=3 SV=1	2	3	3	3	7.9	36.336				96266000
Q8ZQR3	Putative pectinesterase	ybhC	Q8ZQR3;A0A0F6AYT7	Q8ZQR3_SALTY Putative pectinesterase OS=Salmonella typhimurium (strain LT2 / SGSC1412 / ATCC 700720) OX=99287 GN=ybhC PE=4 SV=1;A0A0F6AYT7_SALT1 Putative pectinesterase OS=Salmonella typhimurium (strain 14028s / SGSC 2262) OX=588858 GN=ybhC PE=4 SV=1	2	5	5	5	15.5	45.907					98240000
P12677	Adenosylmethionine-8-amino-7-oxononanoate aminotransferase	bioA	P12677;A0A0F6AYU3	BIOA_SALTY Adenosylmethionine-8-amino-7-oxononanoate aminotransferase OS=Salmonella typhimurium (strain LT2 / SGSC1412 / ATCC 700720) OX=99287 GN=bioA PE=3 SV=2;A0A0F6AYU3_SALT1 Adenosylmethionine-8-amino-7-oxononanoate aminotransferase OS=Salmonella typhi	2	2	2	2	2.3	47.352						40840000
Q8ZQQ4	UvrABC system protein B	uvrB	Q8ZQQ4;A0A0F6AYV0	UVRB_SALTY UvrABC system protein B OS=Salmonella typhimurium (strain LT2 / SGSC1412 / ATCC 700720) OX=99287 GN=uvrB PE=3 SV=1;A0A0F6AYV0_SALT1 UvrABC system protein B OS=Salmonella typhimurium (strain 14028s / SGSC 2262) OX=588858 GN=uvrB PE=3 SV=1	2	5	5	5	8.2	76.134				23850000
Q7CQW6	Molybdenum cofactor biosynthesis protein B	moaB	Q7CQW6;A0A0F6AYV4	Q7CQW6_SALTY Molybdenum cofactor biosynthesis protein B OS=Salmonella typhimurium (strain LT2 / SGSC1412 / ATCC 700720) OX=99287 GN=moaB PE=3 SV=1;A0A0F6AYV4_SALT1 Molybdenum cofactor biosynthesis protein B OS=Salmonella typhimurium (strain 14028s / SGSC 2	2	2	2	2	13.5	18.54				61600000
Q8ZQQ1	Cyclic pyranopterin monophosphate synthase	moaC	Q8ZQQ1;A0A0F6AYV5	MOAC_SALTY Cyclic pyranopterin monophosphate synthase OS=Salmonella typhimurium (strain LT2 / SGSC1412 / ATCC 700720) OX=99287 GN=moaC PE=3 SV=3;A0A0F6AYV5_SALT1 Cyclic pyranopterin monophosphate synthase OS=Salmonella typhimurium (strain 14028s / SGSC 226	2	2	2	2	17.4	17.443				9813000
Q8ZQP0	UPF0194 membrane protein YbhG	ybhG	Q8ZQP0;A0A0F6AYX2	YBHG_SALTY UPF0194 membrane protein YbhG OS=Salmonella typhimurium (strain LT2 / SGSC1412 / ATCC 700720) OX=99287 GN=ybhG PE=3 SV=1;A0A0F6AYX2_SALT1 UPF0194 membrane protein YbhG OS=Salmonella typhimurium (strain 14028s / SGSC 2262) OX=588858 GN=ybhG PE=3	2	2	2	2	5.7	36.31				32984000
Q8ZQN8	ATP-dependent RNA helicase RhlE	rhlE	Q8ZQN8;A0A0F6AYX4	Q8ZQN8_SALTY ATP-dependent RNA helicase RhlE OS=Salmonella typhimurium (strain LT2 / SGSC1412 / ATCC 700720) OX=99287 GN=rhlE PE=3 SV=1;A0A0F6AYX4_SALT1 ATP-dependent RNA helicase RhlE OS=Salmonella typhimurium (strain 14028s / SGSC 2262) OX=588858 GN=rhlE	2	10	10	10	28.6	50.051		212940000		31345000	65390000
Q7CQW2	Glutamine high-affinity transporter	glnQ	Q7CQW2;A0A0F6AYY5	Q7CQW2_SALTY Glutamine high-affinity transporter OS=Salmonella typhimurium (strain LT2 / SGSC1412 / ATCC 700720) OX=99287 GN=glnQ PE=4 SV=1;A0A0F6AYY5_SALT1 Glutamine ABC transporter ATP-binding protein OS=Salmonella typhimurium (strain 14028s / SGSC 2262)	2	4	4	4	29.2	26.702				62314000	30742000
Q7CQW1	Glutamine high-affinity transporter	glnP	Q7CQW1;A0A0F6AYY6	Q7CQW1_SALTY Glutamine high-affinity transporter OS=Salmonella typhimurium (strain LT2 / SGSC1412 / ATCC 700720) OX=99287 GN=glnP PE=3 SV=1;A0A0F6AYY6_SALT1 Glutamine ABC transporter permease protein OS=Salmonella typhimurium (strain 14028s / SGSC 2262) OX	2	1	1	1	5	24.314					18796000
Q7CQW0	Glutamine high-affinity transporter	glnH	Q7CQW0;A0A0F6AYY7	Q7CQW0_SALTY Glutamine high-affinity transporter OS=Salmonella typhimurium (strain LT2 / SGSC1412 / ATCC 700720) OX=99287 GN=glnH PE=3 SV=1;A0A0F6AYY7_SALT1 Glutamine ABC transporter periplasmic protein OS=Salmonella typhimurium (strain 14028s / SGSC 2262)	2	8	8	8	40.3	27.262	170710000			443500000	224800000
Q7CQV9	DNA protection during starvation protein	dps	Q7CQV9;A0A0F6AYY9	DPS_SALTY DNA protection during starvation protein OS=Salmonella typhimurium (strain LT2 / SGSC1412 / ATCC 700720) OX=99287 GN=dps PE=3 SV=3;A0A0F6AYY9_SALT1 DNA protection during starvation protein OS=Salmonella typhimurium (strain 14028s / SGSC 2262) OX=	2	13	13	13	80.8	18.717			32260000	753240000	164010000	66158000
Q7CQV8	Outer membrane protease, receptor for phage OX2	ompX	Q7CQV8;A0A0F6AYZ4	Q7CQV8_SALTY Outer membrane protease, receptor for phage OX2 OS=Salmonella typhimurium (strain LT2 / SGSC1412 / ATCC 700720) OX=99287 GN=ompX PE=4 SV=1;A0A0F6AYZ4_SALT1 Outer membrane protein X OS=Salmonella typhimurium (strain 14028s / SGSC 2262) OX=58885	2	2	2	2	15.8	18.494					25971000
Q7CQV7	Putative periplasmic protein	ybiS	Q7CQV7;A0A0F6AZ00	Q7CQV7_SALTY Putative periplasmic protein OS=Salmonella typhimurium (strain LT2 / SGSC1412 / ATCC 700720) OX=99287 GN=ybiS PE=4 SV=1;A0A0F6AZ00_SALT1 Uncharacterized protein OS=Salmonella typhimurium (strain 14028s / SGSC 2262) OX=588858 GN=ybiS PE=4 SV=1	2	2	2	2	8.5	33.292				24039000	15892000
Q8ZQN0	Putative ATPase component of ABC transporter with duplicated ATPase domain	ybiT	Q8ZQN0;A0A0F6AZ01	Q8ZQN0_SALTY Putative ATPase component of ABC transporter with duplicated ATPase domain OS=Salmonella typhimurium (strain LT2 / SGSC1412 / ATCC 700720) OX=99287 GN=ybiT PE=4 SV=1;A0A0F6AZ01_SALT1 Putative ABC transporter ATPase component OS=Salmonella typh	2	14	14	14	32.1	59.758				213330000	104230000
Q8ZQM8	Putative hydrolase of the HAD superfamily	ybiV(2)	Q8ZQM8;A0A0F6AZ03	Q8ZQM8_SALTY Putative hydrolase of the HAD superfamily OS=Salmonella typhimurium (strain LT2 / SGSC1412 / ATCC 700720) OX=99287 GN=ybiV(2) PE=4 SV=1;A0A0F6AZ03_SALT1 Putative hydrolase OS=Salmonella typhimurium (strain 14028s / SGSC 2262) OX=588858 GN=ybiV	2	2	1	2	11.3	26.884				8123600
Q56066	Molybdopterin molybdenumtransferase	moeA	Q56066;A0A0F6AZ11	MOEA_SALTY Molybdopterin molybdenumtransferase OS=Salmonella typhimurium (strain LT2 / SGSC1412 / ATCC 700720) OX=99287 GN=moeA PE=3 SV=2;A0A0F6AZ11_SALT1 Molybdopterin molybdenumtransferase OS=Salmonella typhimurium (strain 14028s / SGSC 2262) OX=588858 G	2	3	3	3	13.1	44.342					17448000
Q8ZQM1	Ribosomal protein S12 methylthiotransferase RimO	rimO	Q8ZQM1;A0A0F6AZ19	RIMO_SALTY Ribosomal protein S12 methylthiotransferase RimO OS=Salmonella typhimurium (strain LT2 / SGSC1412 / ATCC 700720) OX=99287 GN=rimO PE=3 SV=1;A0A0F6AZ19_SALT1 Ribosomal protein S12 methylthiotransferase RimO OS=Salmonella typhimurium (strain 14028	2	4	4	4	13.8	49.596				41614000	24137000
Q8ZQL9	Putative electron transfer flavoprotein beta subunit	STM0855	Q8ZQL9;A0A0F6AZ25	Q8ZQL9_SALTY Putative electron transfer flavoprotein beta subunit OS=Salmonella typhimurium (strain LT2 / SGSC1412 / ATCC 700720) OX=99287 GN=STM0855 PE=4 SV=1;A0A0F6AZ25_SALT1 Putative electron transfer protein beta subunit OS=Salmonella typhimurium (stra	2	1	1	1	3.2	31.498						60374000
Q8ZQL7	Putative acyl-CoA dehydrogenase	STM0857	Q8ZQL7;A0A0F6AZ27	Q8ZQL7_SALTY Putative acyl-CoA dehydrogenase OS=Salmonella typhimurium (strain LT2 / SGSC1412 / ATCC 700720) OX=99287 GN=STM0857 PE=3 SV=1;A0A0F6AZ27_SALT1 Putative acyl-CoA dehydrogenase OS=Salmonella typhimurium (strain 14028s / SGSC 2262) OX=588858 GN=S	2	1	1	1	3.4	43.991				9971600
Q8ZQL1	D-alanyl-D-alanine carboxypeptidase penicillin-binding protein 6a	dacC	Q8ZQL1;A0A0F6AZ34	Q8ZQL1_SALTY D-alanyl-D-alanine carboxypeptidase penicillin-binding protein 6a OS=Salmonella typhimurium (strain LT2 / SGSC1412 / ATCC 700720) OX=99287 GN=dacC PE=3 SV=1;A0A0F6AZ34_SALT1 D-alanyl-D-alanine carboxypeptidase fraction C OS=Salmonella typhimur	2	9	9	9	34	43.664	32958000	31952000		343860000	94553000
Q8ZQK4	Putative transport protein YbjL	ybjL	Q8ZQK4;A0A0F6AZ42	YBJL_SALTY Putative transport protein YbjL OS=Salmonella typhimurium (strain LT2 / SGSC1412 / ATCC 700720) OX=99287 GN=ybjL PE=3 SV=1;A0A0F6AZ42_SALT1 Putative transport protein YbjL OS=Salmonella typhimurium (strain 14028s / SGSC 2262) OX=588858 GN=ybjL P	2	2	2	2	5.3	60.18				18553000
Q8XG72	Arginine transport system	artI	Q8XG72;A0A0F6AZ63	Q8XG72_SALTY Arginine transport system OS=Salmonella typhimurium (strain LT2 / SGSC1412 / ATCC 700720) OX=99287 GN=artI PE=3 SV=1;A0A0F6AZ63_SALT1 Arginine transport system OS=Salmonella typhimurium (strain 14028s / SGSC 2262) OX=588858 GN=artI PE=3 SV=1	2	2	2	2	9.9	26.996				17831000
Q7CQV0	Arginine transport system	artP	Q7CQV0;A0A0F6AZ64	Q7CQV0_SALTY Arginine transport system OS=Salmonella typhimurium (strain LT2 / SGSC1412 / ATCC 700720) OX=99287 GN=artP PE=4 SV=1;A0A0F6AZ64_SALT1 Arginine transporter ATP-binding subunit OS=Salmonella typhimurium (strain 14028s / SGSC 2262) OX=588858 GN=a	2	1	1	1	3.7	26.933				5588000
Q8ZQF1	L-allo-threonine aldolase	ltaA	Q8ZQF1;A0A0F6AZ70	Q8ZQF1_SALTY L-allo-threonine aldolase OS=Salmonella typhimurium (strain LT2 / SGSC1412 / ATCC 700720) OX=99287 GN=ltaA PE=4 SV=1;A0A0F6AZ70_SALT1 L-threonine aldolase OS=Salmonella typhimurium (strain 14028s / SGSC 2262) OX=588858 GN=ltaA PE=4 SV=1	2	3	3	3	11.1	36.353				41045000
Q8ZQF0	Pyruvate dehydrogenase/oxidase FAD and thiamine PPi cofactors, cytoplasmic in absence of cofactors	poxB	Q8ZQF0;A0A0F6AZ71	Q8ZQF0_SALTY Pyruvate dehydrogenase/oxidase FAD and thiamine PPi cofactors, cytoplasmic in absence of cofactors OS=Salmonella typhimurium (strain LT2 / SGSC1412 / ATCC 700720) OX=99287 GN=poxB PE=3 SV=1;A0A0F6AZ71_SALT1 Pyruvate dehydrogenase OS=Salmonella	2	4	4	4	9.3	61.683				77524000	22089000
Q8ZQE3	ATP-binding subunit of serine protease	clpA	Q8ZQE3;A0A0F6AZ85	Q8ZQE3_SALTY ATP-binding subunit of serine protease OS=Salmonella typhimurium (strain LT2 / SGSC1412 / ATCC 700720) OX=99287 GN=clpA PE=3 SV=1;A0A0F6AZ85_SALT1 ATP-dependent Clp protease ATP-binding subunit OS=Salmonella typhimurium (strain 14028s / SGSC 2	2	18	18	18	28.9	84.036				556890000	185900000	68682000
Q8ZQE2	Putative integrase protein	STM0947	Q8ZQE2;A0A0F6AZ89	Q8ZQE2_SALTY Putative integrase protein OS=Salmonella typhimurium (strain LT2 / SGSC1412 / ATCC 700720) OX=99287 GN=STM0947 PE=4 SV=1;A0A0F6AZ89_SALT1 Putative integrase OS=Salmonella typhimurium (strain 14028s / SGSC 2262) OX=588858 GN=STM14_1068 PE=4 SV=	2	1	1	1	4.4	26.189		90640000
P69226	Translation initiation factor IF-1	infA	P69226;A0A0F6AZ95	IF1_SALTY Translation initiation factor IF-1 OS=Salmonella typhimurium (strain LT2 / SGSC1412 / ATCC 700720) OX=99287 GN=infA PE=3 SV=2;A0A0F6AZ95_SALT1 Translation initiation factor IF-1 OS=Salmonella typhimurium (strain 14028s / SGSC 2262) OX=588858 GN=i	2	3	3	3	69.4	8.2495				68224000	46933000
Q8ZQD6	Cytochrome-related transporter	cydD	Q8ZQD6;A0A0F6AZ99	Q8ZQD6_SALTY Cytochrome-related transporter OS=Salmonella typhimurium (strain LT2 / SGSC1412 / ATCC 700720) OX=99287 GN=cydD PE=4 SV=1;A0A0F6AZ99_SALT1 Cysteine/glutathione ABC transporter membrane/ATP-binding component OS=Salmonella typhimurium (strain 14	2	3	3	3	5.3	64.819				20660000	13891000
Q7CQU5	Thioredoxin reductase	trxB	Q7CQU5;A0A0F6AZA0	Q7CQU5_SALTY Thioredoxin reductase OS=Salmonella typhimurium (strain LT2 / SGSC1412 / ATCC 700720) OX=99287 GN=trxB PE=3 SV=1;A0A0F6AZA0_SALT1 Thioredoxin reductase OS=Salmonella typhimurium (strain 14028s / SGSC 2262) OX=588858 GN=trxB PE=3 SV=1	2	11	11	11	58.1	34.684				221050000	156540000	39271000
P0A2S0	Leucine-responsive regulatory protein	lrp	P0A2S0;A0A0F6AZA3	LRP_SALTY Leucine-responsive regulatory protein OS=Salmonella typhimurium (strain LT2 / SGSC1412 / ATCC 700720) OX=99287 GN=lrp PE=3 SV=2;A0A0F6AZA3_SALT1 Leucine-responsive transcriptional regulator OS=Salmonella typhimurium (strain 14028s / SGSC 2262) OX	2	6	6	6	35.4	18.857		138290000		93880000	66386000
P67563	Serine--tRNA ligase	serS	P67563;A0A0F6AZA8	SYS_SALTY Serine--tRNA ligase OS=Salmonella typhimurium (strain LT2 / SGSC1412 / ATCC 700720) OX=99287 GN=serS PE=3 SV=1;A0A0F6AZA8_SALT1 Serine--tRNA ligase OS=Salmonella typhimurium (strain 14028s / SGSC 2262) OX=588858 GN=serS PE=3 SV=1	2	20	20	20	50	48.58	70148000			1247100000	400730000	75285000
Q8ZQD3	Anaerobic dimethyl sulfoxide reductase, subunit A	dmsA	Q8ZQD3;A0A0F6AZA9	Q8ZQD3_SALTY Anaerobic dimethyl sulfoxide reductase, subunit A OS=Salmonella typhimurium (strain LT2 / SGSC1412 / ATCC 700720) OX=99287 GN=dmsA PE=3 SV=1;A0A0F6AZA9_SALT1 Anaerobic dimethyl sulfoxide reductase subunit A OS=Salmonella typhimurium (strain 14	2	16	14	16	21.9	90.346				313520000	34042000
Q8ZPJ8	Putative dimethyl sulfoxide reductase	STM1497	Q8ZPJ8;Q7CQU3;A0A0F6B199;A0A0F6AZB0	Q8ZPJ8_SALTY Putative dimethyl sulfoxide reductase OS=Salmonella typhimurium (strain LT2 / SGSC1412 / ATCC 700720) OX=99287 GN=STM1497 PE=4 SV=1;Q7CQU3_SALTY Anaerobic dimethyl sulfoxide reductase, subunit B OS=Salmonella typhimurium (strain LT2 / SGSC1412	4	2	2	2	9.8	22.766				23019000
A0A0F6AZB6	Pyruvate formate-lyase-activating enzyme	pflA	A0A0F6AZB6;Q8ZQD0	A0A0F6AZB6_SALT1 Pyruvate formate-lyase-activating enzyme OS=Salmonella typhimurium (strain 14028s / SGSC 2262) OX=588858 GN=pflA PE=3 SV=1;Q8ZQD0_SALTY Pyruvate formate-lyase-activating enzyme OS=Salmonella typhimurium (strain LT2 / SGSC1412 / ATCC 700720	2	5	5	5	23.4	30.25				87428000	38644000
Q7CQU1	Pyruvate formate lyase I, induced anaerobically	pflB	Q7CQU1;A0A0F6AZB9;Q8ZLW2;A0A0F6B728	Q7CQU1_SALTY Pyruvate formate lyase I, induced anaerobically OS=Salmonella typhimurium (strain LT2 / SGSC1412 / ATCC 700720) OX=99287 GN=pflB PE=4 SV=1;A0A0F6AZB9_SALT1 Pyruvate formate lyase I OS=Salmonella typhimurium (strain 14028s / SGSC 2262) OX=58885	4	33	31	33	52.5	85.004	302960000			4482600000	3435400000	605090000
Q8ZQC7	Putative cytoplasmic protein	ycaO	Q8ZQC7;A0A0F6AZC1	Q8ZQC7_SALTY Putative cytoplasmic protein OS=Salmonella typhimurium (strain LT2 / SGSC1412 / ATCC 700720) OX=99287 GN=ycaO PE=4 SV=1;A0A0F6AZC1_SALT1 Putative cytoplasmic protein OS=Salmonella typhimurium (strain 14028s / SGSC 2262) OX=588858 GN=ycaO PE=4	2	4	4	4	7.2	65.342				137560000	67992000
P55900	Phosphoserine aminotransferase	serC	P55900;A0A0F6AZC5	SERC_SALTY Phosphoserine aminotransferase OS=Salmonella typhimurium (strain LT2 / SGSC1412 / ATCC 700720) OX=99287 GN=serC PE=1 SV=2;A0A0F6AZC5_SALT1 Phosphoserine aminotransferase OS=Salmonella typhimurium (strain 14028s / SGSC 2262) OX=588858 GN=serC PE=	2	10	10	10	37.6	39.832			35881000	121330000	45837000
P07637	3-phosphoshikimate 1-carboxyvinyltransferase	aroA	P07637;A0A0F6AZC6	AROA_SALTY 3-phosphoshikimate 1-carboxyvinyltransferase OS=Salmonella typhimurium (strain LT2 / SGSC1412 / ATCC 700720) OX=99287 GN=aroA PE=3 SV=2;A0A0F6AZC6_SALT1 3-phosphoshikimate 1-carboxyvinyltransferase OS=Salmonella typhimurium (strain 14028s / SGSC	2	6	6	6	15.9	46.131				34232000	40663000
Q8ZQC4	Cytidylate kinase	cmk	Q8ZQC4;A0A0F6AZC9	KCY_SALTY Cytidylate kinase OS=Salmonella typhimurium (strain LT2 / SGSC1412 / ATCC 700720) OX=99287 GN=cmk PE=3 SV=1;A0A0F6AZC9_SALT1 Cytidylate kinase OS=Salmonella typhimurium (strain 14028s / SGSC 2262) OX=588858 GN=cmk PE=3 SV=1	2	2	2	2	11.9	24.783				14090000
Q7CQT9	30S ribosomal protein S1	rpsA	Q7CQT9;A0A0F6AZD0	Q7CQT9_SALTY 30S ribosomal protein S1 OS=Salmonella typhimurium (strain LT2 / SGSC1412 / ATCC 700720) OX=99287 GN=rpsA PE=3 SV=1;A0A0F6AZD0_SALT1 30S ribosomal protein S1 OS=Salmonella typhimurium (strain 14028s / SGSC 2262) OX=588858 GN=rpsA PE=3 SV=1	2	45	45	45	64.5	61.172	2751900000	452520000	119360000	10257000000	12573000000	6473000000
P64394	Integration host factor subunit beta	ihfB	P64394;A0A0F6AZD1	IHFB_SALTY Integration host factor subunit beta OS=Salmonella typhimurium (strain LT2 / SGSC1412 / ATCC 700720) OX=99287 GN=ihfB PE=3 SV=1;A0A0F6AZD1_SALT1 Integration host factor subunit beta OS=Salmonella typhimurium (strain 14028s / SGSC 2262) OX=588858	2	3	3	3	38.3	10.621				78143000	32898000
P63359	Lipid A export ATP-binding/permease protein MsbA	msbA	P63359;A0A0F6AZD3	MSBA_SALTY Lipid A export ATP-binding/permease protein MsbA OS=Salmonella typhimurium (strain LT2 / SGSC1412 / ATCC 700720) OX=99287 GN=msbA PE=1 SV=1;A0A0F6AZD3_SALT1 Lipid A export ATP-binding/permease protein MsbA OS=Salmonella typhimurium (strain 14028	2	11	11	11	24.2	64.339	156560000		111730000	180620000	96851000	142380000
Q7CQT7	UPF0434 protein YcaR	ycaR	Q7CQT7;A0A0F6AZD6	YCAR_SALTY UPF0434 protein YcaR OS=Salmonella typhimurium (strain LT2 / SGSC1412 / ATCC 700720) OX=99287 GN=ycaR PE=3 SV=1;A0A0F6AZD6_SALT1 UPF0434 protein YcaR OS=Salmonella typhimurium (strain 14028s / SGSC 2262) OX=588858 GN=ycaR PE=3 SV=1	2	1	1	1	15	6.8558				15694000
Q8ZQC0	3-deoxy-manno-octulosonate cytidylyltransferase	kdsB	Q8ZQC0;A0A0F6AZD7	KDSB_SALTY 3-deoxy-manno-octulosonate cytidylyltransferase OS=Salmonella typhimurium (strain LT2 / SGSC1412 / ATCC 700720) OX=99287 GN=kdsB PE=3 SV=3;A0A0F6AZD7_SALT1 3-deoxy-manno-octulosonate cytidylyltransferase OS=Salmonella typhimurium (strain 14028s	2	3	3	3	12.1	27.432				70349000	32822000
Q8ZQB9	MukF protein (Killing factor KicB)	STM0989	Q8ZQB9;A0A0F6AZD9	Q8ZQB9_SALTY MukF protein (Killing factor KicB) OS=Salmonella typhimurium (strain LT2 / SGSC1412 / ATCC 700720) OX=99287 GN=STM0989 PE=4 SV=1;A0A0F6AZD9_SALT1 APH domain-containing protein OS=Salmonella typhimurium (strain 14028s / SGSC 2262) OX=588858 GN=	2	1	1	1	3.4	34.326				5951900
Q8ZQB7	Chromosome partition protein MukF	mukF	Q8ZQB7;A0A0F6AZE2	MUKF_SALTY Chromosome partition protein MukF OS=Salmonella typhimurium (strain LT2 / SGSC1412 / ATCC 700720) OX=99287 GN=mukF PE=3 SV=1;A0A0F6AZE2_SALT1 Chromosome partition protein MukF OS=Salmonella typhimurium (strain 14028s / SGSC 2262) OX=588858 GN=mu	2	10	10	10	27.5	50.46				101420000	13816000	29704000
Q8ZQB6	Chromosome partition protein MukE	mukE	Q8ZQB6;A0A0F6AZE3	MUKE_SALTY Chromosome partition protein MukE OS=Salmonella typhimurium (strain LT2 / SGSC1412 / ATCC 700720) OX=99287 GN=mukE PE=3 SV=3;A0A0F6AZE3_SALT1 Chromosome partition protein MukE OS=Salmonella typhimurium (strain 14028s / SGSC 2262) OX=588858 GN=mu	2	2	2	2	14.2	25.957				1171600
Q935S7	Chromosome partition protein MukB	mukB	Q935S7;A0A0F6AZE4	MUKB_SALTY Chromosome partition protein MukB OS=Salmonella typhimurium (strain LT2 / SGSC1412 / ATCC 700720) OX=99287 GN=mukB PE=3 SV=1;A0A0F6AZE4_SALT1 Chromosome partition protein MukB OS=Salmonella typhimurium (strain 14028s / SGSC 2262) OX=588858 GN=mu	2	23	23	23	17	170.04	118770000	124690000		289370000	118650000	135070000
Q8ZQB5	Putative periplasmic protein	ycbB	Q8ZQB5;A0A0F6AZE5	Q8ZQB5_SALTY Putative periplasmic protein OS=Salmonella typhimurium (strain LT2 / SGSC1412 / ATCC 700720) OX=99287 GN=ycbB PE=4 SV=1;A0A0F6AZE5_SALT1 Uncharacterized protein OS=Salmonella typhimurium (strain 14028s / SGSC 2262) OX=588858 GN=ycbB PE=4 SV=1	2	1	1	1	1.5	67.387		19693000
P58661	Aspartate aminotransferase	aspC	P58661;A0A0F6AZE8	AAT_SALTY Aspartate aminotransferase OS=Salmonella typhimurium (strain LT2 / SGSC1412 / ATCC 700720) OX=99287 GN=aspC PE=3 SV=1;A0A0F6AZE8_SALT1 Aminotransferase OS=Salmonella typhimurium (strain 14028s / SGSC 2262) OX=588858 GN=aspC PE=3 SV=1	2	21	21	21	56.1	43.521	56316000	60828000	79296000	1266600000	928250000	119440000
P37432	Outer membrane porin F	ompF	P37432;A0A0F6AZF0	OMPF_SALTY Outer membrane porin F OS=Salmonella typhimurium (strain LT2 / SGSC1412 / ATCC 700720) OX=99287 GN=ompF PE=1 SV=2;A0A0F6AZF0_SALT1 Outer membrane protein F OS=Salmonella typhimurium (strain 14028s / SGSC 2262) OX=588858 GN=ompF PE=3 SV=1	2	3	2	2	9.1	40.047					13700000
P58696	Asparagine--tRNA ligase	asnS	P58696;A0A0F6AZF2	SYN_SALTY Asparagine--tRNA ligase OS=Salmonella typhimurium (strain LT2 / SGSC1412 / ATCC 700720) OX=99287 GN=asnS PE=3 SV=2;A0A0F6AZF2_SALT1 Asparagine--tRNA ligase OS=Salmonella typhimurium (strain 14028s / SGSC 2262) OX=588858 GN=asnS PE=3 SV=1	2	18	18	18	44.2	52.523	79269000	94962000	44908000	2305900000	658940000	149490000
A0A0F6AZF3	Uncharacterized protein	STM14_1133	A0A0F6AZF3	A0A0F6AZF3_SALT1 Uncharacterized protein OS=Salmonella typhimurium (strain 14028s / SGSC 2262) OX=588858 GN=STM14_1133 PE=4 SV=1	1	1	1	1	35.9	4.5602				925190
H9L444	Gifsy-1 prophage protein	STM1012	H9L444;A0A0F6AZG8	H9L444_SALTY Gifsy-1 prophage protein OS=Salmonella typhimurium (strain LT2 / SGSC1412 / ATCC 700720) OX=99287 GN=STM1012 PE=4 SV=1;A0A0F6AZG8_SALT1 Regulatory protein OS=Salmonella typhimurium (strain 14028s / SGSC 2262) OX=588858 GN=STM14_1148 PE=4 SV=1	2	1	1	1	7.4	15.691						14903000
Q8ZQ99	Lysozyme	STM1028	Q8ZQ99;Q8ZMY9;A0A0F6B534;A0A0F6AZI8	Q8ZQ99_SALTY Lysozyme OS=Salmonella typhimurium (strain LT2 / SGSC1412 / ATCC 700720) OX=99287 GN=STM1028 PE=3 SV=1;Q8ZMY9_SALTY Lysozyme OS=Salmonella typhimurium (strain LT2 / SGSC1412 / ATCC 700720) OX=99287 GN=STM2612 PE=3 SV=1;A0A0F6B534_SALT1 Lysozym	4	1	1	1	4.7	16.36
Q8ZQ92	Gifsy-2 prophage ATP-binding sugar transporter-like protein	STM1035	Q8ZQ92;A0A0F6AZJ5	Q8ZQ92_SALTY Gifsy-2 prophage ATP-binding sugar transporter-like protein OS=Salmonella typhimurium (strain LT2 / SGSC1412 / ATCC 700720) OX=99287 GN=STM1035 PE=1 SV=1;A0A0F6AZJ5_SALT1 ATP-binding sugar transporter-like protein OS=Salmonella typhimurium (st	2	2	2	2	11.1	10.869
Q8ZQ86	Gifsy-2 prophage probable minor tail protein	STM1041	Q8ZQ86;A0A0F6AZK1;Q8ZN07;A0A0F6B517	Q8ZQ86_SALTY Gifsy-2 prophage probable minor tail protein OS=Salmonella typhimurium (strain LT2 / SGSC1412 / ATCC 700720) OX=99287 GN=STM1041 PE=4 SV=1;A0A0F6AZK1_SALT1 Minor tail protein OS=Salmonella typhimurium (strain 14028s / SGSC 2262) OX=588858 GN=S	4	1	1	1	1.3	107.92						128730000
Q8ZQ82	Gifsy-2 prophage host specificity protein J, phage lambda	STM1048	Q8ZQ82;A0A0F6AZK8	Q8ZQ82_SALTY Gifsy-2 prophage host specificity protein J, phage lambda OS=Salmonella typhimurium (strain LT2 / SGSC1412 / ATCC 700720) OX=99287 GN=STM1048 PE=4 SV=1;A0A0F6AZK8_SALT1 Host specificity protein J OS=Salmonella typhimurium (strain 14028s / SGSC	2	1	1	1	3.1	89.943		17337000
A0A0F6AZK9	Uncharacterized protein	STM14_1189	A0A0F6AZK9	A0A0F6AZK9_SALT1 Uncharacterized protein OS=Salmonella typhimurium (strain 14028s / SGSC 2262) OX=588858 GN=STM14_1189 PE=4 SV=1	1	1	1	1	36.2	8.6156					27254000
P25468	Dihydroorotate dehydrogenase (quinone)	pyrD	P25468;A0A0F6AZL9	PYRD_SALTY Dihydroorotate dehydrogenase (quinone) OS=Salmonella typhimurium (strain LT2 / SGSC1412 / ATCC 700720) OX=99287 GN=pyrD PE=3 SV=2;A0A0F6AZL9_SALT1 Dihydroorotate dehydrogenase (quinone) OS=Salmonella typhimurium (strain 14028s / SGSC 2262) OX=58	2	4	4	4	13.4	36.739			15899000	47750000
Q8ZQ74	Putative iron-sulfur protein	STM1060	Q8ZQ74;A0A0F6AZM2	Q8ZQ74_SALTY Putative iron-sulfur protein OS=Salmonella typhimurium (strain LT2 / SGSC1412 / ATCC 700720) OX=99287 GN=STM1060 PE=4 SV=1;A0A0F6AZM2_SALT1 Putative iron-sulfur protein OS=Salmonella typhimurium (strain 14028s / SGSC 2262) OX=588858 GN=STM14_1	2	1	1	1	3.8	40.491						38296000
Q8ZQ73	Ribosomal RNA large subunit methyltransferase K/L	rlmL	Q8ZQ73;A0A0F6AZM3	RLMKL_SALTY Ribosomal RNA large subunit methyltransferase K/L OS=Salmonella typhimurium (strain LT2 / SGSC1412 / ATCC 700720) OX=99287 GN=rlmL PE=3 SV=1;A0A0F6AZM3_SALT1 Ribosomal RNA large subunit methyltransferase K/L OS=Salmonella typhimurium (strain 14	2	5	5	5	9.1	78.848				34022000	26311000
Q8ZQ72	Putative ATPase component of ABC transporter	uup	Q8ZQ72;A0A0F6AZM4	Q8ZQ72_SALTY Putative ATPase component of ABC transporter OS=Salmonella typhimurium (strain LT2 / SGSC1412 / ATCC 700720) OX=99287 GN=uup PE=4 SV=1;A0A0F6AZM4_SALT1 ABC transporter ATPase component OS=Salmonella typhimurium (strain 14028s / SGSC 2262) OX=5	2	9	9	9	14.6	72.19	83069000			31390000	38122000
Q8ZQ71	Paraquat-inducible protein B	pqiB	Q8ZQ71;A0A0F6AZM6	Q8ZQ71_SALTY Paraquat-inducible protein B OS=Salmonella typhimurium (strain LT2 / SGSC1412 / ATCC 700720) OX=99287 GN=pqiB PE=4 SV=1;A0A0F6AZM6_SALT1 Paraquat-inducible protein B OS=Salmonella typhimurium (strain 14028s / SGSC 2262) OX=588858 GN=pqiB PE=4	2	3	3	3	6.6	60.653				22180000
P64105	3-hydroxydecanoyl-[acyl-carrier-protein] dehydratase	fabA	P64105;A0A0F6AZN0	FABA_SALTY 3-hydroxydecanoyl-[acyl-carrier-protein] dehydratase OS=Salmonella typhimurium (strain LT2 / SGSC1412 / ATCC 700720) OX=99287 GN=fabA PE=3 SV=2;A0A0F6AZN0_SALT1 3-hydroxydecanoyl-[acyl-carrier-protein] dehydratase OS=Salmonella typhimurium (stra	2	8	8	8	48.8	19.047	203570000			481770000	563550000	257060000
Q8ZQ69	Endopeptidase La	lonH	Q8ZQ69;A0A0F6AZN1	Q8ZQ69_SALTY Endopeptidase La OS=Salmonella typhimurium (strain LT2 / SGSC1412 / ATCC 700720) OX=99287 GN=lonH PE=3 SV=1;A0A0F6AZN1_SALT1 Endopeptidase La OS=Salmonella typhimurium (strain 14028s / SGSC 2262) OX=588858 GN=lonH PE=3 SV=1	2	2	2	2	5.5	65.603				20334000
P02936	Outer membrane protein A	ompA	P02936;A0A0F6AZN3;A0A0H2UKZ3	OMPA_SALTY Outer membrane protein A OS=Salmonella typhimurium (strain LT2 / SGSC1412 / ATCC 700720) OX=99287 GN=ompA PE=3 SV=2;A0A0F6AZN3_SALT1 Outer membrane protein A OS=Salmonella typhimurium (strain 14028s / SGSC 2262) OX=588858 GN=ompA PE=1 SV=1;A0A0H	3	17	17	17	55.1	37.515	207960000	114980000	191820000	6851900000	2302600000	901370000
Q8ZQ67	Putative DNA transformation protein	yccR	Q8ZQ67;A0A0F6AZN6	Q8ZQ67_SALTY Putative DNA transformation protein OS=Salmonella typhimurium (strain LT2 / SGSC1412 / ATCC 700720) OX=99287 GN=yccR PE=4 SV=1;A0A0F6AZN6_SALT1 Putative DNA transformation protein OS=Salmonella typhimurium (strain 14028s / SGSC 2262) OX=588858	2	1	1	1	10.4	23.175		17056000
Q7CQT3	Putative inner membrane protein	yccF	Q7CQT3;A0A0F6AZN8	Q7CQT3_SALTY Putative inner membrane protein OS=Salmonella typhimurium (strain LT2 / SGSC1412 / ATCC 700720) OX=99287 GN=yccF PE=4 SV=1;A0A0F6AZN8_SALT1 Uncharacterized protein OS=Salmonella typhimurium (strain 14028s / SGSC 2262) OX=588858 GN=yccF PE=4 SV	2	1	1	1	7.4	16.37				3702900
Q8ZQ65	DNA helicase	helD	Q8ZQ65;A0A0F6AZN9	Q8ZQ65_SALTY DNA helicase OS=Salmonella typhimurium (strain LT2 / SGSC1412 / ATCC 700720) OX=99287 GN=helD PE=3 SV=1;A0A0F6AZN9_SALT1 DNA helicase OS=Salmonella typhimurium (strain 14028s / SGSC 2262) OX=588858 GN=helD PE=3 SV=1	2	1	1	1	2.3	78.071				6183300
Q8ZQ64	Ribosomal RNA large subunit methyltransferase I	rlmI	Q8ZQ64;A0A0F6AZP4	RLMI_SALTY Ribosomal RNA large subunit methyltransferase I OS=Salmonella typhimurium (strain LT2 / SGSC1412 / ATCC 700720) OX=99287 GN=rlmI PE=3 SV=1;A0A0F6AZP4_SALT1 Ribosomal RNA large subunit methyltransferase I OS=Salmonella typhimurium (strain 14028s	2	4	4	4	11.9	45.175				50963000	31391000
O30916	Inositol phosphate phosphatase SopB	sopB	O30916;A0A0F6AZQ5	SOPB_SALTY Inositol phosphate phosphatase SopB OS=Salmonella typhimurium (strain LT2 / SGSC1412 / ATCC 700720) OX=99287 GN=sopB PE=1 SV=2;A0A0F6AZQ5_SALT1 Secreted effector protein OS=Salmonella typhimurium (strain 14028s / SGSC 2262) OX=588858 GN=sopB PE=	2	19	19	19	46	61.934				14403000	407810000	12486000
P63263	Curved DNA-binding protein	cbpA	P63263;A0A0F6AZT2	CBPA_SALTY Curved DNA-binding protein OS=Salmonella typhimurium (strain LT2 / SGSC1412 / ATCC 700720) OX=99287 GN=cbpA PE=3 SV=1;A0A0F6AZT2_SALT1 Curved DNA-binding protein OS=Salmonella typhimurium (strain 14028s / SGSC 2262) OX=588858 GN=cbpA PE=3 SV=1	2	2	2	2	9.5	34.693				9500600
Q8ZQ40	NAD(P)H dehydrogenase (quinone)	STM1119	Q8ZQ40;A0A0F6AZU0	NQOR_SALTY NAD(P)H dehydrogenase (quinone) OS=Salmonella typhimurium (strain LT2 / SGSC1412 / ATCC 700720) OX=99287 GN=STM1119 PE=3 SV=3;A0A0F6AZU0_SALT1 NAD(P)H dehydrogenase (quinone) OS=Salmonella typhimurium (strain 14028s / SGSC 2262) OX=588858 GN=wra	2	5	5	5	37.4	20.867		140990000		469580000	140040000	73991000
P10502	Sodium/proline symporter	putP	P10502;A0A0F6AZU7	PUTP_SALTY Sodium/proline symporter OS=Salmonella typhimurium (strain LT2 / SGSC1412 / ATCC 700720) OX=99287 GN=putP PE=3 SV=3;A0A0F6AZU7_SALT1 Sodium/proline symporter OS=Salmonella typhimurium (strain 14028s / SGSC 2262) OX=588858 GN=putP PE=3 SV=1	2	2	2	2	4.8	54.317				43480000
Q8ZQ31	Putative dehydrogenases and related proteins	STM1133	Q8ZQ31;A0A0F6AZW1	Q8ZQ31_SALTY Putative dehydrogenases and related proteins OS=Salmonella typhimurium (strain LT2 / SGSC1412 / ATCC 700720) OX=99287 GN=STM1133 PE=4 SV=1;A0A0F6AZW1_SALT1 Putative dehydrogenase OS=Salmonella typhimurium (strain 14028s / SGSC 2262) OX=588858	2	1	1	1	5.2	40.106					9466300
Q7CQR8	Putative oxidoreductase component	ycdY	Q7CQR8;A0A0F6AZW5	Q7CQR8_SALTY Putative oxidoreductase component OS=Salmonella typhimurium (strain LT2 / SGSC1412 / ATCC 700720) OX=99287 GN=ycdY PE=4 SV=1;A0A0F6AZW5_SALT1 Putative oxidoreductase component OS=Salmonella typhimurium (strain 14028s / SGSC 2262) OX=588858 GN=	2	1	1	1	8.2	20.716				2615900
P67557	Glucans biosynthesis protein G	mdoG	P67557;A0A0F6AZY1	OPGG_SALTY Glucans biosynthesis protein G OS=Salmonella typhimurium (strain LT2 / SGSC1412 / ATCC 700720) OX=99287 GN=mdoG PE=3 SV=1;A0A0F6AZY1_SALT1 Glucans biosynthesis protein G OS=Salmonella typhimurium (strain 14028s / SGSC 2262) OX=588858 GN=mdoG PE=	2	11	11	11	25.2	57.844				236600000	140920000
Q8ZQ26	Glucans biosynthesis glucosyltransferase H	mdoH	Q8ZQ26;A0A0F6AZY2	OPGH_SALTY Glucans biosynthesis glucosyltransferase H OS=Salmonella typhimurium (strain LT2 / SGSC1412 / ATCC 700720) OX=99287 GN=mdoH PE=3 SV=1;A0A0F6AZY2_SALT1 Glucans biosynthesis glucosyltransferase H OS=Salmonella typhimurium (strain 14028s / SGSC 226	2	6	6	6	9.3	97.099				66160000	27494000
Q7CQR6	Acidic protein suppresses mutants lacking function of protein export	msyB	Q7CQR6;A0A0F6AZY4	Q7CQR6_SALTY Acidic protein suppresses mutants lacking function of protein export OS=Salmonella typhimurium (strain LT2 / SGSC1412 / ATCC 700720) OX=99287 GN=msyB PE=4 SV=1;A0A0F6AZY4_SALT1 Uncharacterized protein OS=Salmonella typhimurium (strain 14028s /	2	1	1	1	11.3	14.397				19851000
P58525	N-methyl-L-tryptophan oxidase	solA	P58525;A0A0F6AZZ3	MTOX_SALTY N-methyl-L-tryptophan oxidase OS=Salmonella typhimurium (strain LT2 / SGSC1412 / ATCC 700720) OX=99287 GN=solA PE=3 SV=1;A0A0F6AZZ3_SALT1 N-methyl-L-tryptophan oxidase OS=Salmonella typhimurium (strain 14028s / SGSC 2262) OX=588858 GN=solA PE=3	2	3	3	3	7.3	40.663					3148400
P06204	Dihydroorotase	pyrC	P06204;A0A0F6AZZ6	PYRC_SALTY Dihydroorotase OS=Salmonella typhimurium (strain LT2 / SGSC1412 / ATCC 700720) OX=99287 GN=pyrC PE=1 SV=3;A0A0F6AZZ6_SALT1 Dihydroorotase OS=Salmonella typhimurium (strain 14028s / SGSC 2262) OX=588858 GN=pyrC PE=3 SV=1	2	3	3	3	8.6	38.605				17902000
Q7CQR3	Glutaredoxin 2	grxB	Q7CQR3;A0A0F6AZZ8	Q7CQR3_SALTY Glutaredoxin 2 OS=Salmonella typhimurium (strain LT2 / SGSC1412 / ATCC 700720) OX=99287 GN=grxB PE=1 SV=1;A0A0F6AZZ8_SALT1 Glutaredoxin 2 OS=Salmonella typhimurium (strain 14028s / SGSC 2262) OX=588858 GN=grxB PE=4 SV=1	2	1	1	1	5.6	24.463				9457800
Q8ZQ18	Acetylation of N-terminal alanine of 30S ribosomal subunit protein S5	rimJ	Q8ZQ18;A0A0F6B000	Q8ZQ18_SALTY Acetylation of N-terminal alanine of 30S ribosomal subunit protein S5 OS=Salmonella typhimurium (strain LT2 / SGSC1412 / ATCC 700720) OX=99287 GN=rimJ PE=4 SV=1;A0A0F6B000_SALT1 Ribosomal-protein-S5-alanine N-acetyltransferase OS=Salmonella ty	2	1	1	1	4.6	22.607						12078000
P0A1J1	Flagellar hook protein FlgE	flgE	P0A1J1;A0A0F6B012	FLGE_SALTY Flagellar hook protein FlgE OS=Salmonella typhimurium (strain LT2 / SGSC1412 / ATCC 700720) OX=99287 GN=flgE PE=1 SV=2;A0A0F6B012_SALT1 Flagellar hook protein FlgE OS=Salmonella typhimurium (strain 14028s / SGSC 2262) OX=588858 GN=flgE PE=3 SV=1	2	8	8	8	31.8	42.21					160920000
P0A1J5	Flagellar hook-associated protein 1	flgK	P0A1J5;A0A0F6B018	FLGK_SALTY Flagellar hook-associated protein 1 OS=Salmonella typhimurium (strain LT2 / SGSC1412 / ATCC 700720) OX=99287 GN=flgK PE=1 SV=2;A0A0F6B018_SALT1 Flagellar hook-associated protein 1 OS=Salmonella typhimurium (strain 14028s / SGSC 2262) OX=588858 G	2	16	16	16	38.7	59.109		52698000			338180000	115690000
P16326	Flagellar hook-associated protein 3	flgL	P16326;A0A0F6B019	FLGL_SALTY Flagellar hook-associated protein 3 OS=Salmonella typhimurium (strain LT2 / SGSC1412 / ATCC 700720) OX=99287 GN=flgL PE=1 SV=1;A0A0F6B019_SALT1 Flagellar hook-associated protein FlgL OS=Salmonella typhimurium (strain 14028s / SGSC 2262) OX=58885	2	2	2	2	10.1	34.175					6709300
Q8ZQ17	Ribonuclease E	rne	Q8ZQ17;A0A0F6B021	Q8ZQ17_SALTY Ribonuclease E OS=Salmonella typhimurium (strain LT2 / SGSC1412 / ATCC 700720) OX=99287 GN=rne PE=3 SV=1;A0A0F6B021_SALT1 Ribonuclease E OS=Salmonella typhimurium (strain 14028s / SGSC 2262) OX=588858 GN=rne PE=3 SV=1	2	30	30	30	40.2	119.4				861090000	397830000	170310000
Q8ZQ16	Ribosomal large subunit pseudouridine synthase C	rluC	Q8ZQ16;A0A0F6B022	RLUC_SALTY Ribosomal large subunit pseudouridine synthase C OS=Salmonella typhimurium (strain LT2 / SGSC1412 / ATCC 700720) OX=99287 GN=rluC PE=3 SV=1;A0A0F6B022_SALT1 Pseudouridine synthase OS=Salmonella typhimurium (strain 14028s / SGSC 2262) OX=588858 G	2	11	11	11	35.4	35.938				125810000	70975000
P0A1T2	Large ribosomal RNA subunit accumulation protein YceD	yceD	P0A1T2;A0A0F6B026	YCED_SALTY Large ribosomal RNA subunit accumulation protein YceD OS=Salmonella typhimurium (strain LT2 / SGSC1412 / ATCC 700720) OX=99287 GN=yceD PE=2 SV=1;A0A0F6B026_SALT1 Uncharacterized protein OS=Salmonella typhimurium (strain 14028s / SGSC 2262) OX=58	2	2	2	2	13.3	19.188				37521000	24062000
P0A7N6	50S ribosomal protein L32	rpmF	P0A7N6;A0A0F6B027	RL32_SALTY 50S ribosomal protein L32 OS=Salmonella typhimurium (strain LT2 / SGSC1412 / ATCC 700720) OX=99287 GN=rpmF PE=3 SV=2;A0A0F6B027_SALT1 50S ribosomal protein L32 OS=Salmonella typhimurium (strain 14028s / SGSC 2262) OX=588858 GN=rpmF PE=3 SV=1	2	4	4	4	61.4	6.4463	495970000			349590000	276530000
O85139	3-oxoacyl-[acyl-carrier-protein] synthase 3	fabH	O85139;A0A0F6B029	FABH_SALTY 3-oxoacyl-[acyl-carrier-protein] synthase 3 OS=Salmonella typhimurium (strain LT2 / SGSC1412 / ATCC 700720) OX=99287 GN=fabH PE=3 SV=1;A0A0F6B029_SALT1 3-oxoacyl-[acyl-carrier-protein] synthase 3 OS=Salmonella typhimurium (strain 14028s / SGSC 2	2	8	8	8	40.7	33.523	28054000			339640000	166410000	45580000
O85140	Malonyl CoA-acyl carrier protein transacylase	fabD	O85140;A0A0F6B030	FABD_SALTY Malonyl CoA-acyl carrier protein transacylase OS=Salmonella typhimurium (strain LT2 / SGSC1412 / ATCC 700720) OX=99287 GN=fabD PE=1 SV=3;A0A0F6B030_SALT1 Malonyl CoA-acyl carrier protein transacylase OS=Salmonella typhimurium (strain 14028s / SG	2	2	2	2	10.4	32.405					9426900
P0A2C9	3-oxoacyl-[acyl-carrier-protein] reductase FabG	fabG	P0A2C9;A0A0F6B031	FABG_SALTY 3-oxoacyl-[acyl-carrier-protein] reductase FabG OS=Salmonella typhimurium (strain LT2 / SGSC1412 / ATCC 700720) OX=99287 GN=fabG PE=1 SV=1;A0A0F6B031_SALT1 3-oxoacyl-[acyl-carrier-protein] reductase OS=Salmonella typhimurium (strain 14028s / SGS	2	10	10	10	56.6	25.545	186970000			865630000	661940000	211590000
P0A6B1	Acyl carrier protein	acpP	P0A6B1;A0A0F6B032	ACP_SALTY Acyl carrier protein OS=Salmonella typhimurium (strain LT2 / SGSC1412 / ATCC 700720) OX=99287 GN=acpP PE=3 SV=2;A0A0F6B032_SALT1 Acyl carrier protein OS=Salmonella typhimurium (strain 14028s / SGSC 2262) OX=588858 GN=acpP PE=3 SV=1	2	3	3	3	33.3	8.6394				1522700000	358570000	345260000
Q8ZQ14	3-oxoacyl-[acyl-carrier-protein] synthase 2	fabF	Q8ZQ14;A0A0F6B033	Q8ZQ14_SALTY 3-oxoacyl-[acyl-carrier-protein] synthase 2 OS=Salmonella typhimurium (strain LT2 / SGSC1412 / ATCC 700720) OX=99287 GN=fabF PE=3 SV=1;A0A0F6B033_SALT1 3-oxoacyl-[acyl-carrier-protein] synthase 2 OS=Salmonella typhimurium (strain 14028s / SGSC	2	10	10	10	39.7	42.952				508890000	235450000	76657000
P65246	Thymidylate kinase	tmk	P65246;A0A0F6B036	KTHY_SALTY Thymidylate kinase OS=Salmonella typhimurium (strain LT2 / SGSC1412 / ATCC 700720) OX=99287 GN=tmk PE=3 SV=1;A0A0F6B036_SALT1 Thymidylate kinase OS=Salmonella typhimurium (strain 14028s / SGSC 2262) OX=588858 GN=tdk_1 PE=3 SV=1	2	3	3	3	14.6	23.724				16118000
Q8ZQ11	Putative metal-dependent hydrolase	ycfH	Q8ZQ11;A0A0F6B038	Q8ZQ11_SALTY Putative metal-dependent hydrolase OS=Salmonella typhimurium (strain LT2 / SGSC1412 / ATCC 700720) OX=99287 GN=ycfH PE=4 SV=1;A0A0F6B038_SALT1 Putative metallodependent hydrolase OS=Salmonella typhimurium (strain 14028s / SGSC 2262) OX=588858	2	3	3	3	9.8	29.821				24714000
P37439	PTS system glucose-specific EIICB component	ptsG	P37439;A0A0F6B040	PTGCB_SALTY PTS system glucose-specific EIICB component OS=Salmonella typhimurium (strain LT2 / SGSC1412 / ATCC 700720) OX=99287 GN=ptsG PE=1 SV=2;A0A0F6B040_SALT1 Glucose-specific PTS system IIBC components OS=Salmonella typhimurium (strain 14028s / SGSC	2	7	7	7	20.5	50.497				74261000	47232000
Q7CQR0	HIT domain-containing protein	ycfF	Q7CQR0;A0A0F6B042	Q7CQR0_SALTY HIT domain-containing protein OS=Salmonella typhimurium (strain LT2 / SGSC1412 / ATCC 700720) OX=99287 GN=ycfF PE=4 SV=1;A0A0F6B042_SALT1 Purine nucleoside phosphoramidase OS=Salmonella typhimurium (strain 14028s / SGSC 2262) OX=588858 GN=ycfF	2	3	3	3	25.2	13.269				24094000
Q8ZQ08	Penicillin-binding protein activator LpoB	lpoB	Q8ZQ08;A0A0F6B044	LPOB_SALTY Penicillin-binding protein activator LpoB OS=Salmonella typhimurium (strain LT2 / SGSC1412 / ATCC 700720) OX=99287 GN=lpoB PE=1 SV=1;A0A0F6B044_SALT1 Penicillin-binding protein activator LpoB OS=Salmonella typhimurium (strain 14028s / SGSC 2262)	2	2	2	2	10.4	22.523				43223000	85438000
Q8ZQ06	Beta-hexosaminidase	nagZ	Q8ZQ06;A0A0F6B046	NAGZ_SALTY Beta-hexosaminidase OS=Salmonella typhimurium (strain LT2 / SGSC1412 / ATCC 700720) OX=99287 GN=nagZ PE=1 SV=1;A0A0F6B046_SALT1 Beta-hexosaminidase OS=Salmonella typhimurium (strain 14028s / SGSC 2262) OX=588858 GN=nagZ PE=3 SV=1	2	3	3	3	7	37.697				23489000	9911400
P67366	UPF0227 protein YcfP	ycfP	P67366;A0A0F6B047	YCFP_SALTY UPF0227 protein YcfP OS=Salmonella typhimurium (strain LT2 / SGSC1412 / ATCC 700720) OX=99287 GN=ycfP PE=3 SV=1;A0A0F6B047_SALT1 UPF0227 protein YcfP OS=Salmonella typhimurium (strain 14028s / SGSC 2262) OX=588858 GN=ycfP PE=3 SV=1	2	3	3	3	18.3	21.077				68805000	25302000
Q8ZQ05	Respiratory NADH dehydrogenase 2	ndh	Q8ZQ05;A0A0F6B048	Q8ZQ05_SALTY Respiratory NADH dehydrogenase 2 OS=Salmonella typhimurium (strain LT2 / SGSC1412 / ATCC 700720) OX=99287 GN=ndh PE=4 SV=1;A0A0F6B048_SALT1 Respiratory NADH dehydrogenase 2 OS=Salmonella typhimurium (strain 14028s / SGSC 2262) OX=588858 GN=ndh	2	8	8	8	28.1	47.391	99265000			224690000	163540000	111410000
Q8ZQ01	Transcription-repair-coupling factor	mfd	Q8ZQ01;A0A0F6B054	Q8ZQ01_SALTY Transcription-repair-coupling factor OS=Salmonella typhimurium (strain LT2 / SGSC1412 / ATCC 700720) OX=99287 GN=mfd PE=3 SV=1;A0A0F6B054_SALT1 Transcription-repair-coupling factor OS=Salmonella typhimurium (strain 14028s / SGSC 2262) OX=58885	2	10	10	10	10.3	129.91				67564000
Q7CQQ8	Integral membrane protein ABC transporter	ycfU	Q7CQQ8;A0A0F6B055	Q7CQQ8_SALTY Integral membrane protein ABC transporter OS=Salmonella typhimurium (strain LT2 / SGSC1412 / ATCC 700720) OX=99287 GN=ycfU PE=4 SV=1;A0A0F6B055_SALT1 Outer membrane-specific lipoprotein transporter subunit LolC OS=Salmonella typhimurium (strai	2	1	1	1	2.5	47.716				8586400
P0A2F2	NAD-dependent protein deacylase	cobB	P0A2F2;A0A0F6B059	NPD_SALTY NAD-dependent protein deacylase OS=Salmonella typhimurium (strain LT2 / SGSC1412 / ATCC 700720) OX=99287 GN=cobB PE=1 SV=3;A0A0F6B059_SALT1 NAD-dependent protein deacylase OS=Salmonella typhimurium (strain 14028s / SGSC 2262) OX=588858 GN=cobB PE	2	1	1	1	5.1	31.137					9701200
P0A2C7	Spermidine/putrescine-binding periplasmic protein	potD	P0A2C7;A0A0F6B060	POTD_SALTY Spermidine/putrescine-binding periplasmic protein OS=Salmonella typhimurium (strain LT2 / SGSC1412 / ATCC 700720) OX=99287 GN=potD PE=3 SV=1;A0A0F6B060_SALT1 Putrescine-binding periplasmic protein OS=Salmonella typhimurium (strain 14028s / SGSC	2	6	6	6	20.4	39.021				38939000	21618000
P40790	Spermidine/putrescine import ATP-binding protein PotA	potA	P40790;A0A0F6B066	POTA_SALTY Spermidine/putrescine import ATP-binding protein PotA OS=Salmonella typhimurium (strain LT2 / SGSC1412 / ATCC 700720) OX=99287 GN=potA PE=3 SV=2;A0A0F6B066_SALT1 Spermidine/putrescine import ATP-binding protein PotA OS=Salmonella typhimurium (st	2	2	2	2	7.1	42.839					9270100
P26311	Peptidase T	pepT	P26311;A0A0F6B067	PEPT_SALTY Peptidase T OS=Salmonella typhimurium (strain LT2 / SGSC1412 / ATCC 700720) OX=99287 GN=pepT PE=1 SV=1;A0A0F6B067_SALT1 Peptidase T OS=Salmonella typhimurium (strain 14028s / SGSC 2262) OX=588858 GN=pepT PE=3 SV=1	2	6	6	6	17.8	44.849				121310000	27067000
Q8ZPZ7	Putative cytoplasmic protein	ycfD	Q8ZPZ7;A0A0F6B069	Q8ZPZ7_SALTY Putative cytoplasmic protein OS=Salmonella typhimurium (strain LT2 / SGSC1412 / ATCC 700720) OX=99287 GN=ycfD PE=4 SV=1;A0A0F6B069_SALT1 Putative cytoplasmic protein OS=Salmonella typhimurium (strain 14028s / SGSC 2262) OX=588858 GN=ycfD PE=4	2	1	1	1	3.5	42.589				6360500
Q8ZPZ6	Adenylosuccinate lyase	purB	Q8ZPZ6;A0A0F6B070	Q8ZPZ6_SALTY Adenylosuccinate lyase OS=Salmonella typhimurium (strain LT2 / SGSC1412 / ATCC 700720) OX=99287 GN=purB PE=1 SV=1;A0A0F6B070_SALT1 Adenylosuccinate lyase OS=Salmonella typhimurium (strain 14028s / SGSC 2262) OX=588858 GN=purB PE=1 SV=1	2	15	15	15	37.5	51.546				913520000	209090000	52948000
Q8ZPZ4	tRNA-specific 2-thiouridylase MnmA	mnmA	Q8ZPZ4;A0A0F6B072	MNMA_SALTY tRNA-specific 2-thiouridylase MnmA OS=Salmonella typhimurium (strain LT2 / SGSC1412 / ATCC 700720) OX=99287 GN=mnmA PE=3 SV=2;A0A0F6B072_SALT1 tRNA-specific 2-thiouridylase MnmA OS=Salmonella typhimurium (strain 14028s / SGSC 2262) OX=588858 GN=	2	5	5	5	14.7	40.87		135050000	90809000	53151000	83096000	69242000
A0A0F6B076	Isocitrate dehydrogenase [NADP]	icdA	A0A0F6B076;Q8ZPZ0;A0A0F6B0E2	A0A0F6B076_SALT1 Isocitrate dehydrogenase [NADP] OS=Salmonella typhimurium (strain 14028s / SGSC 2262) OX=588858 GN=icdA PE=4 SV=1;Q8ZPZ0_SALTY Isocitrate dehydrogenase [NADP] OS=Salmonella typhimurium (strain LT2 / SGSC1412 / ATCC 700720) OX=99287 GN=icdA	3	23	23	23	60.8	45.831	99657000	199240000	143770000	5570800000	1064900000	219420000
A0A0F6B093	Phage replication protein P	STM14_1433	A0A0F6B093	A0A0F6B093_SALT1 Phage replication protein P OS=Salmonella typhimurium (strain 14028s / SGSC 2262) OX=588858 GN=STM14_1433 PE=4 SV=1	1	1	1	1	7.4	26.609						50830000
P23988	Virulence membrane protein PagC	pagC	P23988;A0A0F6B0F6	PAGC_SALTY Virulence membrane protein PagC OS=Salmonella typhimurium (strain LT2 / SGSC1412 / ATCC 700720) OX=99287 GN=pagC PE=3 SV=2;A0A0F6B0F6_SALT1 Virulence membrane protein PAGC OS=Salmonella typhimurium (strain 14028s / SGSC 2262) OX=588858 GN=pagC P	2	1	1	1	5.9	20.183					6650300
Q7CQQ5	Putative outer membrane lipoprotein	STM1254	Q7CQQ5;A0A0F6B0G6	Q7CQQ5_SALTY Putative outer membrane lipoprotein OS=Salmonella typhimurium (strain LT2 / SGSC1412 / ATCC 700720) OX=99287 GN=STM1254 PE=4 SV=1;A0A0F6B0G6_SALT1 Putative outer membrane lipoprotein OS=Salmonella typhimurium (strain 14028s / SGSC 2262) OX=588	2	2	2	2	31.7	10.633					245570000	89554000
Q8ZPW2	Putative Ser protein kinase	yeaG	Q8ZPW2;A0A0F6B0L0	Q8ZPW2_SALTY Putative Ser protein kinase OS=Salmonella typhimurium (strain LT2 / SGSC1412 / ATCC 700720) OX=99287 GN=yeaG PE=4 SV=1;A0A0F6B0L0_SALT1 Putative serine protein kinase OS=Salmonella typhimurium (strain 14028s / SGSC 2262) OX=588858 GN=yeaG PE=4	2	20	20	20	36.3	74.418		25507000		636440000	56171000	27421000
Q7CQP6	Scaffolding protein for murein-synthesizing holoenzyme	mipA	Q7CQP6;A0A0F6B0L2	Q7CQP6_SALTY Scaffolding protein for murein-synthesizing holoenzyme OS=Salmonella typhimurium (strain LT2 / SGSC1412 / ATCC 700720) OX=99287 GN=mipA PE=4 SV=1;A0A0F6B0L2_SALT1 MltA-interacting protein A OS=Salmonella typhimurium (strain 14028s / SGSC 2262)	2	2	2	2	17.7	27.992					68729000
Q8ZPV9	Putative glucose-6-phosphate 1-epimerase	yeaD	Q8ZPV9;A0A0F6B0L5	YEAD_SALTY Putative glucose-6-phosphate 1-epimerase OS=Salmonella typhimurium (strain LT2 / SGSC1412 / ATCC 700720) OX=99287 GN=yeaD PE=1 SV=1;A0A0F6B0L5_SALT1 Putative glucose-6-phosphate 1-epimerase OS=Salmonella typhimurium (strain 14028s / SGSC 2262) O	2	3	3	3	14.3	32.56					28128000
P0A1P0	Glyceraldehyde-3-phosphate dehydrogenase	gapA	P0A1P0;A0A0F6B0L7	G3P_SALTY Glyceraldehyde-3-phosphate dehydrogenase OS=Salmonella typhimurium (strain LT2 / SGSC1412 / ATCC 700720) OX=99287 GN=gapA PE=3 SV=2;A0A0F6B0L7_SALT1 Glyceraldehyde-3-phosphate dehydrogenase OS=Salmonella typhimurium (strain 14028s / SGSC 2262) OX	2	24	24	24	74.3	35.586	4614600000	1394500000	1001100000	22100000000	19729000000	8677600000
Q8ZPV7	Cytoplasmic L-asparaginase I	ansA	Q8ZPV7;A0A0F6B0M3	Q8ZPV7_SALTY Cytoplasmic L-asparaginase I OS=Salmonella typhimurium (strain LT2 / SGSC1412 / ATCC 700720) OX=99287 GN=ansA PE=4 SV=1;A0A0F6B0M3_SALT1 Cytoplasmic asparaginase I OS=Salmonella typhimurium (strain 14028s / SGSC 2262) OX=588858 GN=ansA PE=4 SV	2	1	1	1	4.4	36.845				3251300
Q8ZPV5	Selenide, water dikinase	selD	Q8ZPV5;A0A0F6B0M7	SELD_SALTY Selenide, water dikinase OS=Salmonella typhimurium (strain LT2 / SGSC1412 / ATCC 700720) OX=99287 GN=selD PE=3 SV=1;A0A0F6B0M7_SALT1 Selenide, water dikinase OS=Salmonella typhimurium (strain 14028s / SGSC 2262) OX=588858 GN=selD PE=3 SV=1	2	4	4	4	12.1	36.437				46152000	16671000
P15111	NADP-specific glutamate dehydrogenase	gdhA	P15111;A0A0F6B0M9	DHE4_SALTY NADP-specific glutamate dehydrogenase OS=Salmonella typhimurium (strain LT2 / SGSC1412 / ATCC 700720) OX=99287 GN=gdhA PE=3 SV=2;A0A0F6B0M9_SALT1 Glutamate dehydrogenase OS=Salmonella typhimurium (strain 14028s / SGSC 2262) OX=588858 GN=gdhA PE=	2	4	4	4	11.6	48.574				64536000	25858000
P0A1A9	Exodeoxyribonuclease III	xthA	P0A1A9;A0A0F6B0N2	EX3_SALTY Exodeoxyribonuclease III OS=Salmonella typhimurium (strain LT2 / SGSC1412 / ATCC 700720) OX=99287 GN=xthA PE=3 SV=1;A0A0F6B0N2_SALT1 Exonuclease III OS=Salmonella typhimurium (strain 14028s / SGSC 2262) OX=588858 GN=xthA PE=4 SV=1	2	1	1	1	4.5	30.785				11791000
Q8ZPV2	Succinylornithine transaminase	astC	Q8ZPV2;A0A0F6B0N4	ASTC_SALTY Succinylornithine transaminase OS=Salmonella typhimurium (strain LT2 / SGSC1412 / ATCC 700720) OX=99287 GN=astC PE=2 SV=1;A0A0F6B0N4_SALT1 Succinylornithine transaminase OS=Salmonella typhimurium (strain 14028s / SGSC 2262) OX=588858 GN=argD_1 P	2	4	4	4	14.7	43.831				59424000	29934000
Q8ZPU5	NH(3)-dependent NAD(+) synthetase	nadE	Q8ZPU5;A0A0F6B0P2	NADE_SALTY NH(3)-dependent NAD(+) synthetase OS=Salmonella typhimurium (strain LT2 / SGSC1412 / ATCC 700720) OX=99287 GN=nadE PE=1 SV=1;A0A0F6B0P2_SALT1 NH(3)-dependent NAD(+) synthetase OS=Salmonella typhimurium (strain 14028s / SGSC 2262) OX=588858 GN=na	2	2	2	2	8	30.483				28234000	14037000
Q7CQP3	Transcriptional activator of ntrL protein	osmE	Q7CQP3;A0A0F6B0P4	Q7CQP3_SALTY Transcriptional activator of ntrL protein OS=Salmonella typhimurium (strain LT2 / SGSC1412 / ATCC 700720) OX=99287 GN=osmE PE=4 SV=1;A0A0F6B0P4_SALT1 DNA-binding transcriptional activator OsmE OS=Salmonella typhimurium (strain 14028s / SGSC 22	2	6	6	6	66.4	12.162			306590000	1033500000	409450000	188460000
H9L460	Catalase	katE	H9L460;A0A0F6B0Q2	H9L460_SALTY Catalase OS=Salmonella typhimurium (strain LT2 / SGSC1412 / ATCC 700720) OX=99287 GN=katE PE=3 SV=1;A0A0F6B0Q2_SALT1 Catalase OS=Salmonella typhimurium (strain 14028s / SGSC 2262) OX=588858 GN=katE PE=3 SV=1	2	11	11	11	15.1	83.625			56770000	296390000	60623000
Q8ZPT9	Kinase-like protein	ydjN	Q8ZPT9;A0A0F6B0Q6	Q8ZPT9_SALTY Kinase-like protein OS=Salmonella typhimurium (strain LT2 / SGSC1412 / ATCC 700720) OX=99287 GN=ydjN PE=3 SV=1;A0A0F6B0Q6_SALT1 Kinase/transporter-like protein OS=Salmonella typhimurium (strain 14028s / SGSC 2262) OX=588858 GN=ydjN PE=3 SV=1	2	3	3	3	7.6	48.645					9750800
Q7CQN9	Putative regulator	yniB	Q7CQN9;A0A0F6B0Q9	Q7CQN9_SALTY Putative regulator OS=Salmonella typhimurium (strain LT2 / SGSC1412 / ATCC 700720) OX=99287 GN=yniB PE=4 SV=1;A0A0F6B0Q9_SALT1 Putative regulatory protein OS=Salmonella typhimurium (strain 14028s / SGSC 2262) OX=588858 GN=yniB PE=4 SV=1	2	1	1	1	6.2	20.498						14074000
Q8ZPT5	Phosphofructokinase	pfkB	Q8ZPT5;A0A0F6B0R2	Q8ZPT5_SALTY Phosphofructokinase OS=Salmonella typhimurium (strain LT2 / SGSC1412 / ATCC 700720) OX=99287 GN=pfkB PE=3 SV=1;A0A0F6B0R2_SALT1 Phosphofructokinase OS=Salmonella typhimurium (strain 14028s / SGSC 2262) OX=588858 GN=pfkB PE=3 SV=1	2	6	6	6	28.4	32.565				118180000
Q8ZPT3	Putative outer membrane protein	STM1328	Q8ZPT3;A0A0F6B0R4	Q8ZPT3_SALTY Putative outer membrane protein OS=Salmonella typhimurium (strain LT2 / SGSC1412 / ATCC 700720) OX=99287 GN=STM1328 PE=1 SV=1;A0A0F6B0R4_SALT1 Putative outer membrane protein OS=Salmonella typhimurium (strain 14028s / SGSC 2262) OX=588858 GN=S	2	4	4	4	17.2	34.84				14199000	155190000	68162000
Q8ZPT1	Endonuclease	STM1330	Q8ZPT1;A0A0F6B0R6	Q8ZPT1_SALTY Endonuclease OS=Salmonella typhimurium (strain LT2 / SGSC1412 / ATCC 700720) OX=99287 GN=STM1330 PE=3 SV=1;A0A0F6B0R6_SALT1 Endonuclease OS=Salmonella typhimurium (strain 14028s / SGSC 2262) OX=588858 GN=STM14_1614 PE=3 SV=1	2	1	1	1	2.8	30.862					8939300
Q8ZPS9	Threonine--tRNA ligase	thrS	Q8ZPS9;A0A0F6B0S1	SYT_SALTY Threonine--tRNA ligase OS=Salmonella typhimurium (strain LT2 / SGSC1412 / ATCC 700720) OX=99287 GN=thrS PE=3 SV=1;A0A0F6B0S1_SALT1 Threonine--tRNA ligase OS=Salmonella typhimurium (strain 14028s / SGSC 2262) OX=588858 GN=thrS PE=3 SV=1	2	23	23	23	32.6	73.977	714780000	262020000		6368100000	2433400000	571870000
P33321	Translation initiation factor IF-3	infC	P33321;A0A0F6B0S2	IF3_SALTY Translation initiation factor IF-3 OS=Salmonella typhimurium (strain LT2 / SGSC1412 / ATCC 700720) OX=99287 GN=infC PE=3 SV=1;A0A0F6B0S2_SALT1 Translation initiation factor IF-3 OS=Salmonella typhimurium (strain 14028s / SGSC 2262) OX=588858 GN=i	2	6	6	6	44.4	20.594	119140000	37995000		1732900000	1054300000	427180000
P0A7Q3	50S ribosomal protein L35	rpmI	P0A7Q3;A0A0F6B0S3	RL35_SALTY 50S ribosomal protein L35 OS=Salmonella typhimurium (strain LT2 / SGSC1412 / ATCC 700720) OX=99287 GN=rpmI PE=3 SV=2;A0A0F6B0S3_SALT1 50S ribosomal protein L35 OS=Salmonella typhimurium (strain 14028s / SGSC 2262) OX=588858 GN=rpmI PE=3 SV=1	2	1	1	1	20	7.2888					10411000
P0A7L6	50S ribosomal protein L20	rplT	P0A7L6;A0A0F6B0S4	RL20_SALTY 50S ribosomal protein L20 OS=Salmonella typhimurium (strain LT2 / SGSC1412 / ATCC 700720) OX=99287 GN=rplT PE=3 SV=2;A0A0F6B0S4_SALT1 50S ribosomal protein L20 OS=Salmonella typhimurium (strain 14028s / SGSC 2262) OX=588858 GN=rplT PE=3 SV=1	2	9	9	9	43.2	13.497	150970000	65222000	57864000	3367400000	1606600000	852310000
P67038	Phenylalanine--tRNA ligase alpha subunit	pheS	P67038;A0A0F6B0S6	SYFA_SALTY Phenylalanine--tRNA ligase alpha subunit OS=Salmonella typhimurium (strain LT2 / SGSC1412 / ATCC 700720) OX=99287 GN=pheS PE=3 SV=1;A0A0F6B0S6_SALT1 Phenylalanine--tRNA ligase alpha subunit OS=Salmonella typhimurium (strain 14028s / SGSC 2262) O	2	11	11	11	37.6	36.754				439130000	328790000	164460000
P15434	Phenylalanine--tRNA ligase beta subunit	pheT	P15434;A0A0F6B0S7	SYFB_SALTY Phenylalanine--tRNA ligase beta subunit OS=Salmonella typhimurium (strain LT2 / SGSC1412 / ATCC 700720) OX=99287 GN=pheT PE=3 SV=3;A0A0F6B0S7_SALT1 Phenylalanine--tRNA ligase beta subunit OS=Salmonella typhimurium (strain 14028s / SGSC 2262) OX=	2	18	18	18	28.1	87.252	43032000			386150000	249480000	14280000
P0A1S0	Integration host factor subunit alpha	ihfA	P0A1S0;A0A0F6B0S8	IHFA_SALTY Integration host factor subunit alpha OS=Salmonella typhimurium (strain LT2 / SGSC1412 / ATCC 700720) OX=99287 GN=ihfA PE=3 SV=1;A0A0F6B0S8_SALT1 Integration host factor subunit alpha OS=Salmonella typhimurium (strain 14028s / SGSC 2262) OX=5888	2	4	4	4	39.4	11.368				57406000	46148000	77524000
P63351	Vitamin B12 import ATP-binding protein BtuD	btuD	P63351;A0A0F6B0T1	BTUD_SALTY Vitamin B12 import ATP-binding protein BtuD OS=Salmonella typhimurium (strain LT2 / SGSC1412 / ATCC 700720) OX=99287 GN=btuD PE=3 SV=1;A0A0F6B0T1_SALT1 Vitamin B12 import ATP-binding protein BtuD OS=Salmonella typhimurium (strain 14028s / SGSC 2	2	2	2	2	6	27.109				2569900
P67197	Phosphoenolpyruvate synthase regulatory protein	ppsR	P67197;A0A0F6B0T8	PSRP_SALTY Phosphoenolpyruvate synthase regulatory protein OS=Salmonella typhimurium (strain LT2 / SGSC1412 / ATCC 700720) OX=99287 GN=ppsR PE=3 SV=1;A0A0F6B0T8_SALT1 Phosphoenolpyruvate synthase regulatory protein OS=Salmonella typhimurium (strain 14028s	2	4	4	4	18.1	31.148				22521000
Q8ZPS3	Phosphoenolpyruvate synthase	pps	Q8ZPS3;A0A0F6B0U0	Q8ZPS3_SALTY Phosphoenolpyruvate synthase OS=Salmonella typhimurium (strain LT2 / SGSC1412 / ATCC 700720) OX=99287 GN=pps PE=3 SV=1;A0A0F6B0U0_SALT1 Phosphoenolpyruvate synthase OS=Salmonella typhimurium (strain 14028s / SGSC 2262) OX=588858 GN=pps PE=3 SV	2	28	28	28	42	87.208	226930000	238240000		2117400000	1249900000	215920000
P58687	3-dehydroquinate dehydratase	aroD	P58687;A0A0F6B0V0	AROD_SALTY 3-dehydroquinate dehydratase OS=Salmonella typhimurium (strain LT2 / SGSC1412 / ATCC 700720) OX=99287 GN=aroD PE=1 SV=1;A0A0F6B0V0_SALT1 3-dehydroquinate dehydratase OS=Salmonella typhimurium (strain 14028s / SGSC 2262) OX=588858 GN=aroD PE=3 SV	2	1	1	1	4	27.325					2612900
Q8ZPQ9	Putative oxidase	ydiJ	Q8ZPQ9;A0A0F6B0V9	Q8ZPQ9_SALTY Putative oxidase OS=Salmonella typhimurium (strain LT2 / SGSC1412 / ATCC 700720) OX=99287 GN=ydiJ PE=4 SV=1;A0A0F6B0V9_SALT1 Putative oxidase OS=Salmonella typhimurium (strain 14028s / SGSC 2262) OX=588858 GN=ydiJ PE=4 SV=1	2	6	6	6	6.5	113.13				40426000
Q8ZPQ4	Putative ABC transporter	sufB	Q8ZPQ4;A0A0F6B0W4	Q8ZPQ4_SALTY Putative ABC transporter OS=Salmonella typhimurium (strain LT2 / SGSC1412 / ATCC 700720) OX=99287 GN=sufB PE=4 SV=1;A0A0F6B0W4_SALT1 Cysteine desulfurase activator complex subunit SufB OS=Salmonella typhimurium (strain 14028s / SGSC 2262) OX=5	2	2	2	2	5.7	54.789					13407000
Q8ZPQ3	Putative transport protein	sufC	Q8ZPQ3;A0A0F6B0W5	Q8ZPQ3_SALTY Putative transport protein OS=Salmonella typhimurium (strain LT2 / SGSC1412 / ATCC 700720) OX=99287 GN=sufC PE=4 SV=1;A0A0F6B0W5_SALT1 Cysteine desulfurase ATPase component OS=Salmonella typhimurium (strain 14028s / SGSC 2262) OX=588858 GN=suf	2	5	5	5	19.8	27.685				413660000	230460000
Q7CQN4	Major outer membrane lipoprotein Lpp 1	lpp1	Q7CQN4;A0A0F6B0X1;Q8ZPP9;A0A0F6B0X0	LPP1_SALTY Major outer membrane lipoprotein Lpp 1 OS=Salmonella typhimurium (strain LT2 / SGSC1412 / ATCC 700720) OX=99287 GN=lpp1 PE=3 SV=1;A0A0F6B0X1_SALT1 Murein lipoprotein OS=Salmonella typhimurium (strain 14028s / SGSC 2262) OX=588858 GN=lpp PE=4 SV=	4	4	4	4	57.7	8.3914	514490000	290170000	472000000	1945900000	1233000000	1277400000
P77983	Pyruvate kinase I	pykF	P77983;A0A0F6B0X2	KPYK1_SALTY Pyruvate kinase I OS=Salmonella typhimurium (strain LT2 / SGSC1412 / ATCC 700720) OX=99287 GN=pykF PE=3 SV=2;A0A0F6B0X2_SALT1 Pyruvate kinase OS=Salmonella typhimurium (strain 14028s / SGSC 2262) OX=588858 GN=pykF PE=3 SV=1	2	21	21	21	52.3	50.657	40713000		4955100	1423800000	1654700000	387050000
H9L491	Secretion system chaparone	sscB	H9L491;A0A0F6B0Z7	H9L491_SALTY Secretion system chaparone OS=Salmonella typhimurium (strain LT2 / SGSC1412 / ATCC 700720) OX=99287 GN=sscB PE=4 SV=1;A0A0F6B0Z7_SALT1 Secretion system chaparone OS=Salmonella typhimurium (strain 14028s / SGSC 2262) OX=588858 GN=sscB PE=4 SV=1	2	2	2	2	13.2	16.375				29614000
H9L496	Secretion system apparatus	ssaI	H9L496;A0A0F6B102	H9L496_SALTY Secretion system apparatus OS=Salmonella typhimurium (strain LT2 / SGSC1412 / ATCC 700720) OX=99287 GN=ssaI PE=4 SV=1;A0A0F6B102_SALT1 Type III secretion system apparatus protein OS=Salmonella typhimurium (strain 14028s / SGSC 2262) OX=588858	2	1	1	1	13.4	8.9591				3685300
P96069	Secretion system apparatus protein SsaU	ssaU	P96069;A0A0F6B114	SSAU_SALTY Secretion system apparatus protein SsaU OS=Salmonella typhimurium (strain LT2 / SGSC1412 / ATCC 700720) OX=99287 GN=ssaU PE=3 SV=1;A0A0F6B114_SALT1 Secretion system apparatus protein SsaU OS=Salmonella typhimurium (strain 14028s / SGSC 2262) OX=	2	1	1	1	3.1	39.76
Q8ZPP1	Riboflavin synthase, alpha chain	ribE	Q8ZPP1;A0A0F6B117	Q8ZPP1_SALTY Riboflavin synthase, alpha chain OS=Salmonella typhimurium (strain LT2 / SGSC1412 / ATCC 700720) OX=99287 GN=ribE PE=4 SV=1;A0A0F6B117_SALT1 Riboflavin synthase subunit alpha OS=Salmonella typhimurium (strain 14028s / SGSC 2262) OX=588858 GN=r	2	6	6	6	32.9	23.392				104230000	108070000	176780000
O68446	HTH-type transcriptional repressor PurR	purR	O68446;A0A0F6B121	PURR_SALTY HTH-type transcriptional repressor PurR OS=Salmonella typhimurium (strain LT2 / SGSC1412 / ATCC 700720) OX=99287 GN=purR PE=3 SV=3;A0A0F6B121_SALT1 HTH-type transcriptional repressor PurR OS=Salmonella typhimurium (strain 14028s / SGSC 2262) OX=	2	1	1	1	4.1	38.048					3640000
Q7CQK9	Glutaredoxin	ydhD	Q7CQK9;A0A0F6B125	Q7CQK9_SALTY Glutaredoxin OS=Salmonella typhimurium (strain LT2 / SGSC1412 / ATCC 700720) OX=99287 GN=ydhD PE=3 SV=1;A0A0F6B125_SALT1 Glutaredoxin OS=Salmonella typhimurium (strain 14028s / SGSC 2262) OX=588858 GN=ydhD PE=3 SV=1	2	3	3	3	28.7	12.908				47755000	27142000
P0A1Q2	Lactoylglutathione lyase	gloA	P0A1Q2;A0A0F6B127	LGUL_SALTY Lactoylglutathione lyase OS=Salmonella typhimurium (strain LT2 / SGSC1412 / ATCC 700720) OX=99287 GN=gloA PE=3 SV=1;A0A0F6B127_SALT1 Lactoylglutathione lyase OS=Salmonella typhimurium (strain 14028s / SGSC 2262) OX=588858 GN=gloA PE=3 SV=1	2	2	2	2	17.8	14.822					17209000
Q8ZPN7	N-ethylmaleimide reductase	nemA	Q8ZPN7;A0A0F6B128	Q8ZPN7_SALTY N-ethylmaleimide reductase OS=Salmonella typhimurium (strain LT2 / SGSC1412 / ATCC 700720) OX=99287 GN=nemA PE=4 SV=1;A0A0F6B128_SALT1 N-ethylmaleimide reductase OS=Salmonella typhimurium (strain 14028s / SGSC 2262) OX=588858 GN=nemA PE=4 SV=1	2	1	1	1	4.7	39.479					2831500
Q8ZPN5	Putative aldo/keto reductase	ydhF	Q8ZPN5;A0A0F6B131	Q8ZPN5_SALTY Putative aldo/keto reductase OS=Salmonella typhimurium (strain LT2 / SGSC1412 / ATCC 700720) OX=99287 GN=ydhF PE=1 SV=1;A0A0F6B131_SALT1 Putative aldo/keto reductase OS=Salmonella typhimurium (strain 14028s / SGSC 2262) OX=588858 GN=ydhF PE=4	2	2	2	2	8.4	33.68					13564000
P40676	Transcriptional regulator SlyA	slyA	P40676;A0A0F6B136	SLYA_SALTY Transcriptional regulator SlyA OS=Salmonella typhimurium (strain LT2 / SGSC1412 / ATCC 700720) OX=99287 GN=slyA PE=1 SV=3;A0A0F6B136_SALT1 Transcriptional regulator SlyA OS=Salmonella typhimurium (strain 14028s / SGSC 2262) OX=588858 GN=slyA PE=	2	1	1	1	7.6	16.422					5201100
P0A1X0	Outer membrane lipoprotein SlyB	slyB	P0A1X0;A0A0F6B137	SLYB_SALTY Outer membrane lipoprotein SlyB OS=Salmonella typhimurium (strain LT2 / SGSC1412 / ATCC 700720) OX=99287 GN=slyB PE=1 SV=1;A0A0F6B137_SALT1 Putative outer membrane lipoprotein OS=Salmonella typhimurium (strain 14028s / SGSC 2262) OX=588858 GN=sl	2	5	5	5	38.7	15.547				786570000	616450000	263860000
Q7CQK7	Tyrosine--tRNA ligase	tyrS	Q7CQK7;A0A0F6B141	SYY_SALTY Tyrosine--tRNA ligase OS=Salmonella typhimurium (strain LT2 / SGSC1412 / ATCC 700720) OX=99287 GN=tyrS PE=3 SV=1;A0A0F6B141_SALT1 Tyrosine--tRNA ligase OS=Salmonella typhimurium (strain 14028s / SGSC 2262) OX=588858 GN=tyrS PE=3 SV=1	2	10	10	10	34	47.281				566230000	205400000
Q8ZPM8	Pyridoxal kinase PdxY	pdxY	Q8ZPM8;A0A0F6B142	PDXY_SALTY Pyridoxal kinase PdxY OS=Salmonella typhimurium (strain LT2 / SGSC1412 / ATCC 700720) OX=99287 GN=pdxY PE=3 SV=1;A0A0F6B142_SALT1 Pyridoxal kinase PdxY OS=Salmonella typhimurium (strain 14028s / SGSC 2262) OX=588858 GN=pdxY PE=3 SV=1	2	2	2	2	10.5	31.112				11350000
Q8ZPL8	Putative periplasmic protein	ydgA	Q8ZPL8;A0A0F6B160	Q8ZPL8_SALTY Putative periplasmic protein OS=Salmonella typhimurium (strain LT2 / SGSC1412 / ATCC 700720) OX=99287 GN=ydgA PE=4 SV=1;A0A0F6B160_SALT1 Putative periplasmic protein OS=Salmonella typhimurium (strain 14028s / SGSC 2262) OX=588858 GN=ydgA PE=4	2	11	11	11	29.3	54.283				288780000	91853000	66973000
P25081	Mannose-6-phosphate isomerase	manA	P25081;A0A0F6B161	MANA_SALTY Mannose-6-phosphate isomerase OS=Salmonella typhimurium (strain LT2 / SGSC1412 / ATCC 700720) OX=99287 GN=manA PE=1 SV=2;A0A0F6B161_SALT1 Mannose-6-phosphate isomerase OS=Salmonella typhimurium (strain 14028s / SGSC 2262) OX=588858 GN=manA PE=3	2	4	4	4	15.1	42.59				18735000
A0A0F6B162	Fumarate hydratase class I	fumA	A0A0F6B162;P40720	A0A0F6B162_SALT1 Fumarate hydratase class I OS=Salmonella typhimurium (strain 14028s / SGSC 2262) OX=588858 GN=fumA PE=3 SV=1;FUMA_SALTY Fumarate hydratase class I, aerobic OS=Salmonella typhimurium (strain LT2 / SGSC1412 / ATCC 700720) OX=99287 GN=fumA PE	2	15	10	15	37.2	60.258				884780000	205410000	68733000
Q8ZPL1	Putative periplasmic protein	ydgH	Q8ZPL1;A0A0F6B176	Q8ZPL1_SALTY Putative periplasmic protein OS=Salmonella typhimurium (strain LT2 / SGSC1412 / ATCC 700720) OX=99287 GN=ydgH PE=1 SV=1;A0A0F6B176_SALT1 Putative periplasmic protein OS=Salmonella typhimurium (strain 14028s / SGSC 2262) OX=588858 GN=ydgH PE=4	2	11	11	11	41.4	33.915		56781000	42367000	97772000	255200000	86781000
Q8ZPL0	NAD(P) transhydrogenase subunit alpha	pntA	Q8ZPL0;A0A0F6B178	Q8ZPL0_SALTY NAD(P) transhydrogenase subunit alpha OS=Salmonella typhimurium (strain LT2 / SGSC1412 / ATCC 700720) OX=99287 GN=pntA PE=3 SV=1;A0A0F6B178_SALT1 NAD(P) transhydrogenase subunit alpha OS=Salmonella typhimurium (strain 14028s / SGSC 2262) OX=58	2	7	7	7	20.6	54.265				300090000	168060000	111310000
Q7CQK3	NAD(P) transhydrogenase subunit beta	pntB	Q7CQK3;A0A0F6B179	Q7CQK3_SALTY NAD(P) transhydrogenase subunit beta OS=Salmonella typhimurium (strain LT2 / SGSC1412 / ATCC 700720) OX=99287 GN=pntB PE=3 SV=1;A0A0F6B179_SALT1 NAD(P) transhydrogenase subunit beta OS=Salmonella typhimurium (strain 14028s / SGSC 2262) OX=5888	2	7	7	7	21.2	48.869				171330000	85183000	82229000
Q8ZPK7	Transcriptional repressor of ptsG and ptsHI	mlc	Q8ZPK7;A0A0F6B190	Q8ZPK7_SALTY Transcriptional repressor of ptsG and ptsHI OS=Salmonella typhimurium (strain LT2 / SGSC1412 / ATCC 700720) OX=99287 GN=mlc PE=4 SV=1;A0A0F6B190_SALT1 Pts operon transcriptional repressor OS=Salmonella typhimurium (strain 14028s / SGSC 2262) O	2	1	1	1	2.5	44.235				5081800
Q8ZPK6	ATP-dependent dethiobiotin synthetase BioD 2	bioD2	Q8ZPK6;A0A0F6B191	BIOD2_SALTY ATP-dependent dethiobiotin synthetase BioD 2 OS=Salmonella typhimurium (strain LT2 / SGSC1412 / ATCC 700720) OX=99287 GN=bioD2 PE=3 SV=1;A0A0F6B191_SALT1 ATP-dependent dethiobiotin synthetase BioD OS=Salmonella typhimurium (strain 14028s / SGSC	2	1	1	1	7.4	24.781				4182000
Q8ZPJ7	Putative dimethyl sulfoxide reductase	STM1498	Q8ZPJ7;A0A0F6B1A0	Q8ZPJ7_SALTY Putative dimethyl sulfoxide reductase OS=Salmonella typhimurium (strain LT2 / SGSC1412 / ATCC 700720) OX=99287 GN=STM1498 PE=3 SV=1;A0A0F6B1A0_SALT1 Putative dimethyl sulphoxide reductase OS=Salmonella typhimurium (strain 14028s / SGSC 2262) O	2	5	3	4	9.4	89.773				26091000
Q8ZPJ3	Spermidine N1-acetyltransferase	speG	Q8ZPJ3;A0A0F6B1A5	Q8ZPJ3_SALTY Spermidine N1-acetyltransferase OS=Salmonella typhimurium (strain LT2 / SGSC1412 / ATCC 700720) OX=99287 GN=speG PE=4 SV=1;A0A0F6B1A5_SALT1 Spermidine N1-acetyltransferase OS=Salmonella typhimurium (strain 14028s / SGSC 2262) OX=588858 GN=speG	2	2	2	2	10.2	22.052				34852000	10473000
Q7CQJ7	UPF0482 protein YnfB	ynfB	Q7CQJ7;A0A0F6B1A6	YNFB_SALTY UPF0482 protein YnfB OS=Salmonella typhimurium (strain LT2 / SGSC1412 / ATCC 700720) OX=99287 GN=ynfB PE=3 SV=1;A0A0F6B1A6_SALT1 UPF0482 protein YnfB OS=Salmonella typhimurium (strain 14028s / SGSC 2262) OX=588858 GN=ynfB PE=3 SV=1	2	1	1	1	10.6	12.846				4519300
Q8ZPI8	Putative mannitol dehydrogenase	ydfI	Q8ZPI8;A0A0F6B1B2;Q7CPT2;A0A0F6B6Q2	Q8ZPI8_SALTY Putative mannitol dehydrogenase OS=Salmonella typhimurium (strain LT2 / SGSC1412 / ATCC 700720) OX=99287 GN=ydfI PE=3 SV=1;A0A0F6B1B2_SALT1 Putative mannitol dehydrogenase OS=Salmonella typhimurium (strain 14028s / SGSC 2262) OX=588858 GN=ydfI	4	1	1	1	2.3	53.896				3424000
P69936	NADP-dependent 3-hydroxy acid dehydrogenase YdfG	ydfG	P69936;A0A0F6B1B5	YDFG_SALTY NADP-dependent 3-hydroxy acid dehydrogenase YdfG OS=Salmonella typhimurium (strain LT2 / SGSC1412 / ATCC 700720) OX=99287 GN=ydfG PE=3 SV=1;A0A0F6B1B5_SALT1 3-hydroxy acid dehydrogenase OS=Salmonella typhimurium (strain 14028s / SGSC 2262) OX=58	2	6	6	6	29.4	27.042	81135000	51866000	70414000	329550000	66592000	43527000
P27236	Dipeptidyl carboxypeptidase	dcp	P27236;A0A0F6B1B6	DCP_SALTY Dipeptidyl carboxypeptidase OS=Salmonella typhimurium (strain LT2 / SGSC1412 / ATCC 700720) OX=99287 GN=dcp PE=1 SV=1;A0A0F6B1B6_SALT1 Dipeptidyl carboxypeptidase II OS=Salmonella typhimurium (strain 14028s / SGSC 2262) OX=588858 GN=dcp PE=3 SV=1	2	1	1	1	1.6	77.26				12772000
A0A0F6B1C1	Uncharacterized protein	STM14_1831	A0A0F6B1C1	A0A0F6B1C1_SALT1 Uncharacterized protein OS=Salmonella typhimurium (strain 14028s / SGSC 2262) OX=588858 GN=STM14_1831 PE=4 SV=1	1	1	1	1	43.8	3.7875				6600500
Q8ZPH9	Putative outer membrane protein	STM1528	Q8ZPH9;A0A0F6B1D6	Q8ZPH9_SALTY Putative outer membrane protein OS=Salmonella typhimurium (strain LT2 / SGSC1412 / ATCC 700720) OX=99287 GN=STM1528 PE=1 SV=1;A0A0F6B1D6_SALT1 Putative outer membrane protein OS=Salmonella typhimurium (strain 14028s / SGSC 2262) OX=588858 GN=S	2	1	1	1	4.4	19.735
A0A0F6B1G5	Uncharacterized protein	STM14_1876	A0A0F6B1G5	A0A0F6B1G5_SALT1 Uncharacterized protein OS=Salmonella typhimurium (strain 14028s / SGSC 2262) OX=588858 GN=STM14_1876 PE=4 SV=1	1	1	1	1	18.8	7.4615						29789000
Q8ZPF3	Putative aminotransferase	STM1557	Q8ZPF3;A0A0F6B1G9	Q8ZPF3_SALTY Putative aminotransferase OS=Salmonella typhimurium (strain LT2 / SGSC1412 / ATCC 700720) OX=99287 GN=STM1557 PE=4 SV=1;A0A0F6B1G9_SALT1 Putative aminotransferase OS=Salmonella typhimurium (strain 14028s / SGSC 2262) OX=588858 GN=STM14_1880 PE	2	2	2	2	10.5	45.038					5000400
Q8ZPF1	Putative glycosyl hydrolase	STM1559	Q8ZPF1;A0A0F6B1H1	Q8ZPF1_SALTY Putative glycosyl hydrolase OS=Salmonella typhimurium (strain LT2 / SGSC1412 / ATCC 700720) OX=99287 GN=STM1559 PE=4 SV=1;A0A0F6B1H1_SALT1 Putative glycosyl hydrolase OS=Salmonella typhimurium (strain 14028s / SGSC 2262) OX=588858 GN=STM14_188	2	1	1	1	1.1	95.028
Q7CQJ1	Putative resistance protein	osmC	Q7CQJ1;A0A0F6B1H5	Q7CQJ1_SALTY Putative resistance protein OS=Salmonella typhimurium (strain LT2 / SGSC1412 / ATCC 700720) OX=99287 GN=osmC PE=4 SV=1;A0A0F6B1H5_SALT1 Putative envelope protein OS=Salmonella typhimurium (strain 14028s / SGSC 2262) OX=588858 GN=osmC PE=4 SV=1	2	2	2	2	21	15.102				36042000
Q8ZPE8	NAD-dependent malic enzyme	maeA	Q8ZPE8;A0A0F6B1H8	MAO1_SALTY NAD-dependent malic enzyme OS=Salmonella typhimurium (strain LT2 / SGSC1412 / ATCC 700720) OX=99287 GN=maeA PE=3 SV=1;A0A0F6B1H8_SALT1 NAD-dependent malic enzyme OS=Salmonella typhimurium (strain 14028s / SGSC 2262) OX=588858 GN=sfcA PE=3 SV=1	2	10	10	10	21.9	62.895	77125000	101260000		438590000	119290000
Q7CQI9	Alcohol dehydrogenase	adhP	Q7CQI9;A0A0F6B1I0	Q7CQI9_SALTY Alcohol dehydrogenase OS=Salmonella typhimurium (strain LT2 / SGSC1412 / ATCC 700720) OX=99287 GN=adhP PE=3 SV=1;A0A0F6B1I0_SALT1 Alcohol dehydrogenase OS=Salmonella typhimurium (strain 14028s / SGSC 2262) OX=588858 GN=adhP PE=3 SV=1	2	5	5	5	17.9	35.54				34358000	42729000
Q8ZPE6	Formate dehydrogenase iron-sulfur subunit	fdnH	Q8ZPE6;A0A0F6B1I2	Q8ZPE6_SALTY Formate dehydrogenase iron-sulfur subunit OS=Salmonella typhimurium (strain LT2 / SGSC1412 / ATCC 700720) OX=99287 GN=fdnH PE=4 SV=1;A0A0F6B1I2_SALT1 Formate dehydrogenase iron-sulfur subunit OS=Salmonella typhimurium (strain 14028s / SGSC 226	2	2	2	2	7.8	32.313					22328000
Q8ZPE5	Putative molybdopterin oxidoreductases	fdnG	Q8ZPE5;A0A0F6B1I3	Q8ZPE5_SALTY Putative molybdopterin oxidoreductases OS=Salmonella typhimurium (strain LT2 / SGSC1412 / ATCC 700720) OX=99287 GN=fdnG PE=3 SV=3;A0A0F6B1I3_SALT1 Formate dehydorgenase-N alpha subunit OS=Salmonella typhimurium (strain 14028s / SGSC 2262) OX=5	2	8	6	6	10.3	112.92				63787000
Q8ZPD6	Uncharacterized protein YncE	yncE	Q8ZPD6;A0A0F6B1K3	YNCE_SALTY Uncharacterized protein YncE OS=Salmonella typhimurium (strain LT2 / SGSC1412 / ATCC 700720) OX=99287 GN=yncE PE=3 SV=1;A0A0F6B1K3_SALT1 Putative periplasmic protein OS=Salmonella typhimurium (strain 14028s / SGSC 2262) OX=588858 GN=STM14_1918 P	2	13	13	13	43.3	38.503	307790000		186940000	49104000	1142400000	357470000
Q8ZPD5	Putative outer membrane receptor	yncD	Q8ZPD5;A0A0F6B1K5	Q8ZPD5_SALTY Putative outer membrane receptor OS=Salmonella typhimurium (strain LT2 / SGSC1412 / ATCC 700720) OX=99287 GN=yncD PE=3 SV=1;A0A0F6B1K5_SALT1 Putative outer membrane receptor OS=Salmonella typhimurium (strain 14028s / SGSC 2262) OX=588858 GN=yn	2	1	1	1	1.6	77.808				3307100
Q8ZPD4	Putative NADP-dependent oxidoreductase	yncB	Q8ZPD4;A0A0F6B1K9	Q8ZPD4_SALTY Putative NADP-dependent oxidoreductase OS=Salmonella typhimurium (strain LT2 / SGSC1412 / ATCC 700720) OX=99287 GN=yncB PE=4 SV=1;A0A0F6B1K9_SALT1 Putative NADP-dependent oxidoreductase OS=Salmonella typhimurium (strain 14028s / SGSC 2262) OX=	2	2	2	2	8.7	39.195				16376000
H9L472	SsrAB activated protein	srfB	H9L472;A0A0F6B1L4	H9L472_SALTY SsrAB activated protein OS=Salmonella typhimurium (strain LT2 / SGSC1412 / ATCC 700720) OX=99287 GN=srfB PE=4 SV=1;A0A0F6B1L4_SALT1 Putative virulence protein OS=Salmonella typhimurium (strain 14028s / SGSC 2262) OX=588858 GN=srfB PE=4 SV=1	2	2	2	2	2.8	110.91					2324500
Q8ZPC9	Gamma-aminobutyraldehyde dehydrogenase	patD	Q8ZPC9;A0A0F6B1L9	ABDH_SALTY Gamma-aminobutyraldehyde dehydrogenase OS=Salmonella typhimurium (strain LT2 / SGSC1412 / ATCC 700720) OX=99287 GN=patD PE=1 SV=2;A0A0F6B1L9_SALT1 Gamma-aminobutyraldehyde dehydrogenase OS=Salmonella typhimurium (strain 14028s / SGSC 2262) OX=58	2	1	1	1	5.3	51.191				5833900
Q8ZPC7	Putative collagenase	ydcP	Q8ZPC7;A0A0F6B1M7	Q8ZPC7_SALTY Putative collagenase OS=Salmonella typhimurium (strain LT2 / SGSC1412 / ATCC 700720) OX=99287 GN=ydcP PE=4 SV=1;A0A0F6B1M7_SALT1 Putative collagenase OS=Salmonella typhimurium (strain 14028s / SGSC 2262) OX=588858 GN=ydcP PE=4 SV=1	2	2	2	2	3.2	73.057				11395000
Q8ZPC4	Putative outer membrane lipoprotein	STM1607	Q8ZPC4;A0A0F6B1N0	Q8ZPC4_SALTY Putative outer membrane lipoprotein OS=Salmonella typhimurium (strain LT2 / SGSC1412 / ATCC 700720) OX=99287 GN=STM1607 PE=4 SV=1;A0A0F6B1N0_SALT1 Putative outer membrane lipoprotein OS=Salmonella typhimurium (strain 14028s / SGSC 2262) OX=588	2	2	2	2	9.9	24.439					25175000
Q8ZPB3	Glucans biosynthesis protein D	mdoD	Q8ZPB3;A0A0F6B1P7	OPGD_SALTY Glucans biosynthesis protein D OS=Salmonella typhimurium (strain LT2 / SGSC1412 / ATCC 700720) OX=99287 GN=mdoD PE=3 SV=1;A0A0F6B1P7_SALT1 Glucans biosynthesis protein D OS=Salmonella typhimurium (strain 14028s / SGSC 2262) OX=588858 GN=mdoD PE=	2	3	3	3	7.1	62.226				9244100
Q8ZPA8	S-(hydroxymethyl)glutathione dehydrogenase	STM1627	Q8ZPA8;A0A0F6B1Q3	Q8ZPA8_SALTY S-(hydroxymethyl)glutathione dehydrogenase OS=Salmonella typhimurium (strain LT2 / SGSC1412 / ATCC 700720) OX=99287 GN=STM1627 PE=3 SV=1;A0A0F6B1Q3_SALT1 S-(hydroxymethyl)glutathione dehydrogenase OS=Salmonella typhimurium (strain 14028s / SGS	2	4	4	4	12.6	39.255					44794000
A0A0F6B1R6	Putative SAM-dependent methyltransferase	STM14_1982	A0A0F6B1R6;Q8ZP98	A0A0F6B1R6_SALT1 Putative SAM-dependent methyltransferase OS=Salmonella typhimurium (strain 14028s / SGSC 2262) OX=588858 GN=STM14_1982 PE=4 SV=1;Q8ZP98_SALTY Putative SAM-dependent methyltransferase OS=Salmonella typhimurium (strain LT2 / SGSC1412 / ATCC	2	2	2	2	15	24.369					28770000
A0A0F6B1R9	ATP-dependent RNA helicase HrpA	hrpA	A0A0F6B1R9;Q8ZP95	A0A0F6B1R9_SALT1 ATP-dependent RNA helicase HrpA OS=Salmonella typhimurium (strain 14028s / SGSC 2262) OX=588858 GN=hrpA PE=4 SV=1;Q8ZP95_SALTY ATP-dependent helicase OS=Salmonella typhimurium (strain LT2 / SGSC1412 / ATCC 700720) OX=99287 GN=hrpA PE=4 SV=	2	11	11	11	11.4	146.47				37445000	44141000
Q8ZP91	NAD-dependent fermentative D-lactate dehydrogenase	ldhA	Q8ZP91;A0A0F6B1S5	Q8ZP91_SALTY NAD-dependent fermentative D-lactate dehydrogenase OS=Salmonella typhimurium (strain LT2 / SGSC1412 / ATCC 700720) OX=99287 GN=ldhA PE=3 SV=1;A0A0F6B1S5_SALT1 D-lactate dehydrogenase OS=Salmonella typhimurium (strain 14028s / SGSC 2262) OX=588	2	5	5	5	14.9	36.416				162730000	148090000
Q8ZP89	Putative pyruvate-flavodoxin oxidoreductase	nifJ	Q8ZP89;A0A0F6B1S9	Q8ZP89_SALTY Putative pyruvate-flavodoxin oxidoreductase OS=Salmonella typhimurium (strain LT2 / SGSC1412 / ATCC 700720) OX=99287 GN=nifJ PE=3 SV=1;A0A0F6B1S9_SALT1 Putative pyruvate-flavodoxin oxidoreductase OS=Salmonella typhimurium (strain 14028s / SGSC	2	5	5	5	5.5	128.58				48488000
P67091	Universal stress protein F	uspF	P67091;A0A0F6B1T1	USPF_SALTY Universal stress protein F OS=Salmonella typhimurium (strain LT2 / SGSC1412 / ATCC 700720) OX=99287 GN=uspF PE=1 SV=1;A0A0F6B1T1_SALT1 Putative universal stress protein OS=Salmonella typhimurium (strain 14028s / SGSC 2262) OX=588858 GN=ynaF PE=4	2	2	2	2	18.1	15.714				107680000	22622000
Q8ZP88	tRNA-cytidine(32) 2-sulfurtransferase	ttcA	Q8ZP88;A0A0F6B1T4	TTCA_SALTY tRNA-cytidine(32) 2-sulfurtransferase OS=Salmonella typhimurium (strain LT2 / SGSC1412 / ATCC 700720) OX=99287 GN=ttcA PE=1 SV=1;A0A0F6B1T4_SALT1 tRNA-cytidine(32) 2-sulfurtransferase OS=Salmonella typhimurium (strain 14028s / SGSC 2262) OX=5888	2	2	2	2	6.4	35.357				14449000	37342000
P0A2T8	Fumarate and nitrate reduction regulatory protein	fnr	P0A2T8;A0A0F6B1U1	FNR_SALTY Fumarate and nitrate reduction regulatory protein OS=Salmonella typhimurium (strain LT2 / SGSC1412 / ATCC 700720) OX=99287 GN=fnr PE=3 SV=1;A0A0F6B1U1_SALT1 Fumarate/nitrate reduction transcriptional regulator OS=Salmonella typhimurium (strain 14	2	3	3	3	17.6	27.883				29010000	21359000
Q8ZP84	Universal stress protein E	uspE	Q8ZP84;A0A0F6B1U2	USPE_SALTY Universal stress protein E OS=Salmonella typhimurium (strain LT2 / SGSC1412 / ATCC 700720) OX=99287 GN=uspE PE=1 SV=3;A0A0F6B1U2_SALT1 Universal stress protein UspE OS=Salmonella typhimurium (strain 14028s / SGSC 2262) OX=588858 GN=ydaA PE=4 SV=	2	5	5	5	29.8	35.638				189160000	45623000	18752000
Q8ZP66	Dipeptide epimerase	ycjG	Q8ZP66;A0A0F6B1W0	Q8ZP66_SALTY Dipeptide epimerase OS=Salmonella typhimurium (strain LT2 / SGSC1412 / ATCC 700720) OX=99287 GN=ycjG PE=3 SV=1;A0A0F6B1W0_SALT1 Dipeptide epimerase OS=Salmonella typhimurium (strain 14028s / SGSC 2262) OX=588858 GN=ycjG PE=3 SV=1	2	1	1	1	4.7	34.678				3180400
Q8ZP65	Thiol peroxidase	tpx	Q8ZP65;A0A0F6B1W1	TPX_SALTY Thiol peroxidase OS=Salmonella typhimurium (strain LT2 / SGSC1412 / ATCC 700720) OX=99287 GN=tpx PE=3 SV=1;A0A0F6B1W1_SALT1 Thiol peroxidase OS=Salmonella typhimurium (strain 14028s / SGSC 2262) OX=588858 GN=tpx PE=3 SV=1	2	5	5	5	49.4	18.025	103760000			191510000	185220000	72421000
P0A2D7	Transcriptional regulatory protein TyrR	tyrR	P0A2D7;A0A0F6B1W4	TYRR_SALTY Transcriptional regulatory protein TyrR OS=Salmonella typhimurium (strain LT2 / SGSC1412 / ATCC 700720) OX=99287 GN=tyrR PE=3 SV=1;A0A0F6B1W4_SALT1 DNA-binding transcriptional regulator TyrR OS=Salmonella typhimurium (strain 14028s / SGSC 2262)	2	6	6	6	12.3	57.679				47167000	28743000
Q8ZP64	UPF0283 membrane protein YcjF	ycjF	Q8ZP64;A0A0F6B1W5	YCJF_SALTY UPF0283 membrane protein YcjF OS=Salmonella typhimurium (strain LT2 / SGSC1412 / ATCC 700720) OX=99287 GN=ycjF PE=3 SV=1;A0A0F6B1W5_SALT1 UPF0283 membrane protein YcjF OS=Salmonella typhimurium (strain 14028s / SGSC 2262) OX=588858 GN=ycjF PE=3	2	3	3	3	12.2	39.226				28167000
P36634	Peptide transport periplasmic protein SapA	sapA	P36634;A0A0F6B1X3	SAPA_SALTY Peptide transport periplasmic protein SapA OS=Salmonella typhimurium (strain LT2 / SGSC1412 / ATCC 700720) OX=99287 GN=sapA PE=2 SV=2;A0A0F6B1X3_SALT1 Peptide transport protein OS=Salmonella typhimurium (strain 14028s / SGSC 2262) OX=588858 GN=s	2	2	2	2	3.5	61.65				10980000
P16657	Enoyl-[acyl-carrier-protein] reductase [NADH] FabI	fabI	P16657;A0A0F6B1Y3	FABI_SALTY Enoyl-[acyl-carrier-protein] reductase [NADH] FabI OS=Salmonella typhimurium (strain LT2 / SGSC1412 / ATCC 700720) OX=99287 GN=fabI PE=1 SV=3;A0A0F6B1Y3_SALT1 Enoyl-[acyl-carrier-protein] reductase [NADH] OS=Salmonella typhimurium (strain 14028s	2	11	11	11	56.9	27.761		410780000		2274400000	1111300000	874740000
Q8ZP54	Exoribonuclease 2	rnb	Q8ZP54;A0A0F6B1Y6	RNB_SALTY Exoribonuclease 2 OS=Salmonella typhimurium (strain LT2 / SGSC1412 / ATCC 700720) OX=99287 GN=rnb PE=3 SV=1;A0A0F6B1Y6_SALT1 Exoribonuclease 2 OS=Salmonella typhimurium (strain 14028s / SGSC 2262) OX=588858 GN=rnb PE=3 SV=1	2	16	16	16	29	72.439				223530000	133370000
Q7CQG7	Putative deoR family regulatory protein	yciT	Q7CQG7;A0A0F6B1Z0	Q7CQG7_SALTY Putative deoR family regulatory protein OS=Salmonella typhimurium (strain LT2 / SGSC1412 / ATCC 700720) OX=99287 GN=yciT PE=4 SV=1;A0A0F6B1Z0_SALT1 Putative regulatory protein OS=Salmonella typhimurium (strain 14028s / SGSC 2262) OX=588858 GN=	2	1	1	1	4	27.477
P07691	Orotidine 5-phosphate decarboxylase	pyrF	P07691;A0A0F6B1Z4	PYRF_SALTY Orotidine 5-phosphate decarboxylase OS=Salmonella typhimurium (strain LT2 / SGSC1412 / ATCC 700720) OX=99287 GN=pyrF PE=3 SV=2;A0A0F6B1Z4_SALT1 Orotidine 5-phosphate decarboxylase OS=Salmonella typhimurium (strain 14028s / SGSC 2262) OX=588858	2	2	2	2	13.1	26.328				18373000
P66030	GTP cyclohydrolase-2	ribA	P66030;A0A0F6B1Z9	RIBA_SALTY GTP cyclohydrolase-2 OS=Salmonella typhimurium (strain LT2 / SGSC1412 / ATCC 700720) OX=99287 GN=ribA PE=3 SV=1;A0A0F6B1Z9_SALT1 GTP cyclohydrolase-2 OS=Salmonella typhimurium (strain 14028s / SGSC 2262) OX=588858 GN=ribA PE=3 SV=1	2	3	3	3	21.9	21.635				38040000	33890000
Q8ZP52	Aconitate hydratase A	acnA	Q8ZP52;A0A0F6B200	ACNA_SALTY Aconitate hydratase A OS=Salmonella typhimurium (strain LT2 / SGSC1412 / ATCC 700720) OX=99287 GN=acnA PE=1 SV=1;A0A0F6B200_SALT1 Aconitate hydratase OS=Salmonella typhimurium (strain 14028s / SGSC 2262) OX=588858 GN=acnA PE=3 SV=1	2	13	13	13	22.4	97.501			11886000	270000000	50212000
P06614	HTH-type transcriptional regulator CysB	cysB	P06614;A0A0F6B202	CYSB_SALTY HTH-type transcriptional regulator CysB OS=Salmonella typhimurium (strain LT2 / SGSC1412 / ATCC 700720) OX=99287 GN=cysB PE=1 SV=1;A0A0F6B202_SALT1 Transcriptional regulator CysB OS=Salmonella typhimurium (strain 14028s / SGSC 2262) OX=588858 GN	2	6	6	6	21.3	36.013				128330000	51145000
P0A2I1	DNA topoisomerase 1	topA	P0A2I1;A0A0F6B205	TOP1_SALTY DNA topoisomerase 1 OS=Salmonella typhimurium (strain LT2 / SGSC1412 / ATCC 700720) OX=99287 GN=topA PE=3 SV=1;A0A0F6B205_SALT1 DNA topoisomerase 1 OS=Salmonella typhimurium (strain 14028s / SGSC 2262) OX=588858 GN=topA PE=3 SV=1	2	19	19	19	29.2	97.302				248190000	137050000
Q7CQG3	Putative peptidase	sohB	Q7CQG3;A0A0F6B208	Q7CQG3_SALTY Putative peptidase OS=Salmonella typhimurium (strain LT2 / SGSC1412 / ATCC 700720) OX=99287 GN=sohB PE=4 SV=1;A0A0F6B208_SALT1 Putative periplasmic protease OS=Salmonella typhimurium (strain 14028s / SGSC 2262) OX=588858 GN=sohB PE=4 SV=1	2	2	2	2	6.9	38.965					19360000
Q8ZP51	Ribosomal large subunit pseudouridine synthase B	rluB	Q8ZP51;A0A0F6B212	RLUB_SALTY Ribosomal large subunit pseudouridine synthase B OS=Salmonella typhimurium (strain LT2 / SGSC1412 / ATCC 700720) OX=99287 GN=rluB PE=3 SV=1;A0A0F6B212_SALT1 Pseudouridine synthase OS=Salmonella typhimurium (strain 14028s / SGSC 2262) OX=588858 G	2	8	8	8	28.5	32.612	50469000			111180000	173050000	69028000
O54453	5-3 exoribonuclease	trpH	O54453;A0A0F6B213	RNAAM_SALTY 5-3 exoribonuclease OS=Salmonella typhimurium (strain LT2 / SGSC1412 / ATCC 700720) OX=99287 GN=trpH PE=3 SV=3;A0A0F6B213_SALT1 POLIIIAc domain-containing protein OS=Salmonella typhimurium (strain 14028s / SGSC 2262) OX=588858 GN=trpH PE=4 SV	2	1	1	1	6.5	32.395
P0A2K1	Tryptophan synthase beta chain	trpB	P0A2K1;A0A0F6B218	TRPB_SALTY Tryptophan synthase beta chain OS=Salmonella typhimurium (strain LT2 / SGSC1412 / ATCC 700720) OX=99287 GN=trpB PE=1 SV=2;A0A0F6B218_SALT1 Tryptophan synthase beta chain OS=Salmonella typhimurium (strain 14028s / SGSC 2262) OX=588858 GN=trpB PE=	2	2	2	2	7.3	42.867				25753000	11740000
Q8ZP50	Outer membrane protein W	ompW	Q8ZP50;A0A0F6B224	OMPW_SALTY Outer membrane protein W OS=Salmonella typhimurium (strain LT2 / SGSC1412 / ATCC 700720) OX=99287 GN=ompW PE=3 SV=1;A0A0F6B224_SALT1 Outer membrane protein W OS=Salmonella typhimurium (strain 14028s / SGSC 2262) OX=588858 GN=ompW PE=4 SV=1	2	2	2	2	12.7	22.958				28839000	12532000
P0A1A1	Acyl-CoA thioester hydrolase YciA	yciA	P0A1A1;A0A0F6B228	YCIA_SALTY Acyl-CoA thioester hydrolase YciA OS=Salmonella typhimurium (strain LT2 / SGSC1412 / ATCC 700720) OX=99287 GN=yciA PE=3 SV=1;A0A0F6B228_SALT1 Acyl-CoA thioester hydrolase OS=Salmonella typhimurium (strain 14028s / SGSC 2262) OX=588858 GN=yciA PE	2	1	1	1	6.8	14.364				7098400
P08007	Oligopeptide transport ATP-binding protein OppF	oppF	P08007;A0A0F6B234	OPPF_SALTY Oligopeptide transport ATP-binding protein OppF OS=Salmonella typhimurium (strain LT2 / SGSC1412 / ATCC 700720) OX=99287 GN=oppF PE=3 SV=2;A0A0F6B234_SALT1 Oligopeptide transport protein OS=Salmonella typhimurium (strain 14028s / SGSC 2262) OX=5	2	3	3	3	10.8	37.254				13171000
P04285	Oligopeptide transport ATP-binding protein OppD	oppD	P04285;A0A0F6B235	OPPD_SALTY Oligopeptide transport ATP-binding protein OppD OS=Salmonella typhimurium (strain LT2 / SGSC1412 / ATCC 700720) OX=99287 GN=oppD PE=3 SV=1;A0A0F6B235_SALT1 Oligopeptide transporter ATP-binding component OS=Salmonella typhimurium (strain 14028s /	2	2	2	2	8.4	36.864				9307500
P08006	Oligopeptide transport system permease protein OppC	oppC	P08006;A0A0F6B236	OPPC_SALTY Oligopeptide transport system permease protein OppC OS=Salmonella typhimurium (strain LT2 / SGSC1412 / ATCC 700720) OX=99287 GN=oppC PE=1 SV=1;A0A0F6B236_SALT1 Oligopeptide transport protein OS=Salmonella typhimurium (strain 14028s / SGSC 2262)	2	1	1	1	3.6	33.09				8685600
P06202	Periplasmic oligopeptide-binding protein	oppA	P06202;A0A0F6B238	OPPA_SALTY Periplasmic oligopeptide-binding protein OS=Salmonella typhimurium (strain LT2 / SGSC1412 / ATCC 700720) OX=99287 GN=oppA PE=1 SV=2;A0A0F6B238_SALT1 Oligopeptide transport protein OS=Salmonella typhimurium (strain 14028s / SGSC 2262) OX=588858 G	2	8	8	8	23.6	61.291				129250000	133580000
Q8ZP45	Aldehyde-alcohol dehydrogenase	adhE	Q8ZP45;A0A0F6B241	Q8ZP45_SALTY Aldehyde-alcohol dehydrogenase OS=Salmonella typhimurium (strain LT2 / SGSC1412 / ATCC 700720) OX=99287 GN=adhE PE=3 SV=1;A0A0F6B241_SALT1 Aldehyde-alcohol dehydrogenase OS=Salmonella typhimurium (strain 14028s / SGSC 2262) OX=588858 GN=adhE P	2	36	36	36	52	96.214	59169000			2275100000	418640000	177530000
Q7CQF3	Thymidine kinase	tdk	Q7CQF3;A0A0F6B242	KITH_SALTY Thymidine kinase OS=Salmonella typhimurium (strain LT2 / SGSC1412 / ATCC 700720) OX=99287 GN=tdk PE=3 SV=1;A0A0F6B242_SALT1 Thymidine kinase OS=Salmonella typhimurium (strain 14028s / SGSC 2262) OX=588858 GN=tdk_2 PE=3 SV=1	2	2	2	2	12.2	23.404				22812000
P0A1S2	DNA-binding protein H-NS	hns	P0A1S2;A0A0F6B244	HNS_SALTY DNA-binding protein H-NS OS=Salmonella typhimurium (strain LT2 / SGSC1412 / ATCC 700720) OX=99287 GN=hns PE=1 SV=2;HNS_SALT1 DNA-binding protein H-NS OS=Salmonella typhimurium (strain 14028s / SGSC 2262) OX=588858 GN=hns PE=1 SV=1	2	6	6	6	48.9	15.542	164540000			328560000	274590000	139290000
Q7CQF2	UTP--glucose-1-phosphate uridylyltransferase	galU	Q7CQF2;A0A0F6B246	Q7CQF2_SALTY UTP--glucose-1-phosphate uridylyltransferase OS=Salmonella typhimurium (strain LT2 / SGSC1412 / ATCC 700720) OX=99287 GN=galU PE=3 SV=1;A0A0F6B246_SALT1 UTP--glucose-1-phosphate uridylyltransferase OS=Salmonella typhimurium (strain 14028s / SG	2	4	4	4	21.2	32.906				172530000	50375000	37305000
Q7CQF1	Regulator of RpoS	hnr	Q7CQF1;A0A0F6B247	Q7CQF1_SALTY Regulator of RpoS OS=Salmonella typhimurium (strain LT2 / SGSC1412 / ATCC 700720) OX=99287 GN=hnr PE=3 SV=1;A0A0F6B247_SALT1 Regulator of RpoS OS=Salmonella typhimurium (strain 14028s / SGSC 2262) OX=588858 GN=hnr PE=3 SV=1	2	2	2	2	3.6	37.208				105750000
Q8ZP42	Formyltetrahydrofolate deformylase	purU	Q8ZP42;A0A0F6B250	Q8ZP42_SALTY Formyltetrahydrofolate deformylase OS=Salmonella typhimurium (strain LT2 / SGSC1412 / ATCC 700720) OX=99287 GN=purU PE=3 SV=1;A0A0F6B250_SALT1 Formyltetrahydrofolate deformylase OS=Salmonella typhimurium (strain 14028s / SGSC 2262) OX=588858 G	2	5	5	5	26.4	31.829				64906000	35629000
Q8ZP40	Nitrate reductase 1, cytochrome b(NR), gamma subunit	narI	Q8ZP40;A0A0F6B254	Q8ZP40_SALTY Nitrate reductase 1, cytochrome b(NR), gamma subunit OS=Salmonella typhimurium (strain LT2 / SGSC1412 / ATCC 700720) OX=99287 GN=narI PE=4 SV=1;A0A0F6B254_SALT1 Nitrate reductase 1 gamma subunit OS=Salmonella typhimurium (strain 14028s / SGSC	2	1	1	1	4	25.32
Q8ZP38	Nitrate reductase 1, FeS (Beta) subunit	narH	Q8ZP38;A0A0F6B256;Q8ZPE0;A0A0F6B1J2	Q8ZP38_SALTY Nitrate reductase 1, FeS (Beta) subunit OS=Salmonella typhimurium (strain LT2 / SGSC1412 / ATCC 700720) OX=99287 GN=narH PE=4 SV=1;A0A0F6B256_SALT1 Nitrate reductase 1 beta subunit OS=Salmonella typhimurium (strain 14028s / SGSC 2262) OX=58885	4	7	7	7	12.5	57.803				104880000
Q8ZP37	Nitrate reductase 1, alpha subunit	narG	Q8ZP37;A0A0F6B257;Q8ZPE1;A0A0F6B1J1	Q8ZP37_SALTY Nitrate reductase 1, alpha subunit OS=Salmonella typhimurium (strain LT2 / SGSC1412 / ATCC 700720) OX=99287 GN=narG PE=3 SV=1;A0A0F6B257_SALT1 Nitrate reductase 1 alpha subunit OS=Salmonella typhimurium (strain 14028s / SGSC 2262) OX=588858 GN	4	13	13	13	13	140.69				181280000	49991000
Q8ZP34	Response regulator in two-component regulatory system with NarX (Or NarQ)	narL	Q8ZP34;A0A0F6B262	Q8ZP34_SALTY Response regulator in two-component regulatory system with NarX (Or NarQ) OS=Salmonella typhimurium (strain LT2 / SGSC1412 / ATCC 700720) OX=99287 GN=narL PE=4 SV=1;A0A0F6B262_SALT1 Transcriptional regulator NarL OS=Salmonella typhimurium (str	2	3	3	3	13	23.859				87924000	34428000
Q8ZP32	CaCA family, sodium-calcium/proton antiporter	chaA	Q8ZP32;A0A0F6B266	Q8ZP32_SALTY CaCA family, sodium-calcium/proton antiporter OS=Salmonella typhimurium (strain LT2 / SGSC1412 / ATCC 700720) OX=99287 GN=chaA PE=4 SV=1;A0A0F6B266_SALT1 Calcium/sodium:proton antiporter OS=Salmonella typhimurium (strain 14028s / SGSC 2262) OX	2	1	1	1	2.5	39.054				15457000
P65215	2-dehydro-3-deoxyphosphooctonate aldolase	kdsA	P65215;A0A0F6B267	KDSA_SALTY 2-dehydro-3-deoxyphosphooctonate aldolase OS=Salmonella typhimurium (strain LT2 / SGSC1412 / ATCC 700720) OX=99287 GN=kdsA PE=3 SV=1;A0A0F6B267_SALT1 2-dehydro-3-deoxyphosphooctonate aldolase OS=Salmonella typhimurium (strain 14028s / SGSC 2262)	2	9	9	9	35.2	30.795				327310000	157150000
P0A287	Peptide chain release factor 1	prfA	P0A287;A0A0F6B271	RF1_SALTY Peptide chain release factor 1 OS=Salmonella typhimurium (strain LT2 / SGSC1412 / ATCC 700720) OX=99287 GN=prfA PE=3 SV=1;A0A0F6B271_SALT1 Peptide chain release factor 1 OS=Salmonella typhimurium (strain 14028s / SGSC 2262) OX=588858 GN=prfA PE=3	2	7	7	7	20.6	40.461	57286000			66090000	42633000
A0A0F6B273	Uncharacterized protein	STM14_2148	A0A0F6B273	A0A0F6B273_SALT1 Uncharacterized protein OS=Salmonella typhimurium (strain 14028s / SGSC 2262) OX=588858 GN=STM14_2148 PE=4 SV=1	1	1	1	1	28.6	4.6475						25633000
P30752	Outer-membrane lipoprotein LolB	lolB	P30752;A0A0F6B274	LOLB_SALTY Outer-membrane lipoprotein LolB OS=Salmonella typhimurium (strain LT2 / SGSC1412 / ATCC 700720) OX=99287 GN=lolB PE=3 SV=2;A0A0F6B274_SALT1 Outer-membrane lipoprotein LolB OS=Salmonella typhimurium (strain 14028s / SGSC 2262) OX=588858 GN=lolB P	2	6	6	6	41.5	23.686				75450000	42668000
P0A1V6	Ribose-phosphate pyrophosphokinase	prs	P0A1V6;A0A0F6B278	KPRS_SALTY Ribose-phosphate pyrophosphokinase OS=Salmonella typhimurium (strain LT2 / SGSC1412 / ATCC 700720) OX=99287 GN=prs PE=1 SV=2;A0A0F6B278_SALT1 Ribose-phosphate pyrophosphokinase OS=Salmonella typhimurium (strain 14028s / SGSC 2262) OX=588858 GN=p	2	12	12	12	49.5	34.216	32590000			1449600000	617390000	163790000
P0A281	Peptidyl-tRNA hydrolase	pth	P0A281;A0A0F6B281	PTH_SALTY Peptidyl-tRNA hydrolase OS=Salmonella typhimurium (strain LT2 / SGSC1412 / ATCC 700720) OX=99287 GN=pth PE=3 SV=1;A0A0F6B281_SALT1 Peptidyl-tRNA hydrolase OS=Salmonella typhimurium (strain 14028s / SGSC 2262) OX=588858 GN=pth PE=1 SV=1	2	2	2	2	16	21.178				12022000
Q8ZP21	Glutamate dehydrogenase	STM1795	Q8ZP21;A0A0F6B295	Q8ZP21_SALTY Glutamate dehydrogenase OS=Salmonella typhimurium (strain LT2 / SGSC1412 / ATCC 700720) OX=99287 GN=STM1795 PE=3 SV=1;A0A0F6B295_SALT1 Glutamate dehydrogenase OS=Salmonella typhimurium (strain 14028s / SGSC 2262) OX=588858 GN=STM14_2170 PE=3 S	2	4	4	4	11.8	48.037	67392000	57742000			54441000
P06191	Alanine racemase, catabolic	dadX	P06191;A0A0F6B2A3	ALR2_SALTY Alanine racemase, catabolic OS=Salmonella typhimurium (strain LT2 / SGSC1412 / ATCC 700720) OX=99287 GN=dadX PE=1 SV=1;A0A0F6B2A3_SALT1 Alanine racemase OS=Salmonella typhimurium (strain 14028s / SGSC 2262) OX=588858 GN=dadX PE=3 SV=1	2	2	2	2	6.7	38.804				64777000	30961000
Q8ZP17	D-amino acid dehydrogenase	dadA	Q8ZP17;A0A0F6B2A4	DADA_SALTY D-amino acid dehydrogenase OS=Salmonella typhimurium (strain LT2 / SGSC1412 / ATCC 700720) OX=99287 GN=dadA PE=3 SV=1;A0A0F6B2A4_SALT1 D-amino acid dehydrogenase OS=Salmonella typhimurium (strain 14028s / SGSC 2262) OX=588858 GN=dadA PE=3 SV=1	2	9	9	9	23.1	47.882				479000000	129190000
P65359	Septum site-determining protein MinC	minC	P65359;A0A0F6B2B8	MINC_SALTY Septum site-determining protein MinC OS=Salmonella typhimurium (strain LT2 / SGSC1412 / ATCC 700720) OX=99287 GN=minC PE=1 SV=1;A0A0F6B2B8_SALT1 Probable septum site-determining protein MinC OS=Salmonella typhimurium (strain 14028s / SGSC 2262)	2	2	2	2	8.1	25.246				30783000	117650000	188530000
Q8ZP10	Site-determining protein	minD	Q8ZP10;A0A0F6B2B9	Q8ZP10_SALTY Site-determining protein OS=Salmonella typhimurium (strain LT2 / SGSC1412 / ATCC 700720) OX=99287 GN=minD PE=3 SV=1;A0A0F6B2B9_SALT1 Site-determining protein OS=Salmonella typhimurium (strain 14028s / SGSC 2262) OX=588858 GN=minD PE=3 SV=1	2	12	12	12	56.3	29.5			32775000	954740000	238780000	121150000
P65363	Cell division topological specificity factor	minE	P65363;A0A0F6B2C0	MINE_SALTY Cell division topological specificity factor OS=Salmonella typhimurium (strain LT2 / SGSC1412 / ATCC 700720) OX=99287 GN=minE PE=3 SV=1;A0A0F6B2C0_SALT1 Cell division topological specificity factor OS=Salmonella typhimurium (strain 14028s / SGSC	2	1	1	1	10.2	10.182					1716500
P63521	Long-chain-fatty-acid--CoA ligase	fadD	P63521;A0A0F6B2C4	LCFA_SALTY Long-chain-fatty-acid--CoA ligase OS=Salmonella typhimurium (strain LT2 / SGSC1412 / ATCC 700720) OX=99287 GN=fadD PE=3 SV=1;A0A0F6B2C4_SALT1 Long-chain-fatty-acid--CoA ligase OS=Salmonella typhimurium (strain 14028s / SGSC 2262) OX=588858 GN=fa	2	5	5	5	10.2	62.222				48317000	23999000
Q7CQE1	Putative outer membrane protein	slp	Q7CQE1;A0A0F6B2C6	Q7CQE1_SALTY Putative outer membrane protein OS=Salmonella typhimurium (strain LT2 / SGSC1412 / ATCC 700720) OX=99287 GN=slp PE=4 SV=1;A0A0F6B2C6_SALT1 Putative outer membrane protein OS=Salmonella typhimurium (strain 14028s / SGSC 2262) OX=588858 GN=slp P	2	2	2	2	11.4	20.963				23831000	15195000
Q7CQE0	tRNA threonylcarbamoyladenosine biosynthesis protein TsaB	tsaB	Q7CQE0;A0A0F6B2C7	TSAB_SALTY tRNA threonylcarbamoyladenosine biosynthesis protein TsaB OS=Salmonella typhimurium (strain LT2 / SGSC1412 / ATCC 700720) OX=99287 GN=tsaB PE=1 SV=1;A0A0F6B2C7_SALT1 Putative molecular chaperone OS=Salmonella typhimurium (strain 14028s / SGSC 22	2	2	2	2	8.7	24.742				19268000
Q8ZP08	Putative translation initiation inhibitor	yoaB	Q8ZP08;A0A0F6B2C9	Q8ZP08_SALTY Putative translation initiation inhibitor OS=Salmonella typhimurium (strain LT2 / SGSC1412 / ATCC 700720) OX=99287 GN=yoaB PE=1 SV=1;A0A0F6B2C9_SALT1 Putative translation initiation inhibitor OS=Salmonella typhimurium (strain 14028s / SGSC 226	2	2	2	2	21.9	12.587				19191000
Q8ZP07	L-serine dehydratase	sdaA	Q8ZP07;A0A0F6B2D3	Q8ZP07_SALTY L-serine dehydratase OS=Salmonella typhimurium (strain LT2 / SGSC1412 / ATCC 700720) OX=99287 GN=sdaA PE=3 SV=1;A0A0F6B2D3_SALT1 L-serine dehydratase OS=Salmonella typhimurium (strain 14028s / SGSC 2262) OX=588858 GN=sdaA PE=3 SV=1	2	4	3	3	10.4	49.071				78205000
Q8ZP05	Putative inner membrane protein	yoaE	Q8ZP05;A0A0F6B2D5	Q8ZP05_SALTY Putative inner membrane protein OS=Salmonella typhimurium (strain LT2 / SGSC1412 / ATCC 700720) OX=99287 GN=yoaE PE=4 SV=2;A0A0F6B2D5_SALT1 Putative inner membrane protein OS=Salmonella typhimurium (strain 14028s / SGSC 2262) OX=588858 GN=yoaE	2	3	3	3	6.7	56.502				25259000	19163000
Q8ZP03	Mannose-specific enzyme IIAB	manX	Q8ZP03;A0A0F6B2D7	Q8ZP03_SALTY Mannose-specific enzyme IIAB OS=Salmonella typhimurium (strain LT2 / SGSC1412 / ATCC 700720) OX=99287 GN=manX PE=4 SV=1;A0A0F6B2D7_SALT1 Mannose-specific enzyme IIAB OS=Salmonella typhimurium (strain 14028s / SGSC 2262) OX=588858 GN=manX PE=4	2	14	14	14	57.1	34.987				573240000	407370000	222850000
Q7CQD8	Mannose-specific enzyme IIC	manY	Q7CQD8;A0A0F6B2D8	Q7CQD8_SALTY Mannose-specific enzyme IIC OS=Salmonella typhimurium (strain LT2 / SGSC1412 / ATCC 700720) OX=99287 GN=manY PE=4 SV=1;A0A0F6B2D8_SALT1 Mannose-specific enzyme IIC OS=Salmonella typhimurium (strain 14028s / SGSC 2262) OX=588858 GN=manY PE=4 SV	2	2	2	2	11.7	27.492				55288000
Q8ZP02	Mannose-specific enzyme IID	manZ	Q8ZP02;A0A0F6B2D9	Q8ZP02_SALTY Mannose-specific enzyme IID OS=Salmonella typhimurium (strain LT2 / SGSC1412 / ATCC 700720) OX=99287 GN=manZ PE=4 SV=1;A0A0F6B2D9_SALT1 Mannose-specific PTS system protein IID OS=Salmonella typhimurium (strain 14028s / SGSC 2262) OX=588858 GN=	2	2	2	2	9.4	31.263				35706000
P0A9Y9	Cold shock-like protein CspC	cspC	P0A9Y9;A0A0F6B2E5	CSPC_SALTY Cold shock-like protein CspC OS=Salmonella typhimurium (strain LT2 / SGSC1412 / ATCC 700720) OX=99287 GN=cspC PE=3 SV=2;A0A0F6B2E5_SALT1 Cold shock-like protein CspC OS=Salmonella typhimurium (strain 14028s / SGSC 2262) OX=588858 GN=cspC PE=4 SV	2	3	3	3	56.5	7.4023				287990000	123150000	63550000
Q8ZNZ7	Putative IclR family transcriptional repressor	kdgR	Q8ZNZ7;A0A0F6B2F2	Q8ZNZ7_SALTY Putative IclR family transcriptional repressor OS=Salmonella typhimurium (strain LT2 / SGSC1412 / ATCC 700720) OX=99287 GN=kdgR PE=4 SV=1;A0A0F6B2F2_SALT1 Putative transcriptional repressor OS=Salmonella typhimurium (strain 14028s / SGSC 2262)	2	10	10	10	44.9	29.863				218640000	135000000
P65817	Protease HtpX	htpX	P65817;A0A0F6B2F5	HTPX_SALTY Protease HtpX OS=Salmonella typhimurium (strain LT2 / SGSC1412 / ATCC 700720) OX=99287 GN=htpX PE=3 SV=1;A0A0F6B2F5_SALT1 Protease HtpX OS=Salmonella typhimurium (strain 14028s / SGSC 2262) OX=588858 GN=htpX PE=3 SV=1	2	4	4	4	20.5	31.879				84873000	44033000
P43669	Tail-specific protease	prc	P43669;A0A0F6B2F6	PRC_SALTY Tail-specific protease OS=Salmonella typhimurium (strain LT2 / SGSC1412 / ATCC 700720) OX=99287 GN=prc PE=3 SV=2;A0A0F6B2F6_SALT1 Carboxy-terminal protease OS=Salmonella typhimurium (strain 14028s / SGSC 2262) OX=588858 GN=prc PE=3 SV=1	2	8	8	8	15	76.778				75168000	35764000
P60317	RNA chaperone ProQ	proQ	P60317;A0A0F6B2F7	PROQ_SALTY RNA chaperone ProQ OS=Salmonella typhimurium (strain LT2 / SGSC1412 / ATCC 700720) OX=99287 GN=proQ PE=3 SV=1;A0A0F6B2F7_SALT1 RNA chaperone ProQ OS=Salmonella typhimurium (strain 14028s / SGSC 2262) OX=588858 GN=proQ PE=3 SV=1	2	10	10	10	56.6	25.438					239250000	140170000
Q8ZNZ5	Putative GAF domain-containing protein	yebR	Q8ZNZ5;A0A0F6B2F8	Q8ZNZ5_SALTY Putative GAF domain-containing protein OS=Salmonella typhimurium (strain LT2 / SGSC1412 / ATCC 700720) OX=99287 GN=yebR PE=4 SV=1;A0A0F6B2F8_SALT1 Putative nucleotide-binding protein OS=Salmonella typhimurium (strain 14028s / SGSC 2262) OX=588	2	2	2	2	13.4	21.032					22779000
Q7CQD4	Guanine nucleotide exchange factor sopE2	sopE2	Q7CQD4;A0A0F6B2G8	SOPE2_SALTY Guanine nucleotide exchange factor sopE2 OS=Salmonella typhimurium (strain LT2 / SGSC1412 / ATCC 700720) OX=99287 GN=sopE2 PE=1 SV=3;A0A0F6B2G8_SALT1 Guanine nucleotide exchange factor OS=Salmonella typhimurium (strain 14028s / SGSC 2262) OX=58	2	2	2	2	10.4	26.448					33026000
Q8ZNW5	Formate-dependent phosphoribosylglycinamide formyltransferase	purT	Q8ZNW5;A0A0F6B2K7	PURT_SALTY Formate-dependent phosphoribosylglycinamide formyltransferase OS=Salmonella typhimurium (strain LT2 / SGSC1412 / ATCC 700720) OX=99287 GN=purT PE=3 SV=1;A0A0F6B2K7_SALT1 Formate-dependent phosphoribosylglycinamide formyltransferase OS=Salmonella	2	13	13	13	38.5	42.179	103870000			229560000	207050000
Q8ZNW4	2-keto-3-deoxygluconate 6-phosphate aldolase	eda	Q8ZNW4;A0A0F6B2K8	Q8ZNW4_SALTY 2-keto-3-deoxygluconate 6-phosphate aldolase OS=Salmonella typhimurium (strain LT2 / SGSC1412 / ATCC 700720) OX=99287 GN=eda PE=4 SV=1;A0A0F6B2K8_SALT1 Keto-hydroxyglutarate-aldolase/keto-deoxy-phosphogluconate aldolase OS=Salmonella typhimuri	2	1	1	1	6.1	22.187				8622400
Q8ZNW2	Glucose-6-phosphate 1-dehydrogenase	zwf	Q8ZNW2;A0A0F6B2L1	Q8ZNW2_SALTY Glucose-6-phosphate 1-dehydrogenase OS=Salmonella typhimurium (strain LT2 / SGSC1412 / ATCC 700720) OX=99287 GN=zwf PE=3 SV=1;A0A0F6B2L1_SALT1 Glucose-6-phosphate 1-dehydrogenase OS=Salmonella typhimurium (strain 14028s / SGSC 2262) OX=588858	2	18	18	18	39.5	55.921		129240000		395810000	382420000	68911000
Q8ZNW1	Putative transcriptional regulator	yebK	Q8ZNW1;A0A0F6B2L4	Q8ZNW1_SALTY Putative transcriptional regulator OS=Salmonella typhimurium (strain LT2 / SGSC1412 / ATCC 700720) OX=99287 GN=yebK PE=4 SV=1;A0A0F6B2L4_SALT1 DNA-binding transcriptional regulator HexR OS=Salmonella typhimurium (strain 14028s / SGSC 2262) OX=	2	1	1	1	6.6	32.021				3978500
Q8ZNW0	Pyruvate kinase II	pykA	Q8ZNW0;A0A0F6B2L5	KPYK2_SALTY Pyruvate kinase II OS=Salmonella typhimurium (strain LT2 / SGSC1412 / ATCC 700720) OX=99287 GN=pykA PE=3 SV=3;A0A0F6B2L5_SALT1 Pyruvate kinase OS=Salmonella typhimurium (strain 14028s / SGSC 2262) OX=588858 GN=pykA PE=3 SV=1	2	22	22	22	58.5	51.387				1738400000	488130000	157100000
P66755	Holliday junction ATP-dependent DNA helicase RuvB	ruvB	P66755;A0A0F6B2M2	RUVB_SALTY Holliday junction ATP-dependent DNA helicase RuvB OS=Salmonella typhimurium (strain LT2 / SGSC1412 / ATCC 700720) OX=99287 GN=ruvB PE=3 SV=1;A0A0F6B2M2_SALT1 Holliday junction ATP-dependent DNA helicase RuvB OS=Salmonella typhimurium (strain 140	2	3	3	3	14.6	37.018				8261000
P66746	Holliday junction ATP-dependent DNA helicase RuvA	ruvA	P66746;A0A0F6B2M3	RUVA_SALTY Holliday junction ATP-dependent DNA helicase RuvA OS=Salmonella typhimurium (strain LT2 / SGSC1412 / ATCC 700720) OX=99287 GN=ruvA PE=3 SV=1;A0A0F6B2M3_SALT1 Holliday junction ATP-dependent DNA helicase RuvA OS=Salmonella typhimurium (strain 140	2	1	1	1	6.4	22.145				13785000
P67179	Probable transcriptional regulatory protein YebC	yebC	P67179;A0A0F6B2M8	YEBC_SALTY Probable transcriptional regulatory protein YebC OS=Salmonella typhimurium (strain LT2 / SGSC1412 / ATCC 700720) OX=99287 GN=yebC PE=3 SV=1;A0A0F6B2M8_SALT1 Probable transcriptional regulatory protein YebC OS=Salmonella typhimurium (strain 14028	2	6	6	6	27.6	26.418				442630000	313920000	86708000
Q8ZNV2	Aspartate--tRNA ligase	aspS	Q8ZNV2;A0A0F6B2N0	SYD_SALTY Aspartate--tRNA ligase OS=Salmonella typhimurium (strain LT2 / SGSC1412 / ATCC 700720) OX=99287 GN=aspS PE=3 SV=1;A0A0F6B2N0_SALT1 Aspartate--tRNA ligase OS=Salmonella typhimurium (strain 14028s / SGSC 2262) OX=588858 GN=aspS PE=3 SV=1	2	25	25	25	45.8	65.665				959250000	444230000	112300000
Q7CQC4	Carboxy-S-adenosyl-L-methionine synthase	cmoA	Q7CQC4;A0A0F6B2N5	CMOA_SALTY Carboxy-S-adenosyl-L-methionine synthase OS=Salmonella typhimurium (strain LT2 / SGSC1412 / ATCC 700720) OX=99287 GN=cmoA PE=3 SV=1;A0A0F6B2N5_SALT1 Carboxy-S-adenosyl-L-methionine synthase OS=Salmonella typhimurium (strain 14028s / SGSC 2262) O	2	3	3	3	12.1	27.848	42336000	58899000		14847000
Q8ZNV1	tRNA U34 carboxymethyltransferase	cmoB	Q8ZNV1;A0A0F6B2N6	CMOB_SALTY tRNA U34 carboxymethyltransferase OS=Salmonella typhimurium (strain LT2 / SGSC1412 / ATCC 700720) OX=99287 GN=cmoB PE=3 SV=1;A0A0F6B2N6_SALT1 tRNA U34 carboxymethyltransferase OS=Salmonella typhimurium (strain 14028s / SGSC 2262) OX=588858 GN=ye	2	1	1	1	4.6	37.11				3150900
P0CL51	Arginine--tRNA ligase	argS	P0CL51;A0A0F6B2P0	SYR_SALTY Arginine--tRNA ligase OS=Salmonella typhimurium (strain LT2 / SGSC1412 / ATCC 700720) OX=99287 GN=argS PE=3 SV=1;A0A0F6B2P0_SALT1 Arginine--tRNA ligase OS=Salmonella typhimurium (strain 14028s / SGSC 2262) OX=588858 GN=argS PE=3 SV=1	2	15	15	15	31.9	64.275		49988000		411030000	272010000	45558000
P0CL14	Peptidoglycan D,D-transpeptidase MrdA	mrdA	P0CL14;A0A0F6B2P2	MRDA_SALTY Peptidoglycan D,D-transpeptidase MrdA OS=Salmonella typhimurium (strain LT2 / SGSC1412 / ATCC 700720) OX=99287 GN=mrdA PE=3 SV=1;A0A0F6B2P2_SALT1 Peptidoglycan D,D-transpeptidase MrdA OS=Salmonella typhimurium (strain 14028s / SGSC 2262) OX=5888	2	1	1	1	2.2	69.832					15878000
P0A2D5	Chemotaxis protein CheY	cheY	P0A2D5;A0A0F6B2P9	CHEY_SALTY Chemotaxis protein CheY OS=Salmonella typhimurium (strain LT2 / SGSC1412 / ATCC 700720) OX=99287 GN=cheY PE=1 SV=2;A0A0F6B2P9_SALT1 Chemotaxis regulatory protein CheY OS=Salmonella typhimurium (strain 14028s / SGSC 2262) OX=588858 GN=cheY PE=4 S	2	1	1	1	14.7	14.125					4937400
P04042	Protein-glutamate methylesterase/protein-glutamine glutaminase	cheB	P04042;A0A0F6B2Q0	CHEB_SALTY Protein-glutamate methylesterase/protein-glutamine glutaminase OS=Salmonella typhimurium (strain LT2 / SGSC1412 / ATCC 700720) OX=99287 GN=cheB PE=1 SV=1;A0A0F6B2Q0_SALT1 Protein-glutamate methylesterase/protein-glutamine glutaminase OS=Salmonel	2	3	3	3	13.2	37.551					17299000
P07801	Chemotaxis protein methyltransferase	cheR	P07801;A0A0F6B2Q1	CHER_SALTY Chemotaxis protein methyltransferase OS=Salmonella typhimurium (strain LT2 / SGSC1412 / ATCC 700720) OX=99287 GN=cheR PE=1 SV=1;A0A0F6B2Q1_SALT1 Chemotaxis protein methyltransferase OS=Salmonella typhimurium (strain 14028s / SGSC 2262) OX=588858	2	1	1	1	3.1	32.923
P02941	Methyl-accepting chemotaxis protein II	tar	P02941;A0A0F6B2Q2;Q8ZLX8;A0A0F6B6Z9	MCP2_SALTY Methyl-accepting chemotaxis protein II OS=Salmonella typhimurium (strain LT2 / SGSC1412 / ATCC 700720) OX=99287 GN=tar PE=1 SV=3;A0A0F6B2Q2_SALT1 Methyl accepting chemotaxis protein II OS=Salmonella typhimurium (strain 14028s / SGSC 2262) OX=588	4	16	14	14	40.9	59.613					272480000	186820000
P06110	Chemotaxis protein CheW	cheW	P06110;A0A0F6B2Q3	CHEW_SALTY Chemotaxis protein CheW OS=Salmonella typhimurium (strain LT2 / SGSC1412 / ATCC 700720) OX=99287 GN=cheW PE=1 SV=1;A0A0F6B2Q3_SALT1 Purine-binding chemotaxis protein OS=Salmonella typhimurium (strain 14028s / SGSC 2262) OX=588858 GN=cheW PE=4 SV	2	3	3	3	22.2	18.049					84320000
P09384	Chemotaxis protein CheA	cheA	P09384;A0A0F6B2Q4	CHEA_SALTY Chemotaxis protein CheA OS=Salmonella typhimurium (strain LT2 / SGSC1412 / ATCC 700720) OX=99287 GN=cheA PE=1 SV=1;A0A0F6B2Q4_SALT1 Chemotaxis protein CheA OS=Salmonella typhimurium (strain 14028s / SGSC 2262) OX=588858 GN=cheA PE=4 SV=1	2	11	11	11	25.6	73.012	20306000				151640000	51095000
P0CL06	Trehalose-6-phosphate synthase	otsA	P0CL06;A0A0F6B2R3	OTSA_SALTY Trehalose-6-phosphate synthase OS=Salmonella typhimurium (strain LT2 / SGSC1412 / ATCC 700720) OX=99287 GN=otsA PE=3 SV=1;A0A0F6B2R3_SALT1 Trehalose-6-phosphate synthase OS=Salmonella typhimurium (strain 14028s / SGSC 2262) OX=588858 GN=otsA PE=	2	4	4	4	9.5	53.58				43023000	12413000
Q8ZNU4	Ferritin	ftn	Q8ZNU4;A0A0F6B2S0	Q8ZNU4_SALTY Ferritin OS=Salmonella typhimurium (strain LT2 / SGSC1412 / ATCC 700720) OX=99287 GN=ftn PE=3 SV=1;A0A0F6B2S0_SALT1 Ferritin OS=Salmonella typhimurium (strain 14028s / SGSC 2262) OX=588858 GN=ftn PE=3 SV=1	2	2	2	2	12.7	19.279				36912000
Q8ZNU3	Putative metal-binding protein	yecA	Q8ZNU3;A0A0F6B2S3	Q8ZNU3_SALTY Putative metal-binding protein OS=Salmonella typhimurium (strain LT2 / SGSC1412 / ATCC 700720) OX=99287 GN=yecA PE=3 SV=1;A0A0F6B2S3_SALT1 Uncharacterized protein OS=Salmonella typhimurium (strain 14028s / SGSC 2262) OX=588858 GN=yecA PE=3 SV=	2	1	1	1	9	25.125						348830000
O66041	UvrABC system protein C	uvrC	O66041;A0A0F6B2S8	UVRC_SALTY UvrABC system protein C OS=Salmonella typhimurium (strain LT2 / SGSC1412 / ATCC 700720) OX=99287 GN=uvrC PE=3 SV=2;A0A0F6B2S8_SALT1 UvrABC system protein C OS=Salmonella typhimurium (strain 14028s / SGSC 2262) OX=588858 GN=uvrC PE=3 SV=1	2	3	3	3	5.4	68.033				9131100
H9L4B2	Putative LuxR/UhpA family response regulator	uvrY	H9L4B2;A0A0F6B2S9	H9L4B2_SALTY Putative LuxR/UhpA family response regulator OS=Salmonella typhimurium (strain LT2 / SGSC1412 / ATCC 700720) OX=99287 GN=uvrY PE=4 SV=1;A0A0F6B2S9_SALT1 Response regulator OS=Salmonella typhimurium (strain 14028s / SGSC 2262) OX=588858 GN=uvrY	2	3	3	3	17.9	23.906				23571000
Q8ZNT7	D-cysteine desulfhydrase	dcyD	Q8ZNT7;A0A0F6B2T5	DCYD_SALTY D-cysteine desulfhydrase OS=Salmonella typhimurium (strain LT2 / SGSC1412 / ATCC 700720) OX=99287 GN=dcyD PE=1 SV=3;A0A0F6B2T5_SALT1 D-cysteine desulfhydrase OS=Salmonella typhimurium (strain 14028s / SGSC 2262) OX=588858 GN=yedO PE=3 SV=1	2	2	2	2	8.2	34.911	69362000			18964000
H9L419	Putative periplasmic binding transport protein	fliY	H9L419;A0A0F6B2T6	H9L419_SALTY Putative periplasmic binding transport protein OS=Salmonella typhimurium (strain LT2 / SGSC1412 / ATCC 700720) OX=99287 GN=fliY PE=3 SV=1;A0A0F6B2T6_SALT1 Cystine transporter subunit OS=Salmonella typhimurium (strain 14028s / SGSC 2262) OX=588	2	3	3	3	9	28.805				55641000	22285000
P06179	Flagellin	fliC	P06179;A0A0F6B2U2	FLIC_SALTY Flagellin OS=Salmonella typhimurium (strain LT2 / SGSC1412 / ATCC 700720) OX=99287 GN=fliC PE=1 SV=4;A0A0F6B2U2_SALT1 Flagellin OS=Salmonella typhimurium (strain 14028s / SGSC 2262) OX=588858 GN=fliC PE=3 SV=1	2	15	4	4	45.1	51.611					37332000
P16328	Flagellar hook-associated protein 2	fliD	P16328;A0A0F6B2U4	FLID_SALTY Flagellar hook-associated protein 2 OS=Salmonella typhimurium (strain LT2 / SGSC1412 / ATCC 700720) OX=99287 GN=fliD PE=1 SV=2;A0A0F6B2U4_SALT1 Flagellar hook-associated protein 2 OS=Salmonella typhimurium (strain 14028s / SGSC 2262) OX=588858 G	2	25	25	25	66.4	49.834		1637200000	555960000	248350000	1255300000	1188700000
Q06399	Uncharacterized lipoprotein YedD	yedD	Q06399;A0A0F6B2U8	YEDD_SALTY Uncharacterized lipoprotein YedD OS=Salmonella typhimurium (strain LT2 / SGSC1412 / ATCC 700720) OX=99287 GN=yedD PE=3 SV=2;A0A0F6B2U8_SALT1 Uncharacterized protein OS=Salmonella typhimurium (strain 14028s / SGSC 2262) OX=588858 GN=yedD PE=4 SV=	2	3	3	3	29.8	15.356					11906000
Q06400	UPF0394 inner membrane protein YedE	yedE	Q06400;A0A0F6B2U9	YEDE_SALTY UPF0394 inner membrane protein YedE OS=Salmonella typhimurium (strain LT2 / SGSC1412 / ATCC 700720) OX=99287 GN=yedE PE=3 SV=1;A0A0F6B2U9_SALT1 Putative inner membrane protein OS=Salmonella typhimurium (strain 14028s / SGSC 2262) OX=588858 GN=ye	2	1	1	1	2	44.189					2008300
P0AA34	Putative sulfur carrier protein YedF	yedF	P0AA34;A0A0F6B2V0	YEDF_SALTY Putative sulfur carrier protein YedF OS=Salmonella typhimurium (strain LT2 / SGSC1412 / ATCC 700720) OX=99287 GN=yedF PE=3 SV=1;A0A0F6B2V0_SALT1 UPF0033 domain-containing protein OS=Salmonella typhimurium (strain 14028s / SGSC 2262) OX=588858 GN	2	2	2	2	51.9	8.6389				22759000
Q8ZNT0	Cytosine-specific methyltransferase	dcm	Q8ZNT0;A0A0F6B2X7	Q8ZNT0_SALTY Cytosine-specific methyltransferase OS=Salmonella typhimurium (strain LT2 / SGSC1412 / ATCC 700720) OX=99287 GN=dcm PE=3 SV=1;A0A0F6B2X7_SALT1 Cytosine-specific methyltransferase OS=Salmonella typhimurium (strain 14028s / SGSC 2262) OX=588858	2	1	1	1	2.1	54.136				5301000
Q8ZNS7	Putative porin	ompS	Q8ZNS7;A0A0F6B2Y1	Q8ZNS7_SALTY Putative porin OS=Salmonella typhimurium (strain LT2 / SGSC1412 / ATCC 700720) OX=99287 GN=ompS PE=3 SV=1;A0A0F6B2Y1_SALT1 Putative porin OS=Salmonella typhimurium (strain 14028s / SGSC 2262) OX=588858 GN=ompS PE=3 SV=1	2	2	1	1	4.5	43.617						66260000
A0A0F6B2Y4	Uncharacterized protein	STM14_2421	A0A0F6B2Y4	A0A0F6B2Y4_SALT1 Uncharacterized protein OS=Salmonella typhimurium (strain 14028s / SGSC 2262) OX=588858 GN=STM14_2421 PE=4 SV=1	1	1	1	1	23.1	4.8156		40178000
A0A0F6B2Z6	Putative base plate assembly protein	STM14_2435	A0A0F6B2Z6	A0A0F6B2Z6_SALT1 Putative base plate assembly protein OS=Salmonella typhimurium (strain 14028s / SGSC 2262) OX=588858 GN=STM14_2435 PE=4 SV=1	1	2	2	2	23.2	18.854				11554000
A0A0F6B325	HNHc domain-containing protein	STM14_2464	A0A0F6B325;Q8ZNI5;A0A0F6B3W8	A0A0F6B325_SALT1 HNHc domain-containing protein OS=Salmonella typhimurium (strain 14028s / SGSC 2262) OX=588858 GN=STM14_2464 PE=4 SV=1;Q8ZNI5_SALTY Putative cytoplasmic protein OS=Salmonella typhimurium (strain LT2 / SGSC1412 / ATCC 700720) OX=99287 GN=ST	3	1	1	1	6.3	35.763					10629000
A0A0F6B330	Putative replication protein	STM14_2469	A0A0F6B330	A0A0F6B330_SALT1 Putative replication protein OS=Salmonella typhimurium (strain 14028s / SGSC 2262) OX=588858 GN=STM14_2469 PE=4 SV=1	1	1	1	1	4.8	29.075
Q8ZNS1	Putative periplasmic protein	STM2008	Q8ZNS1;A0A0F6B350	Q8ZNS1_SALTY Putative periplasmic protein OS=Salmonella typhimurium (strain LT2 / SGSC1412 / ATCC 700720) OX=99287 GN=STM2008 PE=4 SV=1;A0A0F6B350_SALT1 Putative periplasmic protein OS=Salmonella typhimurium (strain 14028s / SGSC 2262) OX=588858 GN=STM14_2	2	1	1	1	1.7	65.356			235830000
Q8ZNS0	AMP nucleosidase	amn	Q8ZNS0;A0A0F6B353	Q8ZNS0_SALTY AMP nucleosidase OS=Salmonella typhimurium (strain LT2 / SGSC1412 / ATCC 700720) OX=99287 GN=amn PE=1 SV=1;A0A0F6B353_SALT1 AMP nucleosidase OS=Salmonella typhimurium (strain 14028s / SGSC 2262) OX=588858 GN=amn PE=3 SV=1	2	6	6	6	16.1	54.003				52303000	23418000
Q05597	Cobyric acid synthase	cbiP	Q05597;A0A0F6B363	CBIP_SALTY Cobyric acid synthase OS=Salmonella typhimurium (strain LT2 / SGSC1412 / ATCC 700720) OX=99287 GN=cbiP PE=3 SV=1;A0A0F6B363_SALT1 Cobyric acid synthase OS=Salmonella typhimurium (strain 14028s / SGSC 2262) OX=588858 GN=cbiP PE=3 SV=1	2	1	1	1	3.6	54.966						28549000
P00499	ATP phosphoribosyltransferase	hisG	P00499;A0A0F6B3C0	HIS1_SALTY ATP phosphoribosyltransferase OS=Salmonella typhimurium (strain LT2 / SGSC1412 / ATCC 700720) OX=99287 GN=hisG PE=1 SV=1;A0A0F6B3C0_SALT1 ATP phosphoribosyltransferase OS=Salmonella typhimurium (strain 14028s / SGSC 2262) OX=588858 GN=hisG PE=3	2	3	3	3	12	33.211				21790000	26900000
P10369	Histidinol-phosphate aminotransferase	hisC	P10369;A0A0F6B3C2	HIS8_SALTY Histidinol-phosphate aminotransferase OS=Salmonella typhimurium (strain LT2 / SGSC1412 / ATCC 700720) OX=99287 GN=hisC PE=3 SV=2;A0A0F6B3C2_SALT1 Histidinol-phosphate aminotransferase OS=Salmonella typhimurium (strain 14028s / SGSC 2262) OX=5888	2	3	3	3	10	39.715				15530000	14335000
P10368	Histidine biosynthesis bifunctional protein HisB	hisB	P10368;A0A0F6B3C3	HIS7_SALTY Histidine biosynthesis bifunctional protein HisB OS=Salmonella typhimurium (strain LT2 / SGSC1412 / ATCC 700720) OX=99287 GN=hisB PE=3 SV=2;A0A0F6B3C3_SALT1 Histidine biosynthesis bifunctional protein HisB OS=Salmonella typhimurium (strain 14028	2	6	6	6	23.4	40.182		35343000		56606000
P10372	1-(5-phosphoribosyl)-5-[(5-phosphoribosylamino)methylideneamino] imidazole-4-carboxamide isomerase	hisA	P10372;A0A0F6B3C5	HIS4_SALTY 1-(5-phosphoribosyl)-5-[(5-phosphoribosylamino)methylideneamino] imidazole-4-carboxamide isomerase OS=Salmonella typhimurium (strain LT2 / SGSC1412 / ATCC 700720) OX=99287 GN=hisA PE=1 SV=2;A0A0F6B3C5_SALT1 1-(5-phosphoribosyl)-5-[(5-phosphoribo	2	1	1	1	6.9	26.089						55116000
P0A1R2	Imidazole glycerol phosphate synthase subunit HisF	hisF	P0A1R2;A0A0F6B3C6	HIS6_SALTY Imidazole glycerol phosphate synthase subunit HisF OS=Salmonella typhimurium (strain LT2 / SGSC1412 / ATCC 700720) OX=99287 GN=hisF PE=3 SV=1;A0A0F6B3C6_SALT1 Imidazole glycerol phosphate synthase subunit HisF OS=Salmonella typhimurium (strain 1	2	4	4	4	23.3	28.368				12630000	30096000
P14062	6-phosphogluconate dehydrogenase, decarboxylating	gnd	P14062;A0A0F6B3D0	6PGD_SALTY 6-phosphogluconate dehydrogenase, decarboxylating OS=Salmonella typhimurium (strain LT2 / SGSC1412 / ATCC 700720) OX=99287 GN=gnd PE=3 SV=1;A0A0F6B3D0_SALT1 6-phosphogluconate dehydrogenase, decarboxylating OS=Salmonella typhimurium (strain 1402	2	27	27	27	67.9	51.395	113520000			2878800000	962230000	482070000
P26405	Phosphomannomutase	rfbK	P26405;A0A0F6B3D2	RFBK_SALTY Phosphomannomutase OS=Salmonella typhimurium (strain LT2 / SGSC1412 / ATCC 700720) OX=99287 GN=rfbK PE=3 SV=1;A0A0F6B3D2_SALT1 Phosphomannomutase OS=Salmonella typhimurium (strain 14028s / SGSC 2262) OX=588858 GN=rfbK PE=3 SV=1	2	5	5	5	13	52.086					37436000
P26398	Lipopolysaccharide biosynthesis protein RfbH	rfbH	P26398;A0A0F6B3D9	RFBH_SALTY Lipopolysaccharide biosynthesis protein RfbH OS=Salmonella typhimurium (strain LT2 / SGSC1412 / ATCC 700720) OX=99287 GN=rfbH PE=3 SV=1;A0A0F6B3D9_SALT1 CDP-6-deoxy-D-xylo-4-hexulose-3-dehydrase OS=Salmonella typhimurium (strain 14028s / SGSC 22	2	8	8	8	22.7	48.103	99380000			18909000	376980000	68289000
P26397	CDP-glucose 4,6-dehydratase	rfbG	P26397;A0A0F6B3E0	RFBG_SALTY CDP-glucose 4,6-dehydratase OS=Salmonella typhimurium (strain LT2 / SGSC1412 / ATCC 700720) OX=99287 GN=rfbG PE=1 SV=1;A0A0F6B3E0_SALT1 CDP glucose 4,6-dehydratase OS=Salmonella typhimurium (strain 14028s / SGSC 2262) OX=588858 GN=rfbG PE=4 SV=1	2	8	8	8	24.8	41.021					83880000
P26396	Glucose-1-phosphate cytidylyltransferase	rfbF	P26396;A0A0F6B3E1	RFBF_SALTY Glucose-1-phosphate cytidylyltransferase OS=Salmonella typhimurium (strain LT2 / SGSC1412 / ATCC 700720) OX=99287 GN=rfbF PE=3 SV=1;A0A0F6B3E1_SALT1 Glucose-1-phosphate cytidylyltransferase OS=Salmonella typhimurium (strain 14028s / SGSC 2262) O	2	4	4	4	18.3	29.035	63211000				66550000
P26393	Glucose-1-phosphate thymidylyltransferase	rmlA	P26393;A0A0F6B3E4;Q9L6R2;A0A0F6B987	RMLA_SALTY Glucose-1-phosphate thymidylyltransferase OS=Salmonella typhimurium (strain LT2 / SGSC1412 / ATCC 700720) OX=99287 GN=rmlA PE=1 SV=1;A0A0F6B3E4_SALT1 Glucose-1-phosphate thymidylyltransferase OS=Salmonella typhimurium (strain 14028s / SGSC 2262)	4	8	8	8	31.2	32.453					153540000
P26391	dTDP-glucose 4,6-dehydratase	rfbB	P26391;A0A0F6B3E6	RMLB_SALTY dTDP-glucose 4,6-dehydratase OS=Salmonella typhimurium (strain LT2 / SGSC1412 / ATCC 700720) OX=99287 GN=rfbB PE=1 SV=1;A0A0F6B3E6_SALT1 dTDP-glucose 4,6-dehydratase OS=Salmonella typhimurium (strain 14028s / SGSC 2262) OX=588858 GN=rfbB PE=3 SV	2	3	2	3	8.9	40.718					13407000
P0A2K7	UTP--glucose-1-phosphate uridylyltransferase	galF	P0A2K7;A0A0F6B3E7	GALF_SALTY UTP--glucose-1-phosphate uridylyltransferase OS=Salmonella typhimurium (strain LT2 / SGSC1412 / ATCC 700720) OX=99287 GN=galF PE=3 SV=1;A0A0F6B3E7_SALT1 UTP--glucose-1-phosphate uridylyltransferase subunit GalF OS=Salmonella typhimurium (strain	2	3	3	3	17.5	32.958				23287000
P63905	dCTP deaminase	dcd	P63905;A0A0F6B3H2	DCD_SALTY dCTP deaminase OS=Salmonella typhimurium (strain LT2 / SGSC1412 / ATCC 700720) OX=99287 GN=dcd PE=3 SV=1;A0A0F6B3H2_SALT1 dCTP deaminase OS=Salmonella typhimurium (strain 14028s / SGSC 2262) OX=588858 GN=dcd PE=3 SV=1	2	4	4	4	21.2	21.236				37427000	45902000
P67408	Uridine kinase	udk	P67408;A0A0F6B3H3	URK_SALTY Uridine kinase OS=Salmonella typhimurium (strain LT2 / SGSC1412 / ATCC 700720) OX=99287 GN=udk PE=3 SV=1;A0A0F6B3H3_SALT1 Uridine kinase OS=Salmonella typhimurium (strain 14028s / SGSC 2262) OX=588858 GN=udk PE=3 SV=1	2	3	3	3	18.3	24.498					16015000
Q8ZNQ3	Multidrug resistance protein MdtA	mdtA	Q8ZNQ3;A0A0F6B3H9	MDTA_SALTY Multidrug resistance protein MdtA OS=Salmonella typhimurium (strain LT2 / SGSC1412 / ATCC 700720) OX=99287 GN=mdtA PE=3 SV=1;A0A0F6B3H9_SALT1 Multidrug resistance protein MdtA OS=Salmonella typhimurium (strain 14028s / SGSC 2262) OX=588858 GN=md	2	1	1	1	2.9	44.05
Q7CQ98	Putative protease	yegQ	Q7CQ98;A0A0F6B3I8	Q7CQ98_SALTY Putative protease OS=Salmonella typhimurium (strain LT2 / SGSC1412 / ATCC 700720) OX=99287 GN=yegQ PE=4 SV=1;A0A0F6B3I8_SALT1 Putative protease OS=Salmonella typhimurium (strain 14028s / SGSC 2262) OX=588858 GN=yegQ PE=4 SV=1	2	8	8	8	23.8	51.084				92028000	44722000
Q7CQ97	3-oxoacyl-[acyl-carrier-protein] synthase I	fbaB	Q7CQ97;A0A0F6B3J5	Q7CQ97_SALTY 3-oxoacyl-[acyl-carrier-protein] synthase I OS=Salmonella typhimurium (strain LT2 / SGSC1412 / ATCC 700720) OX=99287 GN=fbaB PE=4 SV=1;A0A0F6B3J5_SALT1 Fructose-bisphosphate aldolase OS=Salmonella typhimurium (strain 14028s / SGSC 2262) OX=588	2	8	8	8	21.7	38.088				342710000	84517000
Q8ZNN5	Iron-sulfur cluster carrier protein	apbC	Q8ZNN5;A0A0F6B3L0	APBC_SALTY Iron-sulfur cluster carrier protein OS=Salmonella typhimurium (strain LT2 / SGSC1412 / ATCC 700720) OX=99287 GN=apbC PE=1 SV=1;A0A0F6B3L0_SALT1 Iron-sulfur cluster carrier protein OS=Salmonella typhimurium (strain 14028s / SGSC 2262) OX=588858 G	2	5	5	5	16	39.93				77482000	46732000
Q8ZNN4	Methionine--tRNA ligase	metG	Q8ZNN4;A0A0F6B3L1	SYM_SALTY Methionine--tRNA ligase OS=Salmonella typhimurium (strain LT2 / SGSC1412 / ATCC 700720) OX=99287 GN=metG PE=3 SV=3;A0A0F6B3L1_SALT1 Methionine--tRNA ligase OS=Salmonella typhimurium (strain 14028s / SGSC 2262) OX=588858 GN=metG PE=3 SV=1	2	21	21	21	39	76.273				787310000	428090000	132720000
Q56078	Periplasmic beta-glucosidase	bglX	Q56078;A0A0F6B3M3	BGLX_SALTY Periplasmic beta-glucosidase OS=Salmonella typhimurium (strain LT2 / SGSC1412 / ATCC 700720) OX=99287 GN=bglX PE=3 SV=2;A0A0F6B3M3_SALT1 Periplasmic beta-D-glucoside glucohydrolase OS=Salmonella typhimurium (strain 14028s / SGSC 2262) OX=588858	2	8	8	8	13.7	83.391				85128000	45588000
Q8ZNM7	Quinone-dependent D-lactate dehydrogenase	dld	Q8ZNM7;A0A0F6B3M5	Q8ZNM7_SALTY Quinone-dependent D-lactate dehydrogenase OS=Salmonella typhimurium (strain LT2 / SGSC1412 / ATCC 700720) OX=99287 GN=dld PE=3 SV=1;A0A0F6B3M5_SALT1 Quinone-dependent D-lactate dehydrogenase OS=Salmonella typhimurium (strain 14028s / SGSC 2262	2	3	3	3	6.1	65.05				39191000	15498000
Q8ZNM0	Cytidine deaminase	cdd	Q8ZNM0;A0A0F6B3P3	CDD_SALTY Cytidine deaminase OS=Salmonella typhimurium (strain LT2 / SGSC1412 / ATCC 700720) OX=99287 GN=cdd PE=3 SV=1;A0A0F6B3P3_SALT1 Cytidine deaminase OS=Salmonella typhimurium (strain 14028s / SGSC 2262) OX=588858 GN=cdd PE=3 SV=1	2	1	1	1	4.4	31.618					3831700
Q8ZNL8	NAD-dependent dihydropyrimidine dehydrogenase subunit PreT	preT	Q8ZNL8;A0A0F6B3P6	PRET_SALTY NAD-dependent dihydropyrimidine dehydrogenase subunit PreT OS=Salmonella typhimurium (strain LT2 / SGSC1412 / ATCC 700720) OX=99287 GN=preT PE=3 SV=1;A0A0F6B3P6_SALT1 Putative oxidoreductase OS=Salmonella typhimurium (strain 14028s / SGSC 2262)	2	2	2	2	7.7	44.536
Q8ZNL7	NAD-dependent dihydropyrimidine dehydrogenase subunit PreA	preA	Q8ZNL7;A0A0F6B3P7	PREA_SALTY NAD-dependent dihydropyrimidine dehydrogenase subunit PreA OS=Salmonella typhimurium (strain LT2 / SGSC1412 / ATCC 700720) OX=99287 GN=preA PE=3 SV=1;A0A0F6B3P7_SALT1 Dihydropyrimidine dehydrogenase OS=Salmonella typhimurium (strain 14028s / SGS	2	3	3	3	9.7	45.078				60306000
P23924	Galactose/methyl galactoside import ATP-binding protein MglA	mglA	P23924;A0A0F6B3P9	MGLA_SALTY Galactose/methyl galactoside import ATP-binding protein MglA OS=Salmonella typhimurium (strain LT2 / SGSC1412 / ATCC 700720) OX=99287 GN=mglA PE=1 SV=2;A0A0F6B3P9_SALT1 Galactose/methyl galaxtoside transporter ATP-binding protein OS=Salmonella t	2	18	18	18	41.9	56.477				464590000	100160000
P23905	D-galactose-binding periplasmic protein	mglB	P23905;A0A0F6B3Q1	DGAL_SALTY D-galactose-binding periplasmic protein OS=Salmonella typhimurium (strain LT2 / SGSC1412 / ATCC 700720) OX=99287 GN=mglB PE=1 SV=2;A0A0F6B3Q1_SALT1 Galactose transport protein OS=Salmonella typhimurium (strain 14028s / SGSC 2262) OX=588858 GN=mg	2	11	11	11	35.5	35.813		84108000		3214200000	414300000	163800000
P41030	HTH-type transcriptional regulator GalS	galS	P41030;A0A0F6B3Q3	GALS_SALTY HTH-type transcriptional regulator GalS OS=Salmonella typhimurium (strain LT2 / SGSC1412 / ATCC 700720) OX=99287 GN=galS PE=3 SV=2;A0A0F6B3Q3_SALT1 DNA-binding transcriptional regulator GalS OS=Salmonella typhimurium (strain 14028s / SGSC 2262)	2	3	3	3	9.4	36.963				39620000
A0A0F6B3Q4	Uncharacterized protein	STM14_2701	A0A0F6B3Q4	A0A0F6B3Q4_SALT1 Uncharacterized protein OS=Salmonella typhimurium (strain 14028s / SGSC 2262) OX=588858 GN=STM14_2701 PE=4 SV=1	1	1	1	1	37	6.1184				4285400
P64209	GTP cyclohydrolase 1	folE	P64209;A0A0F6B3Q6	GCH1_SALTY GTP cyclohydrolase 1 OS=Salmonella typhimurium (strain LT2 / SGSC1412 / ATCC 700720) OX=99287 GN=folE PE=3 SV=2;A0A0F6B3Q6_SALT1 GTP cyclohydrolase 1 OS=Salmonella typhimurium (strain 14028s / SGSC 2262) OX=588858 GN=folE PE=3 SV=1	2	5	5	5	25.7	24.77				80791000
Q8ZNL0	Outer membrane porin	cirA	Q8ZNL0;A0A0F6B3R6	Q8ZNL0_SALTY Outer membrane porin OS=Salmonella typhimurium (strain LT2 / SGSC1412 / ATCC 700720) OX=99287 GN=cirA PE=3 SV=1;A0A0F6B3R6_SALT1 Colicin I receptor OS=Salmonella typhimurium (strain 14028s / SGSC 2262) OX=588858 GN=cirA PE=3 SV=1	2	13	13	13	27.5	73.711	102700000	27436000		78023000	193940000	45348000
Q7CQ78	Phosphofructokinase	fruK	Q7CQ78;A0A0F6B3S5	Q7CQ78_SALTY Phosphofructokinase OS=Salmonella typhimurium (strain LT2 / SGSC1412 / ATCC 700720) OX=99287 GN=fruK PE=3 SV=1;A0A0F6B3S5_SALT1 Phosphofructokinase OS=Salmonella typhimurium (strain 14028s / SGSC 2262) OX=588858 GN=fruK PE=3 SV=1	2	2	2	2	9	33.708				8648400
P17127	Multiphosphoryl transfer protein	fruB	P17127;A0A0F6B3S6	PTFAH_SALTY Multiphosphoryl transfer protein OS=Salmonella typhimurium (strain LT2 / SGSC1412 / ATCC 700720) OX=99287 GN=fruB PE=1 SV=1;A0A0F6B3S6_SALT1 Bifunctional fructose-specific PTS IIA/HPr protein OS=Salmonella typhimurium (strain 14028s / SGSC 2262	2	6	6	6	19.4	39.593				41510000	55668000	45103000
P64046	Elongation factor P-like protein	yeiP	P64046;A0A0F6B3T5	EFPL_SALTY Elongation factor P-like protein OS=Salmonella typhimurium (strain LT2 / SGSC1412 / ATCC 700720) OX=99287 GN=yeiP PE=3 SV=1;A0A0F6B3T5_SALT1 Elongation factor P-like protein OS=Salmonella typhimurium (strain 14028s / SGSC 2262) OX=588858 GN=yeiP	2	3	3	3	17.4	21.386					47748000
Q7CQ76	Putative cobalamin synthesis protein	yeiR	Q7CQ76;A0A0F6B3T6	Q7CQ76_SALTY Putative cobalamin synthesis protein OS=Salmonella typhimurium (strain LT2 / SGSC1412 / ATCC 700720) OX=99287 GN=yeiR PE=4 SV=1;A0A0F6B3T6_SALT1 Putative cobalamin biosynthetic protein OS=Salmonella typhimurium (strain 14028s / SGSC 2262) OX=5	2	1	1	1	3.7	35.933				6037400
P65840	Ribosomal small subunit pseudouridine synthase A	rsuA	P65840;A0A0F6B3U9	RSUA_SALTY Ribosomal small subunit pseudouridine synthase A OS=Salmonella typhimurium (strain LT2 / SGSC1412 / ATCC 700720) OX=99287 GN=rsuA PE=3 SV=1;A0A0F6B3U9_SALT1 Pseudouridine synthase OS=Salmonella typhimurium (strain 14028s / SGSC 2262) OX=588858 G	2	3	3	3	10.8	25.76				47978000	29416000
Q7CQ71	50S ribosomal protein L25	rplY	Q7CQ71;A0A0F6B3V1	RL25_SALTY 50S ribosomal protein L25 OS=Salmonella typhimurium (strain LT2 / SGSC1412 / ATCC 700720) OX=99287 GN=rplY PE=3 SV=1;A0A0F6B3V1_SALT1 50S ribosomal protein L25 OS=Salmonella typhimurium (strain 14028s / SGSC 2262) OX=588858 GN=rplY PE=3 SV=1	2	3	3	3	34	10.541	173380000			118860000	206840000	98970000
P67714	Nucleoid-associated protein YejK	yejK	P67714;A0A0F6B3V4	NDPA_SALTY Nucleoid-associated protein YejK OS=Salmonella typhimurium (strain LT2 / SGSC1412 / ATCC 700720) OX=99287 GN=yejK PE=3 SV=2;A0A0F6B3V4_SALT1 Nucleoid-associated protein YejK OS=Salmonella typhimurium (strain 14028s / SGSC 2262) OX=588858 GN=yejK	2	6	6	6	26.6	37.876				39725000	14362000
Q8ZNI1	Response regulator in two-component regulatory system with NarQ (Or NarX)	narP	Q8ZNI1;A0A0F6B3X5	Q8ZNI1_SALTY Response regulator in two-component regulatory system with NarQ (Or NarX) OS=Salmonella typhimurium (strain LT2 / SGSC1412 / ATCC 700720) OX=99287 GN=narP PE=4 SV=1;A0A0F6B3X5_SALT1 Transcriptional regulator NarP OS=Salmonella typhimurium (str	2	2	2	2	12.6	23.776				8286600
Q8ZNH6	Periplasmic nitrate reductase	napA	Q8ZNH6;A0A0F6B3Y8	NAPA_SALTY Periplasmic nitrate reductase OS=Salmonella typhimurium (strain LT2 / SGSC1412 / ATCC 700720) OX=99287 GN=napA PE=3 SV=1;A0A0F6B3Y8_SALT1 Periplasmic nitrate reductase OS=Salmonella typhimurium (strain 14028s / SGSC 2262) OX=588858 GN=napA PE=3	2	8	8	8	11.7	92.873				110870000	34302000
P0A263	Outer membrane porin C	ompC	P0A263;A0A0F6B3Z7	OMPC_SALTY Outer membrane porin C OS=Salmonella typhimurium (strain LT2 / SGSC1412 / ATCC 700720) OX=99287 GN=ompC PE=3 SV=1;A0A0F6B3Z7_SALT1 Outer membrane porin protein C OS=Salmonella typhimurium (strain 14028s / SGSC 2262) OX=588858 GN=ompC PE=3 SV=1	2	5	4	5	13.8	41.238	570000000	361690000	217750000	795390000	279650000	278710000
P58663	Transcriptional regulatory protein RcsB	rcsB	P58663;A0A0F6B400	RCSB_SALTY Transcriptional regulatory protein RcsB OS=Salmonella typhimurium (strain LT2 / SGSC1412 / ATCC 700720) OX=99287 GN=rcsB PE=1 SV=1;A0A0F6B400_SALT1 Transcriptional regulatory protein RcsB OS=Salmonella typhimurium (strain 14028s / SGSC 2262) OX=	2	4	4	4	19.4	23.714		111110000		44968000
P37411	DNA gyrase subunit A	gyrA	P37411;A0A0F6B403	GYRA_SALTY DNA gyrase subunit A OS=Salmonella typhimurium (strain LT2 / SGSC1412 / ATCC 700720) OX=99287 GN=gyrA PE=1 SV=3;A0A0F6B403_SALT1 DNA gyrase subunit A OS=Salmonella typhimurium (strain 14028s / SGSC 2262) OX=588858 GN=gyrA PE=3 SV=1	2	25	25	25	32.2	97.063				941400000	387840000	157920000
P37431	Ubiquinone biosynthesis O-methyltransferase	ubiG	P37431;A0A0F6B409	UBIG_SALTY Ubiquinone biosynthesis O-methyltransferase OS=Salmonella typhimurium (strain LT2 / SGSC1412 / ATCC 700720) OX=99287 GN=ubiG PE=3 SV=2;A0A0F6B409_SALT1 Ubiquinone biosynthesis O-methyltransferase OS=Salmonella typhimurium (strain 14028s / SGSC 2	2	1	1	1	7.9	26.854				5292100
P37426	Ribonucleoside-diphosphate reductase 1 subunit alpha	nrdA	P37426;A0A0F6B411	RIR1_SALTY Ribonucleoside-diphosphate reductase 1 subunit alpha OS=Salmonella typhimurium (strain LT2 / SGSC1412 / ATCC 700720) OX=99287 GN=nrdA PE=3 SV=1;A0A0F6B411_SALT1 Ribonucleoside-diphosphate reductase OS=Salmonella typhimurium (strain 14028s / SGSC	2	25	25	25	38	85.735	262710000		100430000	1022900000	665910000	144540000
P37427	Ribonucleoside-diphosphate reductase 1 subunit beta	nrdB	P37427;A0A0F6B412	RIR2_SALTY Ribonucleoside-diphosphate reductase 1 subunit beta OS=Salmonella typhimurium (strain LT2 / SGSC1412 / ATCC 700720) OX=99287 GN=nrdB PE=3 SV=3;A0A0F6B412_SALT1 Ribonucleotide-diphosphate reductase subunit beta OS=Salmonella typhimurium (strain 1	2	10	10	10	32.4	43.552				193050000	111040000
Q8ZNG7	Periplasmic glycerophosphodiester phosphodiesterase	glpQ	Q8ZNG7;A0A0F6B416	Q8ZNG7_SALTY Periplasmic glycerophosphodiester phosphodiesterase OS=Salmonella typhimurium (strain LT2 / SGSC1412 / ATCC 700720) OX=99287 GN=glpQ PE=4 SV=1;A0A0F6B416_SALT1 Glycerophosphodiester phosphodiesterase OS=Salmonella typhimurium (strain 14028s /	2	6	6	6	22.5	40.424				247110000	92656000
Q8ZNG6	MFS family, sn-glycerol-3-phosphate transport protein	glpT	Q8ZNG6;A0A0F6B417	Q8ZNG6_SALTY MFS family, sn-glycerol-3-phosphate transport protein OS=Salmonella typhimurium (strain LT2 / SGSC1412 / ATCC 700720) OX=99287 GN=glpT PE=4 SV=1;A0A0F6B417_SALT1 sn-glycerol-3-phosphate transporter OS=Salmonella typhimurium (strain 14028s / SG	2	10	10	10	23	50.18				891040000	187460000	125050000
Q8ZNG5	Glycerol-3-phosphate dehydrogenase	glpA	Q8ZNG5;A0A0F6B418	Q8ZNG5_SALTY Glycerol-3-phosphate dehydrogenase OS=Salmonella typhimurium (strain LT2 / SGSC1412 / ATCC 700720) OX=99287 GN=glpA PE=3 SV=1;A0A0F6B418_SALT1 Glycerol-3-phosphate dehydrogenase OS=Salmonella typhimurium (strain 14028s / SGSC 2262) OX=588858 G	2	13	13	13	27.3	59.057				292600000	67105000
Q8ZNG4	Anaerobic glycerol-3-phosphate dehydrogenase subunit B	glpB	Q8ZNG4;A0A0F6B419	GLPB_SALTY Anaerobic glycerol-3-phosphate dehydrogenase subunit B OS=Salmonella typhimurium (strain LT2 / SGSC1412 / ATCC 700720) OX=99287 GN=glpB PE=3 SV=1;A0A0F6B419_SALT1 Anaerobic glycerol-3-phosphate dehydrogenase subunit B OS=Salmonella typhimurium (	2	2	2	2	4.3	45.671				80529000	33476000
Q8ZNG3	sn-glycerol-3-phosphate dehydrogenase (Anaerobic), K-small subunit	glpC	Q8ZNG3;A0A0F6B420	Q8ZNG3_SALTY sn-glycerol-3-phosphate dehydrogenase (Anaerobic), K-small subunit OS=Salmonella typhimurium (strain LT2 / SGSC1412 / ATCC 700720) OX=99287 GN=glpC PE=4 SV=1;A0A0F6B420_SALT1 sn-glycerol-3-phosphate dehydrogenase subunit C OS=Salmonella typhim	2	3	3	3	7.8	44.13				45071000
Q7CQ56	1,4-dihydroxy-2-naphthoyl-CoA synthase	menB	Q7CQ56;A0A0F6B444	MENB_SALTY 1,4-dihydroxy-2-naphthoyl-CoA synthase OS=Salmonella typhimurium (strain LT2 / SGSC1412 / ATCC 700720) OX=99287 GN=menB PE=1 SV=1;A0A0F6B444_SALT1 1,4-dihydroxy-2-naphthoyl-CoA synthase OS=Salmonella typhimurium (strain 14028s / SGSC 2262) OX=58	2	2	2	2	9.1	31.693				26783000	13220000
Q8ZNE6	Putative chemotaxis signal transduction protein	STM2314	Q8ZNE6;A0A0F6B450	Q8ZNE6_SALTY Putative chemotaxis signal transduction protein OS=Salmonella typhimurium (strain LT2 / SGSC1412 / ATCC 700720) OX=99287 GN=STM2314 PE=4 SV=1;A0A0F6B450_SALT1 Putative chemotaxis signal transduction protein OS=Salmonella typhimurium (strain 14	2	8	8	8	29.1	37.01					168120000
Q8ZNE5	Putative von Willebrand factor, vWF type A domain protein	yfbK	Q8ZNE5;A0A0F6B451	Q8ZNE5_SALTY Putative von Willebrand factor, vWF type A domain protein OS=Salmonella typhimurium (strain LT2 / SGSC1412 / ATCC 700720) OX=99287 GN=yfbK PE=4 SV=1;A0A0F6B451_SALT1 VWFA domain-containing protein OS=Salmonella typhimurium (strain 14028s / SGS	2	1	1	1	2.5	64.639
Q8ZNE2	NADH dehydrogenase I chain L	nuoL	Q8ZNE2;A0A0F6B457	Q8ZNE2_SALTY NADH dehydrogenase I chain L OS=Salmonella typhimurium (strain LT2 / SGSC1412 / ATCC 700720) OX=99287 GN=nuoL PE=4 SV=1;A0A0F6B457_SALT1 NADH dehydrogenase subunit L OS=Salmonella typhimurium (strain 14028s / SGSC 2262) OX=588858 GN=nuoL PE=4	2	1	1	1	2.1	66.46				59070000
Q7CQ53	NADH-quinone oxidoreductase subunit K	nuoK	Q7CQ53;A0A0F6B458	NUOK_SALTY NADH-quinone oxidoreductase subunit K OS=Salmonella typhimurium (strain LT2 / SGSC1412 / ATCC 700720) OX=99287 GN=nuoK PE=3 SV=1;A0A0F6B458_SALT1 NADH-quinone oxidoreductase subunit K OS=Salmonella typhimurium (strain 14028s / SGSC 2262) OX=5888	2	1	1	1	12	10.818				36727000
Q7CQ51	NADH-quinone oxidoreductase subunit I	nuoI	Q7CQ51;A0A0F6B460	NUOI_SALTY NADH-quinone oxidoreductase subunit I OS=Salmonella typhimurium (strain LT2 / SGSC1412 / ATCC 700720) OX=99287 GN=nuoI PE=3 SV=1;A0A0F6B460_SALT1 NADH-quinone oxidoreductase subunit I OS=Salmonella typhimurium (strain 14028s / SGSC 2262) OX=5888	2	8	8	8	40.6	20.52				339560000	104160000
Q60010	NADH-quinone oxidoreductase subunit H	nuoH	Q60010;A0A0F6B461	NUOH_SALTY NADH-quinone oxidoreductase subunit H OS=Salmonella typhimurium (strain LT2 / SGSC1412 / ATCC 700720) OX=99287 GN=nuoH PE=3 SV=2;A0A0F6B461_SALT1 NADH-quinone oxidoreductase subunit H OS=Salmonella typhimurium (strain 14028s / SGSC 2262) OX=5888	2	4	4	4	12.6	36.292				72731000
P0A1Y4	NADH-quinone oxidoreductase subunit G	nuoG	P0A1Y4;A0A0F6B462	NUOG_SALTY NADH-quinone oxidoreductase subunit G OS=Salmonella typhimurium (strain LT2 / SGSC1412 / ATCC 700720) OX=99287 GN=nuoG PE=3 SV=2;A0A0F6B462_SALT1 NADH-quinone oxidoreductase OS=Salmonella typhimurium (strain 14028s / SGSC 2262) OX=588858 GN=nuoG	2	25	25	25	32.9	100.03	498460000	585890000	292720000	1528000000	610420000	372640000
P33901	NADH-quinone oxidoreductase subunit F	nuoF	P33901;A0A0F6B463	NUOF_SALTY NADH-quinone oxidoreductase subunit F OS=Salmonella typhimurium (strain LT2 / SGSC1412 / ATCC 700720) OX=99287 GN=nuoF PE=3 SV=2;A0A0F6B463_SALT1 NADH-quinone oxidoreductase subunit F OS=Salmonella typhimurium (strain 14028s / SGSC 2262) OX=5888	2	13	13	13	40.7	49.245				583530000	223610000
P0A1Y8	NADH-quinone oxidoreductase subunit E	nuoE	P0A1Y8;A0A0F6B464	NUOE_SALTY NADH-quinone oxidoreductase subunit E OS=Salmonella typhimurium (strain LT2 / SGSC1412 / ATCC 700720) OX=99287 GN=nuoE PE=3 SV=1;A0A0F6B464_SALT1 NADH dehydrogenase subunit E OS=Salmonella typhimurium (strain 14028s / SGSC 2262) OX=588858 GN=nuo	2	1	1	1	11.4	18.602				12228000
P0A1Y6	NADH-quinone oxidoreductase subunit C/D	nuoC	P0A1Y6;A0A0F6B465	NUOCD_SALTY NADH-quinone oxidoreductase subunit C/D OS=Salmonella typhimurium (strain LT2 / SGSC1412 / ATCC 700720) OX=99287 GN=nuoC PE=3 SV=2;A0A0F6B465_SALT1 NADH-quinone oxidoreductase subunit C/D OS=Salmonella typhimurium (strain 14028s / SGSC 2262) OX	2	17	17	17	32.6	68.401	148620000	84880000	54796000	1184400000	286680000	85550000
Q7CQ50	NADH-quinone oxidoreductase subunit B	nuoB	Q7CQ50;A0A0F6B466	NUOB_SALTY NADH-quinone oxidoreductase subunit B OS=Salmonella typhimurium (strain LT2 / SGSC1412 / ATCC 700720) OX=99287 GN=nuoB PE=3 SV=1;A0A0F6B466_SALT1 NADH-quinone oxidoreductase subunit B OS=Salmonella typhimurium (strain 14028s / SGSC 2262) OX=5888	2	6	6	6	26.4	25.089				245700000	93197000	61236000
Q7CQ49	NADH-quinone oxidoreductase subunit A	nuoA	Q7CQ49;A0A0F6B467	NUOA_SALTY NADH-quinone oxidoreductase subunit A OS=Salmonella typhimurium (strain LT2 / SGSC1412 / ATCC 700720) OX=99287 GN=nuoA PE=3 SV=1;A0A0F6B467_SALT1 NADH-quinone oxidoreductase subunit A OS=Salmonella typhimurium (strain 14028s / SGSC 2262) OX=5888	2	3	3	3	24.5	16.493				181760000	56964000
Q7CQ47	Putative aminotransferase (Ortho)	yfbQ	Q7CQ47;A0A0F6B472	Q7CQ47_SALTY Putative aminotransferase (Ortho) OS=Salmonella typhimurium (strain LT2 / SGSC1412 / ATCC 700720) OX=99287 GN=yfbQ PE=4 SV=1;A0A0F6B472_SALT1 Aminotransferase AlaT OS=Salmonella typhimurium (strain 14028s / SGSC 2262) OX=588858 GN=yfbQ PE=4 SV	2	2	2	2	7.4	45.491				9487700
P60817	UPF0304 protein YfbU	yfbU	P60817;A0A0F6B476	YFBU_SALTY UPF0304 protein YfbU OS=Salmonella typhimurium (strain LT2 / SGSC1412 / ATCC 700720) OX=99287 GN=yfbU PE=3 SV=1;A0A0F6B476_SALT1 UPF0304 protein YfbU OS=Salmonella typhimurium (strain 14028s / SGSC 2262) OX=588858 GN=yfbU PE=3 SV=1	2	4	4	4	26.8	19.524				101840000	57335000
P63411	Acetate kinase	ackA	P63411;A0A0F6B480	ACKA_SALTY Acetate kinase OS=Salmonella typhimurium (strain LT2 / SGSC1412 / ATCC 700720) OX=99287 GN=ackA PE=1 SV=1;A0A0F6B480_SALT1 Acetate kinase OS=Salmonella typhimurium (strain 14028s / SGSC 2262) OX=588858 GN=ackA PE=3 SV=1	2	13	13	13	46	43.257	64776000			669360000	410340000	124020000
Q8ZND6	Phosphate acetyltransferase	pta	Q8ZND6;A0A0F6B481	PTA_SALTY Phosphate acetyltransferase OS=Salmonella typhimurium (strain LT2 / SGSC1412 / ATCC 700720) OX=99287 GN=pta PE=1 SV=1;A0A0F6B481_SALT1 Phosphate acetyltransferase OS=Salmonella typhimurium (strain 14028s / SGSC 2262) OX=588858 GN=pta PE=3 SV=1	2	22	22	22	38.7	77.277	97033000			1042800000	536310000	202220000
P65559	Uncharacterized Nudix hydrolase YfcD	yfcD	P65559;A0A0F6B490	YFCD_SALTY Uncharacterized Nudix hydrolase YfcD OS=Salmonella typhimurium (strain LT2 / SGSC1412 / ATCC 700720) OX=99287 GN=yfcD PE=3 SV=1;A0A0F6B490_SALT1 Putative NTP pyrophosphohydrolase OS=Salmonella typhimurium (strain 14028s / SGSC 2262) OX=588858 GN	2	3	3	3	27.7	20.906				18431000	29041000
P02915	Histidine transport ATP-binding protein HisP	hisP	P02915;A0A0F6B495	HISP_SALTY Histidine transport ATP-binding protein HisP OS=Salmonella typhimurium (strain LT2 / SGSC1412 / ATCC 700720) OX=99287 GN=hisP PE=1 SV=1;A0A0F6B495_SALT1 Histidine/lysine/arginine/ornithine transporter subunit OS=Salmonella typhimurium (strain 14	2	1	1	1	3.9	28.771				9312900
P02910	Histidine-binding periplasmic protein	hisJ	P02910;A0A0F6B498	HISJ_SALTY Histidine-binding periplasmic protein OS=Salmonella typhimurium (strain LT2 / SGSC1412 / ATCC 700720) OX=99287 GN=hisJ PE=1 SV=1;A0A0F6B498_SALT1 Histidine transport protein OS=Salmonella typhimurium (strain 14028s / SGSC 2262) OX=588858 GN=hisJ	2	2	2	2	12.7	28.379				22108000
P02911	Lysine/arginine/ornithine-binding periplasmic protein	argT	P02911;A0A0F6B499	ARGT_SALTY Lysine/arginine/ornithine-binding periplasmic protein OS=Salmonella typhimurium (strain LT2 / SGSC1412 / ATCC 700720) OX=99287 GN=argT PE=1 SV=2;A0A0F6B499_SALT1 Lysine/arginine/ornithine transport protein OS=Salmonella typhimurium (strain 14028	2	3	3	3	15.8	28.2				61471000
Q8ZNC3	Putative regulatory protein	STM2361	Q8ZNC3;A0A0F6B4A6	Q8ZNC3_SALTY Putative regulatory protein OS=Salmonella typhimurium (strain LT2 / SGSC1412 / ATCC 700720) OX=99287 GN=STM2361 PE=4 SV=1;A0A0F6B4A6_SALT1 Putative regulatory protein OS=Salmonella typhimurium (strain 14028s / SGSC 2262) OX=588858 GN=STM14_290	2	1	1	1	4.4	53.395				47686000
Q8ZNC2	Amidophosphoribosyltransferase	purF	Q8ZNC2;A0A0F6B4A7	Q8ZNC2_SALTY Amidophosphoribosyltransferase OS=Salmonella typhimurium (strain LT2 / SGSC1412 / ATCC 700720) OX=99287 GN=purF PE=3 SV=1;A0A0F6B4A7_SALT1 Amidophosphoribosyltransferase OS=Salmonella typhimurium (strain 14028s / SGSC 2262) OX=588858 GN=purF P	2	12	12	12	33.3	56.557	4746900000			708310000	322790000
Q8ZNC0	Dihydrofolate synthase/folylpolyglutamate synthase	folC	Q8ZNC0;A0A0F6B4B1	Q8ZNC0_SALTY Dihydrofolate synthase/folylpolyglutamate synthase OS=Salmonella typhimurium (strain LT2 / SGSC1412 / ATCC 700720) OX=99287 GN=folC PE=3 SV=1;A0A0F6B4B1_SALT1 Dihydrofolate synthase/folylpolyglutamate synthase OS=Salmonella typhimurium (strain	2	7	7	7	24.2	45.48				18615000	11723000
Q7CQ41	Acetyl-coenzyme A carboxylase carboxyl transferase subunit beta	accD	Q7CQ41;A0A0F6B4B2	ACCD_SALTY Acetyl-coenzyme A carboxylase carboxyl transferase subunit beta OS=Salmonella typhimurium (strain LT2 / SGSC1412 / ATCC 700720) OX=99287 GN=accD PE=3 SV=1;A0A0F6B4B2_SALT1 Acetyl-coenzyme A carboxylase carboxyl transferase subunit beta OS=Salmon	2	7	7	7	25.7	33.215	275090000		176620000	197600000	107820000
Q7CQ39	Putative aspartate-semialdehyde dehydrogenase	usg	Q7CQ39;A0A0F6B4B5	Q7CQ39_SALTY Putative aspartate-semialdehyde dehydrogenase OS=Salmonella typhimurium (strain LT2 / SGSC1412 / ATCC 700720) OX=99287 GN=usg PE=3 SV=1;A0A0F6B4B5_SALT1 Putative semialdehyde dehydrogenase OS=Salmonella typhimurium (strain 14028s / SGSC 2262)	2	1	1	1	3.3	36.288				18266000
P60802	Erythronate-4-phosphate dehydrogenase	pdxB	P60802;A0A0F6B4B6	PDXB_SALTY Erythronate-4-phosphate dehydrogenase OS=Salmonella typhimurium (strain LT2 / SGSC1412 / ATCC 700720) OX=99287 GN=pdxB PE=1 SV=1;A0A0F6B4B6_SALT1 Erythronate-4-phosphate dehydrogenase OS=Salmonella typhimurium (strain 14028s / SGSC 2262) OX=5888	2	4	4	4	13.2	41.298				78252000	37534000
Q7CQ36	3-oxoacyl-[acyl-carrier-protein] synthase I	fabB	Q7CQ36;A0A0F6B4C5	Q7CQ36_SALTY 3-oxoacyl-[acyl-carrier-protein] synthase I OS=Salmonella typhimurium (strain LT2 / SGSC1412 / ATCC 700720) OX=99287 GN=fabB PE=3 SV=1;A0A0F6B4C5_SALT1 3-oxoacyl-(Acyl carrier protein) synthase I OS=Salmonella typhimurium (strain 14028s / SGSC	2	12	12	12	35.4	42.373	39782000			1586300000	928870000	302640000
P58729	Chorismate synthase	aroC	P58729;A0A0F6B4D1	AROC_SALTY Chorismate synthase OS=Salmonella typhimurium (strain LT2 / SGSC1412 / ATCC 700720) OX=99287 GN=aroC PE=3 SV=2;A0A0F6B4D1_SALT1 Chorismate synthase OS=Salmonella typhimurium (strain 14028s / SGSC 2262) OX=588858 GN=aroC PE=3 SV=1	2	2	2	2	7.2	39.108				9383100	8487400
P0A293	50S ribosomal protein L3 glutamine methyltransferase	prmB	P0A293;A0A0F6B4D2	PRMB_SALTY 50S ribosomal protein L3 glutamine methyltransferase OS=Salmonella typhimurium (strain LT2 / SGSC1412 / ATCC 700720) OX=99287 GN=prmB PE=3 SV=1;A0A0F6B4D2_SALT1 50S ribosomal protein L3 glutamine methyltransferase OS=Salmonella typhimurium (stra	2	2	2	2	7.7	35.063				40271000
Q8ZNA7	Fatty acid oxidation complex subunit alpha	fadJ	Q8ZNA7;A0A0F6B4D5	FADJ_SALTY Fatty acid oxidation complex subunit alpha OS=Salmonella typhimurium (strain LT2 / SGSC1412 / ATCC 700720) OX=99287 GN=fadJ PE=3 SV=1;A0A0F6B4D5_SALT1 Fatty acid oxidation complex subunit alpha OS=Salmonella typhimurium (strain 14028s / SGSC 226	2	1	1	1	2.9	77.254				2826900
Q8ZNA6	3-ketoacyl-CoA thiolase	fadI	Q8ZNA6;A0A0F6B4D6	FADI_SALTY 3-ketoacyl-CoA thiolase OS=Salmonella typhimurium (strain LT2 / SGSC1412 / ATCC 700720) OX=99287 GN=fadI PE=3 SV=1;A0A0F6B4D6_SALT1 3-ketoacyl-CoA thiolase OS=Salmonella typhimurium (strain 14028s / SGSC 2262) OX=588858 GN=fadI PE=3 SV=1	2	5	5	5	12.8	46.457				36027000
Q8ZNA5	Long-chain fatty acid transport protein	fadL	Q8ZNA5;A0A0F6B4E0	FADL_SALTY Long-chain fatty acid transport protein OS=Salmonella typhimurium (strain LT2 / SGSC1412 / ATCC 700720) OX=99287 GN=fadL PE=3 SV=2;A0A0F6B4E0_SALT1 Long-chain fatty acid outer membrane transporter OS=Salmonella typhimurium (strain 14028s / SGSC	2	8	8	8	27.4	47.474	68366000		84671000	255360000	197490000	95853000
Q7CQ32	Lipoprotein	vacJ	Q7CQ32;A0A0F6B4E1	Q7CQ32_SALTY Lipoprotein OS=Salmonella typhimurium (strain LT2 / SGSC1412 / ATCC 700720) OX=99287 GN=vacJ PE=4 SV=1;A0A0F6B4E1_SALT1 Uncharacterized protein OS=Salmonella typhimurium (strain 14028s / SGSC 2262) OX=588858 GN=STM14_2943 PE=4 SV=1	2	2	2	2	8	28.185				48813000	12237000
Q8ZNA2	Putative aminotransferase	yfdZ	Q8ZNA2;A0A0F6B4F1	Q8ZNA2_SALTY Putative aminotransferase OS=Salmonella typhimurium (strain LT2 / SGSC1412 / ATCC 700720) OX=99287 GN=yfdZ PE=4 SV=1;A0A0F6B4F1_SALT1 Aminotransferase OS=Salmonella typhimurium (strain 14028s / SGSC 2262) OX=588858 GN=yfdZ PE=4 SV=1	2	2	2	2	6.6	46.219				25641000	13300000
Q93IM5	Glucokinase	glk	Q93IM5;A0A0F6B4F3	GLK_SALTY Glucokinase OS=Salmonella typhimurium (strain LT2 / SGSC1412 / ATCC 700720) OX=99287 GN=glk PE=3 SV=1;A0A0F6B4F3_SALT1 Glucokinase OS=Salmonella typhimurium (strain 14028s / SGSC 2262) OX=588858 GN=glk PE=3 SV=1	2	5	5	5	22.1	34.594				101590000	62615000
Q8ZNA0	Nucleoside permease	nupC	Q8ZNA0;A0A0F6B4G0	Q8ZNA0_SALTY Nucleoside permease OS=Salmonella typhimurium (strain LT2 / SGSC1412 / ATCC 700720) OX=99287 GN=nupC PE=3 SV=1;A0A0F6B4G0_SALT1 Nucleoside permease OS=Salmonella typhimurium (strain 14028s / SGSC 2262) OX=588858 GN=nupC PE=3 SV=1	2	5	5	5	16	43.394				153680000	65521000	75590000
P0A2K3	Glutamate--tRNA ligase	gltX	P0A2K3;A0A0F6B4G4	SYE_SALTY Glutamate--tRNA ligase OS=Salmonella typhimurium (strain LT2 / SGSC1412 / ATCC 700720) OX=99287 GN=gltX PE=3 SV=1;A0A0F6B4G4_SALT1 Glutamate--tRNA ligase OS=Salmonella typhimurium (strain 14028s / SGSC 2262) OX=588858 GN=gltX PE=3 SV=1	2	12	12	12	32.3	53.633				468020000	88015000	28535000
Q8ZN89	DNA ligase	ligA	Q8ZN89;A0A0F6B4H3	DNLJ_SALTY DNA ligase OS=Salmonella typhimurium (strain LT2 / SGSC1412 / ATCC 700720) OX=99287 GN=ligA PE=3 SV=1;A0A0F6B4H3_SALT1 DNA ligase OS=Salmonella typhimurium (strain 14028s / SGSC 2262) OX=588858 GN=ligA PE=3 SV=1	2	7	7	7	13.7	73.451				70335000	54669000
P0A1E3	Cysteine synthase A	cysK	P0A1E3;A0A0F6B4H6	CYSK_SALTY Cysteine synthase A OS=Salmonella typhimurium (strain LT2 / SGSC1412 / ATCC 700720) OX=99287 GN=cysK PE=1 SV=2;A0A0F6B4H6_SALT1 Cysteine synthase OS=Salmonella typhimurium (strain 14028s / SGSC 2262) OX=588858 GN=cysK PE=3 SV=1	2	12	12	12	56.3	34.535	322720000			604300000	297890000	172780000
P0AA07	Phosphocarrier protein HPr	ptsH	P0AA07;A0A0F6B4I0	PTHP_SALTY Phosphocarrier protein HPr OS=Salmonella typhimurium (strain LT2 / SGSC1412 / ATCC 700720) OX=99287 GN=ptsH PE=1 SV=1;A0A0F6B4I0_SALT1 Phosphohistidinoprotein-hexose phosphotransferase component of PTS system (Hpr) OS=Salmonella typhimurium (str	2	3	3	3	62.4	9.1193				37560000	59292000
P0A249	Phosphoenolpyruvate-protein phosphotransferase	ptsI	P0A249;A0A0F6B4I1	PT1_SALTY Phosphoenolpyruvate-protein phosphotransferase OS=Salmonella typhimurium (strain LT2 / SGSC1412 / ATCC 700720) OX=99287 GN=ptsI PE=1 SV=1;A0A0F6B4I1_SALT1 Phosphoenolpyruvate-protein phosphotransferase OS=Salmonella typhimurium (strain 14028s / S	2	23	23	23	45.6	63.368	398610000	143240000	113560000	3701100000	2048900000	659590000
P0A283	PTS system glucose-specific EIIA component	crr	P0A283;A0A0F6B4I2	PTGA_SALTY PTS system glucose-specific EIIA component OS=Salmonella typhimurium (strain LT2 / SGSC1412 / ATCC 700720) OX=99287 GN=crr PE=1 SV=2;A0A0F6B4I2_SALT1 Glucose-specific PTS system component OS=Salmonella typhimurium (strain 14028s / SGSC 2262) OX=	2	7	7	7	62.7	18.247	161240000			956570000	569580000	230520000
P29848	Cysteine synthase B	cysM	P29848;A0A0F6B4I9	CYSM_SALTY Cysteine synthase B OS=Salmonella typhimurium (strain LT2 / SGSC1412 / ATCC 700720) OX=99287 GN=cysM PE=1 SV=1;A0A0F6B4I9_SALT1 Cysteine synthase OS=Salmonella typhimurium (strain 14028s / SGSC 2262) OX=588858 GN=cysM PE=3 SV=1	2	1	1	1	4	32.645						15156000
P40860	Sulfate/thiosulfate import ATP-binding protein CysA	cysA	P40860;A0A0F6B4J0	CYSA_SALTY Sulfate/thiosulfate import ATP-binding protein CysA OS=Salmonella typhimurium (strain LT2 / SGSC1412 / ATCC 700720) OX=99287 GN=cysA PE=3 SV=2;A0A0F6B4J0_SALT1 Sulfate/thiosulfate import ATP-binding protein CysA OS=Salmonella typhimurium (strain	2	2	2	2	11.5	41.035				7700900
P41031	Thiosulfate-binding protein	cysP	P41031;A0A0F6B4J3	CYSP_SALTY Thiosulfate-binding protein OS=Salmonella typhimurium (strain LT2 / SGSC1412 / ATCC 700720) OX=99287 GN=cysP PE=3 SV=2;A0A0F6B4J3_SALT1 Thiosulfate transporter subunit OS=Salmonella typhimurium (strain 14028s / SGSC 2262) OX=588858 GN=cysP PE=4	2	3	3	3	10.1	37.582				20709000
P0A2D1	Oxidoreductase UcpA	ucpA	P0A2D1;A0A0F6B4J4	UCPA_SALTY Oxidoreductase UcpA OS=Salmonella typhimurium (strain LT2 / SGSC1412 / ATCC 700720) OX=99287 GN=ucpA PE=3 SV=1;A0A0F6B4J4_SALT1 Short chain dehydrogenase OS=Salmonella typhimurium (strain 14028s / SGSC 2262) OX=588858 GN=ucpA PE=4 SV=1	2	5	5	5	21.3	27.869				216510000	63602000
Q7CQ27	Putative iron-dependent peroxidase	STM2446	Q7CQ27;A0A0F6B4J5	Q7CQ27_SALTY Putative iron-dependent peroxidase OS=Salmonella typhimurium (strain LT2 / SGSC1412 / ATCC 700720) OX=99287 GN=STM2446 PE=4 SV=1;A0A0F6B4J5_SALT1 Putative iron-dependent peroxidase OS=Salmonella typhimurium (strain 14028s / SGSC 2262) OX=58885	2	6	6	6	25.4	33.048				120060000	48835000
Q8ZN86	Putative outer membrane lipoprotein	STM2447	Q8ZN86;A0A0F6B4J6	Q8ZN86_SALTY Putative outer membrane lipoprotein OS=Salmonella typhimurium (strain LT2 / SGSC1412 / ATCC 700720) OX=99287 GN=STM2447 PE=4 SV=1;A0A0F6B4J6_SALT1 Uncharacterized protein OS=Salmonella typhimurium (strain 14028s / SGSC 2262) OX=588858 GN=STM14	2	3	3	3	23.6	20.54					39755000
P63423	Acetyltransferase YpeA	ypeA	P63423;A0A0F6B4J8	YPEA_SALTY Acetyltransferase YpeA OS=Salmonella typhimurium (strain LT2 / SGSC1412 / ATCC 700720) OX=99287 GN=ypeA PE=3 SV=1;A0A0F6B4J8_SALT1 Acetyltransferase YpeA OS=Salmonella typhimurium (strain 14028s / SGSC 2262) OX=588858 GN=ypeA PE=3 SV=1	2	1	1	1	6.4	16.284				6404300
P19264	Ethanolamine ammonia-lyase heavy chain	eutB	P19264;A0A0F6B4K7	EUTB_SALTY Ethanolamine ammonia-lyase heavy chain OS=Salmonella typhimurium (strain LT2 / SGSC1412 / ATCC 700720) OX=99287 GN=eutB PE=4 SV=2;A0A0F6B4K7_SALT1 Ethanolamine ammonia-lyase heavy chain OS=Salmonella typhimurium (strain 14028s / SGSC 2262) OX=58	2	4	4	4	11.7	49.449				22851000
Q9ZFV8	NADP-dependent malic enzyme	maeB	Q9ZFV8;A0A0F6B4M2	MAO2_SALTY NADP-dependent malic enzyme OS=Salmonella typhimurium (strain LT2 / SGSC1412 / ATCC 700720) OX=99287 GN=maeB PE=3 SV=2;A0A0F6B4M2_SALT1 Malic enzyme OS=Salmonella typhimurium (strain 14028s / SGSC 2262) OX=588858 GN=maeB PE=4 SV=1	2	16	16	16	24	82.321	57905000			1044400000	233950000	94792000
Q8ZN83	Transaldolase A	talA	Q8ZN83;A0A0F6B4M4	TALA_SALTY Transaldolase A OS=Salmonella typhimurium (strain LT2 / SGSC1412 / ATCC 700720) OX=99287 GN=talA PE=3 SV=1;A0A0F6B4M4_SALT1 Transaldolase OS=Salmonella typhimurium (strain 14028s / SGSC 2262) OX=588858 GN=talA PE=3 SV=1	2	2	2	2	7.3	35.591				29376000
Q8ZN82	Transketolase	tktB	Q8ZN82;A0A0F6B4M5	Q8ZN82_SALTY Transketolase OS=Salmonella typhimurium (strain LT2 / SGSC1412 / ATCC 700720) OX=99287 GN=tktB PE=3 SV=1;A0A0F6B4M5_SALT1 Transketolase OS=Salmonella typhimurium (strain 14028s / SGSC 2262) OX=588858 GN=tktB PE=3 SV=1	2	5	4	4	11.7	73.059				69993000
Q8ZN75	Succinyl-diaminopimelate desuccinylase	dapE	Q8ZN75;A0A0F6B4N7	DAPE_SALTY Succinyl-diaminopimelate desuccinylase OS=Salmonella typhimurium (strain LT2 / SGSC1412 / ATCC 700720) OX=99287 GN=dapE PE=1 SV=1;A0A0F6B4N7_SALT1 Succinyl-diaminopimelate desuccinylase OS=Salmonella typhimurium (strain 14028s / SGSC 2262) OX=58	2	4	4	4	13.6	41.578				23714000
P65889	Phosphoribosylaminoimidazole-succinocarboxamide synthase	purC	P65889;A0A0F6B4P1	PUR7_SALTY Phosphoribosylaminoimidazole-succinocarboxamide synthase OS=Salmonella typhimurium (strain LT2 / SGSC1412 / ATCC 700720) OX=99287 GN=purC PE=3 SV=1;A0A0F6B4P1_SALT1 Phosphoribosylaminoimidazole-succinocarboxamide synthase OS=Salmonella typhimuri	2	8	8	8	42.2	26.908	59854000	22006000		951680000	458980000	89263000
Q8ZN72	Outer membrane protein assembly factor BamC	nlpB	Q8ZN72;A0A0F6B4P2	Q8ZN72_SALTY Outer membrane protein assembly factor BamC OS=Salmonella typhimurium (strain LT2 / SGSC1412 / ATCC 700720) OX=99287 GN=nlpB PE=3 SV=1;A0A0F6B4P2_SALT1 Outer membrane protein assembly factor BamC OS=Salmonella typhimurium (strain 14028s / SGSC	2	12	12	12	53.8	36.937				297100000	225290000	97226000
Q8ZN71	4-hydroxy-tetrahydrodipicolinate synthase	dapA	Q8ZN71;A0A0F6B4P3	DAPA_SALTY 4-hydroxy-tetrahydrodipicolinate synthase OS=Salmonella typhimurium (strain LT2 / SGSC1412 / ATCC 700720) OX=99287 GN=dapA PE=1 SV=1;A0A0F6B4P3_SALT1 4-hydroxy-tetrahydrodipicolinate synthase OS=Salmonella typhimurium (strain 14028s / SGSC 2262)	2	8	8	8	37.3	31.294				211490000	123880000
Q7CQ23	Thioredoxin dependent thiol peroxidase	bcp	Q7CQ23;A0A0F6B4P5	Q7CQ23_SALTY Thioredoxin dependent thiol peroxidase OS=Salmonella typhimurium (strain LT2 / SGSC1412 / ATCC 700720) OX=99287 GN=bcp PE=4 SV=1;A0A0F6B4P5_SALT1 Thioredoxin-dependent thiol peroxidase OS=Salmonella typhimurium (strain 14028s / SGSC 2262) OX=5	2	3	3	3	31.4	17.609				63129000	37325000
Q7CQ22	Putative PerM family permease	perM	Q7CQ22;A0A0F6B4P8	Q7CQ22_SALTY Putative PerM family permease OS=Salmonella typhimurium (strain LT2 / SGSC1412 / ATCC 700720) OX=99287 GN=perM PE=4 SV=1;A0A0F6B4P8_SALT1 Putative permease OS=Salmonella typhimurium (strain 14028s / SGSC 2262) OX=588858 GN=perM PE=4 SV=1	2	1	1	1	2.8	39.364
P0A2M5	Uracil phosphoribosyltransferase	upp	P0A2M5;A0A0F6B4Q3	UPP_SALTY Uracil phosphoribosyltransferase OS=Salmonella typhimurium (strain LT2 / SGSC1412 / ATCC 700720) OX=99287 GN=upp PE=3 SV=1;A0A0F6B4Q3_SALT1 Uracil phosphoribosyltransferase OS=Salmonella typhimurium (strain 14028s / SGSC 2262) OX=588858 GN=upp PE	2	10	10	10	67.8	22.533				1098500000	496020000	178790000
P74883	Phosphoribosylformylglycinamidine cyclo-ligase	purM	P74883;A0A0F6B4Q5	PUR5_SALTY Phosphoribosylformylglycinamidine cyclo-ligase OS=Salmonella typhimurium (strain LT2 / SGSC1412 / ATCC 700720) OX=99287 GN=purM PE=3 SV=3;A0A0F6B4Q5_SALT1 Phosphoribosylformylglycinamidine cyclo-ligase OS=Salmonella typhimurium (strain 14028s /	2	6	6	6	20.3	36.9				318250000	174710000	139300000
H9L487	Phosphoribosylglycinamide formyltransferase	purN	H9L487;A0A0F6B4Q6	H9L487_SALTY Phosphoribosylglycinamide formyltransferase OS=Salmonella typhimurium (strain LT2 / SGSC1412 / ATCC 700720) OX=99287 GN=purN PE=3 SV=1;A0A0F6B4Q6_SALT1 Phosphoribosylglycinamide formyltransferase OS=Salmonella typhimurium (strain 14028s / SGSC	2	2	2	2	9	23.479				16057000
O86090	Polyphosphate kinase	ppk	O86090;A0A0F6B4Q7	PPK1_SALTY Polyphosphate kinase OS=Salmonella typhimurium (strain LT2 / SGSC1412 / ATCC 700720) OX=99287 GN=ppk PE=3 SV=3;A0A0F6B4Q7_SALT1 Polyphosphate kinase OS=Salmonella typhimurium (strain 14028s / SGSC 2262) OX=588858 GN=ppk PE=3 SV=1	2	7	7	7	11.5	80.455				55816000
P0A269	Exopolyphosphatase	ppx	P0A269;A0A0F6B4Q8	PPX_SALTY Exopolyphosphatase OS=Salmonella typhimurium (strain LT2 / SGSC1412 / ATCC 700720) OX=99287 GN=ppx PE=3 SV=2;A0A0F6B4Q8_SALT1 Exopolyphosphatase OS=Salmonella typhimurium (strain 14028s / SGSC 2262) OX=588858 GN=ppx PE=3 SV=1	2	5	5	5	11.1	58.144				46526000
Q8ZN62	Putative cytoplasmic protein	STM2508	Q8ZN62;A0A0F6B4R4	Q8ZN62_SALTY Putative cytoplasmic protein OS=Salmonella typhimurium (strain LT2 / SGSC1412 / ATCC 700720) OX=99287 GN=STM2508 PE=4 SV=1;A0A0F6B4R4_SALT1 Putative cytoplasmic protein OS=Salmonella typhimurium (strain 14028s / SGSC 2262) OX=588858 GN=STM14_3	2	1	1	1	10.1	12.95					8809500
Q8ZN60	GMP synthase [glutamine-hydrolyzing]	guaA	Q8ZN60;A0A0F6B4R6	GUAA_SALTY GMP synthase [glutamine-hydrolyzing] OS=Salmonella typhimurium (strain LT2 / SGSC1412 / ATCC 700720) OX=99287 GN=guaA PE=3 SV=1;A0A0F6B4R6_SALT1 GMP synthase [glutamine-hydrolyzing] OS=Salmonella typhimurium (strain 14028s / SGSC 2262) OX=588858	2	22	22	22	50.1	58.716	20796000	13462000	16402000	1051700000	400570000	47637000
Q8ZN59	Inosine-5-monophosphate dehydrogenase	guaB	Q8ZN59;A0A0F6B4R7	Q8ZN59_SALTY Inosine-5-monophosphate dehydrogenase OS=Salmonella typhimurium (strain LT2 / SGSC1412 / ATCC 700720) OX=99287 GN=guaB PE=3 SV=1;A0A0F6B4R7_SALT1 Inosine-5-monophosphate dehydrogenase OS=Salmonella typhimurium (strain 14028s / SGSC 2262) OX=	2	15	15	15	45.9	51.948	73392000	65857000		1338100000	815910000	151880000
Q9XCI8	GTPase Der	der	Q9XCI8;A0A0F6B4S9;REV__P52619;REV__A0A0F6B5G3	DER_SALTY GTPase Der OS=Salmonella typhimurium (strain LT2 / SGSC1412 / ATCC 700720) OX=99287 GN=der PE=1 SV=2;A0A0F6B4S9_SALT1 GTPase Der OS=Salmonella typhimurium (strain 14028s / SGSC 2262) OX=588858 GN=engA PE=3 SV=1	4	17	17	17	42.2	54.971	30319000			431360000	129970000	64880000
H9L451	Outer membrane protein assembly factor BamB	bamB	H9L451;A0A0F6B4T1	BAMB_SALTY Outer membrane protein assembly factor BamB OS=Salmonella typhimurium (strain LT2 / SGSC1412 / ATCC 700720) OX=99287 GN=bamB PE=3 SV=1;A0A0F6B4T1_SALT1 Outer membrane protein assembly factor BamB OS=Salmonella typhimurium (strain 14028s / SGSC 2	2	9	9	9	31.6	41.942				105080000	277300000	182700000
O52765	Histidine--tRNA ligase	hisS	O52765;A0A0F6B4T3	SYH_SALTY Histidine--tRNA ligase OS=Salmonella typhimurium (strain LT2 / SGSC1412 / ATCC 700720) OX=99287 GN=hisS PE=1 SV=4;A0A0F6B4T3_SALT1 Histidine--tRNA ligase OS=Salmonella typhimurium (strain 14028s / SGSC 2262) OX=588858 GN=hisS PE=3 SV=1	2	16	16	16	42.2	46.927	144830000			738660000	370340000	137170000
P58671	4-hydroxy-3-methylbut-2-en-1-yl diphosphate synthase (flavodoxin)	ispG	P58671;A0A0F6B4T4	ISPG_SALTY 4-hydroxy-3-methylbut-2-en-1-yl diphosphate synthase (flavodoxin) OS=Salmonella typhimurium (strain LT2 / SGSC1412 / ATCC 700720) OX=99287 GN=ispG PE=3 SV=1;A0A0F6B4T4_SALT1 4-hydroxy-3-methylbut-2-en-1-yl diphosphate synthase (flavodoxin) OS=Sa	2	11	11	11	40.1	40.625				202170000	92768000
Q8ZN53	Cytoskeleton protein RodZ	rodZ	Q8ZN53;A0A0F6B4T5	RODZ_SALTY Cytoskeleton protein RodZ OS=Salmonella typhimurium (strain LT2 / SGSC1412 / ATCC 700720) OX=99287 GN=rodZ PE=3 SV=1;A0A0F6B4T5_SALT1 Cytoskeleton protein RodZ OS=Salmonella typhimurium (strain 14028s / SGSC 2262) OX=588858 GN=yfgA PE=3 SV=1	2	5	5	5	17.1	35.659				25421000	20918000
Q8ZN52	Dual-specificity RNA methyltransferase RlmN	rlmN	Q8ZN52;A0A0F6B4T7	RLMN_SALTY Dual-specificity RNA methyltransferase RlmN OS=Salmonella typhimurium (strain LT2 / SGSC1412 / ATCC 700720) OX=99287 GN=rlmN PE=3 SV=1;A0A0F6B4T7_SALT1 Dual-specificity RNA methyltransferase RlmN OS=Salmonella typhimurium (strain 14028s / SGSC 2	2	6	6	6	16.2	43.51	82029000	113620000		48994000	24489000
P65534	Nucleoside diphosphate kinase	ndk	P65534;A0A0F6B4T8	NDK_SALTY Nucleoside diphosphate kinase OS=Salmonella typhimurium (strain LT2 / SGSC1412 / ATCC 700720) OX=99287 GN=ndk PE=3 SV=2;A0A0F6B4T8_SALT1 Nucleoside diphosphate kinase OS=Salmonella typhimurium (strain 14028s / SGSC 2262) OX=588858 GN=ndk PE=3 SV=	2	5	5	5	49.7	15.521				281810000	107920000
Q8ZN45	Sulfurtransferase	sseA	Q8ZN45;A0A0F6B4U6	Q8ZN45_SALTY Sulfurtransferase OS=Salmonella typhimurium (strain LT2 / SGSC1412 / ATCC 700720) OX=99287 GN=sseA PE=4 SV=1;A0A0F6B4U6_SALT1 Sulfurtransferase OS=Salmonella typhimurium (strain 14028s / SGSC 2262) OX=588858 GN=sseA PE=4 SV=1	2	2	2	2	11.8	30.831				23241000
Q9RF52	Peptidase B	pepB	Q9RF52;A0A0F6B4V1	PEPB_SALTY Peptidase B OS=Salmonella typhimurium (strain LT2 / SGSC1412 / ATCC 700720) OX=99287 GN=pepB PE=1 SV=1;A0A0F6B4V1_SALT1 Peptidase B OS=Salmonella typhimurium (strain 14028s / SGSC 2262) OX=588858 GN=pepB PE=3 SV=1	2	9	9	9	23	46.355	71981000			159290000	139960000
Q7CQ13	[2FE-2S] ferredoxin	fdx	Q7CQ13;A0A0F6B4V3	Q7CQ13_SALTY [2FE-2S] ferredoxin OS=Salmonella typhimurium (strain LT2 / SGSC1412 / ATCC 700720) OX=99287 GN=fdx PE=4 SV=1;A0A0F6B4V3_SALT1 Electron carrer protein OS=Salmonella typhimurium (strain 14028s / SGSC 2262) OX=588858 GN=fdx PE=4 SV=1	2	2	2	2	18.9	12.389						10519000
Q8ZN42	Chaperone protein HscA	hscA	Q8ZN42;A0A0F6B4V4	HSCA_SALTY Chaperone protein HscA OS=Salmonella typhimurium (strain LT2 / SGSC1412 / ATCC 700720) OX=99287 GN=hscA PE=3 SV=1;A0A0F6B4V4_SALT1 Chaperone protein HscA OS=Salmonella typhimurium (strain 14028s / SGSC 2262) OX=588858 GN=hscA PE=3 SV=1	2	7	7	7	12.8	65.65	33455000			49811000	33154000
Q7CQ12	Iron-binding protein IscA	iscA	Q7CQ12;A0A0F6B4V6	ISCA_SALTY Iron-binding protein IscA OS=Salmonella typhimurium (strain LT2 / SGSC1412 / ATCC 700720) OX=99287 GN=iscA PE=3 SV=1;A0A0F6B4V6_SALT1 Iron-binding protein IscA OS=Salmonella typhimurium (strain 14028s / SGSC 2262) OX=588858 GN=iscA PE=3 SV=1	2	2	2	2	23.4	11.504					17176000
Q7CQ11	Iron-sulfur cluster assembly scaffold protein IscU	nifU	Q7CQ11;A0A0F6B4V7	Q7CQ11_SALTY Iron-sulfur cluster assembly scaffold protein IscU OS=Salmonella typhimurium (strain LT2 / SGSC1412 / ATCC 700720) OX=99287 GN=nifU PE=3 SV=1;A0A0F6B4V7_SALT1 Iron-sulfur cluster assembly scaffold protein IscU OS=Salmonella typhimurium (strain	2	1	1	1	8.6	13.82					16879000
Q8ZN40	Cysteine desulfurase IscS	iscS	Q8ZN40;A0A0F6B4V8	ISCS_SALTY Cysteine desulfurase IscS OS=Salmonella typhimurium (strain LT2 / SGSC1412 / ATCC 700720) OX=99287 GN=iscS PE=3 SV=1;A0A0F6B4V8_SALT1 Cysteine desulfurase IscS OS=Salmonella typhimurium (strain 14028s / SGSC 2262) OX=588858 GN=nifS PE=3 SV=1	2	19	19	19	55.9	45.092	160570000			1390700000	811230000	273240000
Q7CQ10	HTH-type transcriptional regulator IscR	iscR	Q7CQ10;A0A0F6B4W0	ISCR_SALTY HTH-type transcriptional regulator IscR OS=Salmonella typhimurium (strain LT2 / SGSC1412 / ATCC 700720) OX=99287 GN=iscR PE=3 SV=1;A0A0F6B4W0_SALT1 HTH-type transcriptional regulator IscR OS=Salmonella typhimurium (strain 14028s / SGSC 2262) OX=	2	1	1	1	13.4	17.39						4971500
P66974	tRNA (cytidine/uridine-2-O-)-methyltransferase TrmJ	trmJ	P66974;A0A0F6B4W1	TRMJ_SALTY tRNA (cytidine/uridine-2-O-)-methyltransferase TrmJ OS=Salmonella typhimurium (strain LT2 / SGSC1412 / ATCC 700720) OX=99287 GN=trmJ PE=3 SV=1;A0A0F6B4W1_SALT1 tRNA (cytidine/uridine-2-O-)-methyltransferase TrmJ OS=Salmonella typhimurium (stra	2	4	4	4	23	26.613				152210000	85166000
P58537	Inositol-1-monophosphatase	suhB	P58537;A0A0F6B4W4	SUHB_SALTY Inositol-1-monophosphatase OS=Salmonella typhimurium (strain LT2 / SGSC1412 / ATCC 700720) OX=99287 GN=suhB PE=3 SV=1;A0A0F6B4W4_SALT1 Inositol-1-monophosphatase OS=Salmonella typhimurium (strain 14028s / SGSC 2262) OX=588858 GN=suhB PE=3 SV=1	2	11	11	11	44.9	29.158	4052000000	332370000		730170000	500620000	569160000
P0A2E1	Serine hydroxymethyltransferase	glyA	P0A2E1;A0A0F6B4X3	GLYA_SALTY Serine hydroxymethyltransferase OS=Salmonella typhimurium (strain LT2 / SGSC1412 / ATCC 700720) OX=99287 GN=glyA PE=1 SV=1;A0A0F6B4X3_SALT1 Serine hydroxymethyltransferase OS=Salmonella typhimurium (strain 14028s / SGSC 2262) OX=588858 GN=glyA P	2	17	17	17	46.3	45.454	322940000	157880000		3106500000	848790000	578390000
P0A9Z4	Nitrogen regulatory protein P-II 1	glnB	P0A9Z4;A0A0F6B4Y0	GLNB_SALTY Nitrogen regulatory protein P-II 1 OS=Salmonella typhimurium (strain LT2 / SGSC1412 / ATCC 700720) OX=99287 GN=glnB PE=3 SV=1;A0A0F6B4Y0_SALT1 Nitrogen regulatory protein P-II 1 OS=Salmonella typhimurium (strain 14028s / SGSC 2262) OX=588858 GN=	2	5	5	5	41.1	12.425				87960000	71131000
Q8ZN32	Putative transcriptional regulator of two-component regulator protein	yfhA	Q8ZN32;A0A0F6B4Y1	Q8ZN32_SALTY Putative transcriptional regulator of two-component regulator protein OS=Salmonella typhimurium (strain LT2 / SGSC1412 / ATCC 700720) OX=99287 GN=yfhA PE=4 SV=1;A0A0F6B4Y1_SALT1 Putative transcriptional regulator OS=Salmonella typhimurium (str	2	1	1	1	2.2	49.358						20372000
P74881	Phosphoribosylformylglycinamidine synthase	purL	P74881;A0A0F6B4Y5	PUR4_SALTY Phosphoribosylformylglycinamidine synthase OS=Salmonella typhimurium (strain LT2 / SGSC1412 / ATCC 700720) OX=99287 GN=purL PE=1 SV=3;A0A0F6B4Y5_SALT1 Phosphoribosylformylglycinamidine synthase OS=Salmonella typhimurium (strain 14028s / SGSC 226	2	39	39	39	39.5	141.47	139750000			1383400000	935110000	130460000
Q8ZN19	Pyridoxine 5-phosphate synthase	pdxJ	Q8ZN19;A0A0F6B4Z8	PDXJ_SALTY Pyridoxine 5-phosphate synthase OS=Salmonella typhimurium (strain LT2 / SGSC1412 / ATCC 700720) OX=99287 GN=pdxJ PE=3 SV=2;A0A0F6B4Z8_SALT1 Pyridoxine 5-phosphate synthase OS=Salmonella typhimurium (strain 14028s / SGSC 2262) OX=588858 GN=pdxJ	2	3	3	3	19.8	26.343				31007000
Q56057	GTPase Era	era	Q56057;A0A0F6B500	ERA_SALTY GTPase Era OS=Salmonella typhimurium (strain LT2 / SGSC1412 / ATCC 700720) OX=99287 GN=era PE=3 SV=2;A0A0F6B500_SALT1 GTPase Era OS=Salmonella typhimurium (strain 14028s / SGSC 2262) OX=588858 GN=era PE=3 SV=1	2	3	3	3	8.3	33.882				68768000	38595000
Q56056	Ribonuclease 3	rnc	Q56056;A0A0F6B501	RNC_SALTY Ribonuclease 3 OS=Salmonella typhimurium (strain LT2 / SGSC1412 / ATCC 700720) OX=99287 GN=rnc PE=3 SV=2;A0A0F6B501_SALT1 Ribonuclease 3 OS=Salmonella typhimurium (strain 14028s / SGSC 2262) OX=588858 GN=rnc PE=3 SV=1	2	6	6	6	24.3	25.505				60025000	39694000
P0A1W2	Signal peptidase I	lepB	P0A1W2;A0A0F6B502	LEP_SALTY Signal peptidase I OS=Salmonella typhimurium (strain LT2 / SGSC1412 / ATCC 700720) OX=99287 GN=lepB PE=3 SV=1;A0A0F6B502_SALT1 Signal peptidase I OS=Salmonella typhimurium (strain 14028s / SGSC 2262) OX=588858 GN=lepB PE=3 SV=1	2	5	5	5	10.8	35.778				83884000	57700000
P0A1W4	Elongation factor 4	lepA	P0A1W4;A0A0F6B503	LEPA_SALTY Elongation factor 4 OS=Salmonella typhimurium (strain LT2 / SGSC1412 / ATCC 700720) OX=99287 GN=lepA PE=3 SV=1;A0A0F6B503_SALT1 Elongation factor 4 OS=Salmonella typhimurium (strain 14028s / SGSC 2262) OX=588858 GN=lepA PE=3 SV=1	2	12	12	12	25.9	66.538				329070000	135860000	17055000
Q8ZN18	Gifsy-1 prophage leucine-rich repeat protein	gogB	Q8ZN18;A0A0F6B504	Q8ZN18_SALTY Gifsy-1 prophage leucine-rich repeat protein OS=Salmonella typhimurium (strain LT2 / SGSC1412 / ATCC 700720) OX=99287 GN=gogB PE=4 SV=1;A0A0F6B504_SALT1 Leucine-rich repeat-containing protein OS=Salmonella typhimurium (strain 14028s / SGSC 226	2	1	1	1	2.2	56.943						27403000
A0A0F6B536	Uncharacterized protein	STM14_3197	A0A0F6B536	A0A0F6B536_SALT1 Uncharacterized protein OS=Salmonella typhimurium (strain 14028s / SGSC 2262) OX=588858 GN=STM14_3197 PE=4 SV=1	1	1	1	1	31.1	5.0079
Q8ZMX7	ATP-dependent RNA helicase SrmB	srmB	Q8ZMX7;A0A0F6B575	Q8ZMX7_SALTY ATP-dependent RNA helicase SrmB OS=Salmonella typhimurium (strain LT2 / SGSC1412 / ATCC 700720) OX=99287 GN=srmB PE=3 SV=1;A0A0F6B575_SALT1 ATP-dependent RNA helicase SrmB OS=Salmonella typhimurium (strain 14028s / SGSC 2262) OX=588858 GN=srmB	2	10	10	10	27.7	50.056		94107000		211110000	210200000
Q7CQ05	Autonomous glycyl radical cofactor	grcA	Q7CQ05;A0A0F6B578	GRCA_SALTY Autonomous glycyl radical cofactor OS=Salmonella typhimurium (strain LT2 / SGSC1412 / ATCC 700720) OX=99287 GN=grcA PE=3 SV=1;A0A0F6B578_SALT1 Autonomous glycyl radical cofactor OS=Salmonella typhimurium (strain 14028s / SGSC 2262) OX=588858 GN=	2	9	7	7	71.7	14.344				377070000	76535000	44557000
Q7CQ04	Putative tRNA/rRNA methyltransferase	yfiF	Q7CQ04;A0A0F6B580	Q7CQ04_SALTY Putative tRNA/rRNA methyltransferase OS=Salmonella typhimurium (strain LT2 / SGSC1412 / ATCC 700720) OX=99287 GN=yfiF PE=3 SV=1;A0A0F6B580_SALT1 Putative methyltransferase OS=Salmonella typhimurium (strain 14028s / SGSC 2262) OX=588858 GN=yfiF	2	7	7	7	27.5	38.077	115610000	58912000		85753000	34029000
Q8ZMX2	Peptidyl-lysine N-acetyltransferase Pat	pat	Q8ZMX2;A0A0F6B583	LYSAC_SALTY Peptidyl-lysine N-acetyltransferase Pat OS=Salmonella typhimurium (strain LT2 / SGSC1412 / ATCC 700720) OX=99287 GN=pat PE=1 SV=1;A0A0F6B583_SALT1 Putative acetyl-CoA synthetase OS=Salmonella typhimurium (strain 14028s / SGSC 2262) OX=588858 GN	2	2	2	2	2.1	97.766				10190000
Q7CQ03	Phosphatidylserine synthase	pssA	Q7CQ03;A0A0F6B585	Q7CQ03_SALTY Phosphatidylserine synthase OS=Salmonella typhimurium (strain LT2 / SGSC1412 / ATCC 700720) OX=99287 GN=pssA PE=4 SV=1;A0A0F6B585_SALT1 Phosphatidylserine synthase OS=Salmonella typhimurium (strain 14028s / SGSC 2262) OX=588858 GN=pssA PE=4 SV	2	6	6	6	15.5	52.733				79820000	18815000
Q7CQ01	Chaperone protein ClpB	clpB	Q7CQ01;A0A0F6B592	CLPB_SALTY Chaperone protein ClpB OS=Salmonella typhimurium (strain LT2 / SGSC1412 / ATCC 700720) OX=99287 GN=clpB PE=3 SV=1;A0A0F6B592_SALT1 Chaperone protein ClpB OS=Salmonella typhimurium (strain 14028s / SGSC 2262) OX=588858 GN=clpB PE=3 SV=1	2	34	34	34	52.3	95.436	96407000	124080000		1424700000	486890000	183580000
P65836	Ribosomal large subunit pseudouridine synthase D	rluD	P65836;A0A0F6B594	RLUD_SALTY Ribosomal large subunit pseudouridine synthase D OS=Salmonella typhimurium (strain LT2 / SGSC1412 / ATCC 700720) OX=99287 GN=rluD PE=1 SV=2;A0A0F6B594_SALT1 Pseudouridine synthase OS=Salmonella typhimurium (strain 14028s / SGSC 2262) OX=588858 G	2	3	3	3	11.3	37.1				38126000
Q8ZMW8	Outer membrane protein assembly factor BamD	yfiO	Q8ZMW8;A0A0F6B595	Q8ZMW8_SALTY Outer membrane protein assembly factor BamD OS=Salmonella typhimurium (strain LT2 / SGSC1412 / ATCC 700720) OX=99287 GN=yfiO PE=3 SV=1;A0A0F6B595_SALT1 Outer membrane protein assembly factor BamD OS=Salmonella typhimurium (strain 14028s / SGSC	2	6	6	6	32.7	27.826				74721000	41479000
Q7CQ00	Ribosome associated factor	yfiA	Q7CQ00;A0A0F6B596	Q7CQ00_SALTY Ribosome associated factor OS=Salmonella typhimurium (strain LT2 / SGSC1412 / ATCC 700720) OX=99287 GN=yfiA PE=4 SV=1;A0A0F6B596_SALT1 Translation inhibitor protein RaiA OS=Salmonella typhimurium (strain 14028s / SGSC 2262) OX=588858 GN=yfiA P	2	2	2	2	20.5	12.652				59499000	27973000
Q8ZMW7	Chorismate mutase P	pheA	Q8ZMW7;A0A0F6B598	Q8ZMW7_SALTY Chorismate mutase P OS=Salmonella typhimurium (strain LT2 / SGSC1412 / ATCC 700720) OX=99287 GN=pheA PE=4 SV=1;A0A0F6B598_SALT1 Bifunctional chorismate mutase/prephenate dehydratase OS=Salmonella typhimurium (strain 14028s / SGSC 2262) OX=5888	2	6	6	6	14.5	42.823				40536000
Q7CPZ8	T-protein	tyrA	Q7CPZ8;A0A0F6B5A0	Q7CPZ8_SALTY T-protein OS=Salmonella typhimurium (strain LT2 / SGSC1412 / ATCC 700720) OX=99287 GN=tyrA PE=4 SV=1;A0A0F6B5A0_SALT1 T-protein OS=Salmonella typhimurium (strain 14028s / SGSC 2262) OX=588858 GN=tyrA PE=4 SV=1	2	2	2	2	4.3	41.914				4596000
P0A2A1	50S ribosomal protein L19	rplS	P0A2A1;A0A0F6B5A6	RL19_SALTY 50S ribosomal protein L19 OS=Salmonella typhimurium (strain LT2 / SGSC1412 / ATCC 700720) OX=99287 GN=rplS PE=3 SV=2;A0A0F6B5A6_SALT1 50S ribosomal protein L19 OS=Salmonella typhimurium (strain 14028s / SGSC 2262) OX=588858 GN=rplS PE=3 SV=1	2	9	9	9	67	13.13	1430700000	246250000	372690000	1321200000	2936700000	1662900000
P36245	tRNA (guanine-N(1)-)-methyltransferase	trmD	P36245;A0A0F6B5A7	TRMD_SALTY tRNA (guanine-N(1)-)-methyltransferase OS=Salmonella typhimurium (strain LT2 / SGSC1412 / ATCC 700720) OX=99287 GN=trmD PE=3 SV=1;A0A0F6B5A7_SALT1 tRNA (guanine-N(1)-)-methyltransferase OS=Salmonella typhimurium (strain 14028s / SGSC 2262) OX=58	2	3	3	3	12.9	28.348
P0A2B5	Ribosome maturation factor RimM	rimM	P0A2B5;A0A0F6B5A8	RIMM_SALTY Ribosome maturation factor RimM OS=Salmonella typhimurium (strain LT2 / SGSC1412 / ATCC 700720) OX=99287 GN=rimM PE=3 SV=1;A0A0F6B5A8_SALT1 Ribosome maturation factor RimM OS=Salmonella typhimurium (strain 14028s / SGSC 2262) OX=588858 GN=rimM P	2	5	5	5	37.4	20.468				59067000
P0A2A9	30S ribosomal protein S16	rpsP	P0A2A9;A0A0F6B5A9	RS16_SALTY 30S ribosomal protein S16 OS=Salmonella typhimurium (strain LT2 / SGSC1412 / ATCC 700720) OX=99287 GN=rpsP PE=3 SV=1;A0A0F6B5A9_SALT1 30S ribosomal protein S16 OS=Salmonella typhimurium (strain 14028s / SGSC 2262) OX=588858 GN=rpsP PE=3 SV=1	2	3	3	3	36.6	9.2345	90681000			540270000	518240000
Q7CPZ7	Signal recognition particle protein	ffh	Q7CPZ7;A0A0F6B5B1	Q7CPZ7_SALTY Signal recognition particle protein OS=Salmonella typhimurium (strain LT2 / SGSC1412 / ATCC 700720) OX=99287 GN=ffh PE=3 SV=1;A0A0F6B5B1_SALT1 Signal recognition particle protein OS=Salmonella typhimurium (strain 14028s / SGSC 2262) OX=588858	2	11	11	11	28.3	49.799				375250000	121370000	630800000
A0A0F6B5B4	Uncharacterized protein	yfjD	A0A0F6B5B4;Q7CPZ5	A0A0F6B5B4_SALT1 Uncharacterized protein OS=Salmonella typhimurium (strain 14028s / SGSC 2262) OX=588858 GN=yfjD PE=4 SV=1;Q7CPZ5_SALTY Putative membrane protein OS=Salmonella typhimurium (strain LT2 / SGSC1412 / ATCC 700720) OX=99287 GN=yfjD PE=4 SV=1	2	2	2	2	5	44.876				3807400
Q7CPZ4	Protein GrpE	grpE	Q7CPZ4;A0A0F6B5B6	GRPE_SALTY Protein GrpE OS=Salmonella typhimurium (strain LT2 / SGSC1412 / ATCC 700720) OX=99287 GN=grpE PE=3 SV=1;A0A0F6B5B6_SALT1 Protein GrpE OS=Salmonella typhimurium (strain 14028s / SGSC 2262) OX=588858 GN=grpE PE=3 SV=1	2	5	5	5	30.6	21.841				117630000	150260000
P65774	NAD kinase	nadK	P65774;A0A0F6B5B7	NADK_SALTY NAD kinase OS=Salmonella typhimurium (strain LT2 / SGSC1412 / ATCC 700720) OX=99287 GN=nadK PE=1 SV=1;A0A0F6B5B7_SALT1 NAD kinase OS=Salmonella typhimurium (strain 14028s / SGSC 2262) OX=588858 GN=ppnK PE=3 SV=1	2	2	2	2	8.6	32.584				12646000
Q7CPZ3	Outer membrane protein assembly factor BamE	bamE	Q7CPZ3;A0A0F6B5B9	BAME_SALTY Outer membrane protein assembly factor BamE OS=Salmonella typhimurium (strain LT2 / SGSC1412 / ATCC 700720) OX=99287 GN=bamE PE=3 SV=1;A0A0F6B5B9_SALT1 Outer membrane protein assembly factor BamE OS=Salmonella typhimurium (strain 14028s / SGSC 2	2	1	1	1	17.9	12.345					20862000
P0A2G1	SsrA-binding protein	smpB	P0A2G1;A0A0F6B5C3	SSRP_SALTY SsrA-binding protein OS=Salmonella typhimurium (strain LT2 / SGSC1412 / ATCC 700720) OX=99287 GN=smpB PE=3 SV=2;A0A0F6B5C3_SALT1 SsrA-binding protein OS=Salmonella typhimurium (strain 14028s / SGSC 2262) OX=588858 GN=smpB PE=3 SV=1	2	1	1	1	8.1	18.232					7791100
P52616	Phase 2 flagellin	fljB	P52616;A0A0F6B5G4	FLJB_SALTY Phase 2 flagellin OS=Salmonella typhimurium (strain LT2 / SGSC1412 / ATCC 700720) OX=99287 GN=fljB PE=1 SV=2;A0A0F6B5G4_SALT1 Flagellin OS=Salmonella typhimurium (strain 14028s / SGSC 2262) OX=588858 GN=fljB PE=3 SV=1	2	28	17	28	74.5	52.535	1518400000	358380000	238120000	1337200000	13892000000	6381300000
Q8ZMN0	TonB-dependent siderophore receptor protein	iroN	Q8ZMN0;A0A0F6B5H4	Q8ZMN0_SALTY TonB-dependent siderophore receptor protein OS=Salmonella typhimurium (strain LT2 / SGSC1412 / ATCC 700720) OX=99287 GN=iroN PE=3 SV=1;A0A0F6B5H4_SALT1 Outer membrane receptor FepA OS=Salmonella typhimurium (strain 14028s / SGSC 2262) OX=58885	2	22	22	22	42.6	79.4					610700000	86537000
Q9FA46	Tricarboxylic transport protein	STM2786	Q9FA46;A0A0F6B5I6	Q9FA46_SALTY Tricarboxylic transport protein OS=Salmonella typhimurium (strain LT2 / SGSC1412 / ATCC 700720) OX=99287 GN=STM2786 PE=4 SV=1;A0A0F6B5I6_SALT1 Tricarboxylic transport OS=Salmonella typhimurium (strain 14028s / SGSC 2262) OX=588858 GN=STM14_336	2	2	2	2	6.5	35.479					11523000
P0CL02	Glutarate 2-hydroxylase	glaH	P0CL02;A0A0F6B5J0	GLAH_SALTY Glutarate 2-hydroxylase OS=Salmonella typhimurium (strain LT2 / SGSC1412 / ATCC 700720) OX=99287 GN=glaH PE=3 SV=1;A0A0F6B5J0_SALT1 Glutarate 2-hydroxylase OS=Salmonella typhimurium (strain 14028s / SGSC 2262) OX=588858 GN=glaH PE=3 SV=1	2	4	4	4	11.7	37.233				75909000	12403000
Q8ZMM3	L-2-hydroxyglutarate dehydrogenase	ygaF	Q8ZMM3;A0A0F6B5J1	Q8ZMM3_SALTY L-2-hydroxyglutarate dehydrogenase OS=Salmonella typhimurium (strain LT2 / SGSC1412 / ATCC 700720) OX=99287 GN=ygaF PE=3 SV=1;A0A0F6B5J1_SALT1 L-2-hydroxyglutarate dehydrogenase OS=Salmonella typhimurium (strain 14028s / SGSC 2262) OX=588858 G	2	2	2	2	4.7	45.944				1271800000
Q8ZMM2	NADP-dependent succinate-semialdehyde dehydrogenase I	gabD	Q8ZMM2;A0A0F6B5J2	Q8ZMM2_SALTY NADP-dependent succinate-semialdehyde dehydrogenase I OS=Salmonella typhimurium (strain LT2 / SGSC1412 / ATCC 700720) OX=99287 GN=gabD PE=3 SV=1;A0A0F6B5J2_SALT1 Succinate-semialdehyde dehydrogenase I OS=Salmonella typhimurium (strain 14028s /	2	10	10	10	23	51.848				152710000	40061000
Q8ZMM1	4-aminobutyrate aminotransferase	gabT	Q8ZMM1;A0A0F6B5J3	Q8ZMM1_SALTY 4-aminobutyrate aminotransferase OS=Salmonella typhimurium (strain LT2 / SGSC1412 / ATCC 700720) OX=99287 GN=gabT PE=3 SV=1;A0A0F6B5J3_SALT1 4-aminobutyrate aminotransferase OS=Salmonella typhimurium (strain 14028s / SGSC 2262) OX=588858 GN=ga	2	3	3	3	9.4	45.636				111910000	24334000
Q8ZML9	Putative LysM domain protein	ygaU	Q8ZML9;A0A0F6B5J6	Q8ZML9_SALTY Putative LysM domain protein OS=Salmonella typhimurium (strain LT2 / SGSC1412 / ATCC 700720) OX=99287 GN=ygaU PE=4 SV=1;A0A0F6B5J6_SALT1 Uncharacterized protein OS=Salmonella typhimurium (strain 14028s / SGSC 2262) OX=588858 GN=ygaU PE=4 SV=1	2	6	6	6	45.6	16.121				53268000
Q56109	Protein NrdI	nrdI	Q56109;A0A0F6B5L3	NRDI_SALTY Protein NrdI OS=Salmonella typhimurium (strain LT2 / SGSC1412 / ATCC 700720) OX=99287 GN=nrdI PE=3 SV=1;A0A0F6B5L3_SALT1 Protein NrdI OS=Salmonella typhimurium (strain 14028s / SGSC 2262) OX=588858 GN=nrdI PE=3 SV=1	2	1	1	1	14.7	15.324			172700000	49973000
P17328	Glycine betaine/proline betaine transport system ATP-binding protein ProV	proV	P17328;A0A0F6B5L6	PROV_SALTY Glycine betaine/proline betaine transport system ATP-binding protein ProV OS=Salmonella typhimurium (strain LT2 / SGSC1412 / ATCC 700720) OX=99287 GN=proV PE=2 SV=2;A0A0F6B5L6_SALT1 Glycine betaine transporter ATP-binding subunit OS=Salmonella t	2	8	8	8	27	44.124				110600000	49790000
P17327	Glycine betaine/proline betaine transport system permease protein ProW	proW	P17327;A0A0F6B5L7	PROW_SALTY Glycine betaine/proline betaine transport system permease protein ProW OS=Salmonella typhimurium (strain LT2 / SGSC1412 / ATCC 700720) OX=99287 GN=proW PE=2 SV=2;A0A0F6B5L7_SALT1 Glycine betaine transporter membrane protein OS=Salmonella typhimu	2	1	1	1	5.1	37.654				16449000
Q8ZML1	Glycine betaine/proline betaine-binding periplasmic protein	proX	Q8ZML1;A0A0F6B5L8	PROX_SALTY Glycine betaine/proline betaine-binding periplasmic protein OS=Salmonella typhimurium (strain LT2 / SGSC1412 / ATCC 700720) OX=99287 GN=proX PE=2 SV=1;A0A0F6B5L8_SALT1 Glycine betaine transporter periplasmic subunit OS=Salmonella typhimurium (st	2	1	1	1	2.7	36.153
Q8ZMK9	Multidrug resistance secretion protein	emrA	Q8ZMK9;A0A0F6B5M4	Q8ZMK9_SALTY Multidrug resistance secretion protein OS=Salmonella typhimurium (strain LT2 / SGSC1412 / ATCC 700720) OX=99287 GN=emrA PE=4 SV=1;A0A0F6B5M4_SALT1 Multidrug resistance secretion protein OS=Salmonella typhimurium (strain 14028s / SGSC 2262) OX=	2	4	4	4	9.2	42.501				28451000
Q9L4T0	S-ribosylhomocysteine lyase	luxS	Q9L4T0;A0A0F6B5M7	LUXS_SALTY S-ribosylhomocysteine lyase OS=Salmonella typhimurium (strain LT2 / SGSC1412 / ATCC 700720) OX=99287 GN=luxS PE=3 SV=3;A0A0F6B5M7_SALT1 S-ribosylhomocysteine lyase OS=Salmonella typhimurium (strain 14028s / SGSC 2262) OX=588858 GN=luxS PE=3 SV=1	2	2	2	2	18.1	19.308				17392000
O68838	Glutamate--cysteine ligase	gshA	O68838;A0A0F6B5M8	GSH1_SALTY Glutamate--cysteine ligase OS=Salmonella typhimurium (strain LT2 / SGSC1412 / ATCC 700720) OX=99287 GN=gshA PE=3 SV=2;A0A0F6B5M8_SALT1 Glutamate--cysteine ligase OS=Salmonella typhimurium (strain 14028s / SGSC 2262) OX=588858 GN=gshA PE=3 SV=1	2	7	7	7	21.6	58.383					46175000
Q8ZMK6	Alanine--tRNA ligase	alaS	Q8ZMK6;A0A0F6B5N3	SYA_SALTY Alanine--tRNA ligase OS=Salmonella typhimurium (strain LT2 / SGSC1412 / ATCC 700720) OX=99287 GN=alaS PE=3 SV=1;A0A0F6B5N3_SALT1 Alanine--tRNA ligase OS=Salmonella typhimurium (strain 14028s / SGSC 2262) OX=588858 GN=alaS PE=3 SV=1	2	35	35	35	46.1	95.898	75236000		82448000	1194200000	481840000	138540000
P65977	Protein RecA	recA	P65977;A0A0F6B5N7	RECA_SALTY Protein RecA OS=Salmonella typhimurium (strain LT2 / SGSC1412 / ATCC 700720) OX=99287 GN=recA PE=1 SV=2;A0A0F6B5N7_SALT1 Protein RecA OS=Salmonella typhimurium (strain 14028s / SGSC 2262) OX=588858 GN=recA PE=3 SV=1	2	9	9	9	38.2	37.944				519840000	281430000	173530000
Q8ZMK4	Putative cytoplasmic protein	ygaD	Q8ZMK4;A0A0F6B5N8	Q8ZMK4_SALTY Putative cytoplasmic protein OS=Salmonella typhimurium (strain LT2 / SGSC1412 / ATCC 700720) OX=99287 GN=ygaD PE=3 SV=1;A0A0F6B5N8_SALT1 Competence damage-inducible protein A OS=Salmonella typhimurium (strain 14028s / SGSC 2262) OX=588858 GN=y	2	2	2	2	20.6	17.554				29951000	10460000
Q8ZMK2	PTS family, glucitol/sorbitol-specific IIB component	srlE	Q8ZMK2;A0A0F6B5P3	Q8ZMK2_SALTY PTS family, glucitol/sorbitol-specific IIB component OS=Salmonella typhimurium (strain LT2 / SGSC1412 / ATCC 700720) OX=99287 GN=srlE PE=4 SV=1;A0A0F6B5P3_SALT1 Glucitol/sorbitol-specific enzyme IIB component OS=Salmonella typhimurium (strain	2	1	1	1	3.4	33.713				11847000
Q8ZMK0	Glucitol (Sorbitol)-6-phosphate dehydrogenase	srlD	Q8ZMK0;A0A0F6B5P5	Q8ZMK0_SALTY Glucitol (Sorbitol)-6-phosphate dehydrogenase OS=Salmonella typhimurium (strain LT2 / SGSC1412 / ATCC 700720) OX=99287 GN=srlD PE=3 SV=1;A0A0F6B5P5_SALT1 Sorbitol-6-phosphate dehydrogenase OS=Salmonella typhimurium (strain 14028s / SGSC 2262)	2	5	5	5	21.2	27.876				82536000	38828000	104130000
Q8ZMJ9	Arabinose 5-phosphate isomerase GutQ	gutQ	Q8ZMJ9;A0A0F6B5P9	GUTQ_SALTY Arabinose 5-phosphate isomerase GutQ OS=Salmonella typhimurium (strain LT2 / SGSC1412 / ATCC 700720) OX=99287 GN=gutQ PE=3 SV=2;A0A0F6B5P9_SALT1 Arabinose 5-phosphate isomerase OS=Salmonella typhimurium (strain 14028s / SGSC 2262) OX=588858 GN=g	2	4	4	4	11.2	34.134				53505000	25461000
Q8ZMJ1	Hydrogenase activity	hycG	Q8ZMJ1;A0A0F6B5R1	Q8ZMJ1_SALTY Hydrogenase activity OS=Salmonella typhimurium (strain LT2 / SGSC1412 / ATCC 700720) OX=99287 GN=hycG PE=4 SV=1;A0A0F6B5R1_SALT1 Hydrogenase OS=Salmonella typhimurium (strain 14028s / SGSC 2262) OX=588858 GN=hycG PE=4 SV=1	2	1	1	1	10.6	27.967						46295000
Q8ZMI7	Hydrogenase-3 accessory protein	hypB	Q8ZMI7;A0A0F6B5S1	Q8ZMI7_SALTY Hydrogenase-3 accessory protein OS=Salmonella typhimurium (strain LT2 / SGSC1412 / ATCC 700720) OX=99287 GN=hypB PE=4 SV=1;A0A0F6B5S1_SALT1 Hydrogenase nickel incorporation protein HypB OS=Salmonella typhimurium (strain 14028s / SGSC 2262) OX=	2	1	1	1	4.5	31.392				4198600
Q8ZMI6	Hydrogenase maturation factor	hypD	Q8ZMI6;A0A0F6B5S3	Q8ZMI6_SALTY Hydrogenase maturation factor OS=Salmonella typhimurium (strain LT2 / SGSC1412 / ATCC 700720) OX=99287 GN=hypD PE=3 SV=2;A0A0F6B5S3_SALT1 Hydrogenase maturation factor OS=Salmonella typhimurium (strain 14028s / SGSC 2262) OX=588858 GN=hypD PE=	2	1	1	1	3.5	41.558				3183200
H9L493	Fur regulated Salmonella iron transporter	sitB	H9L493;A0A0F6B5S9	H9L493_SALTY Fur regulated Salmonella iron transporter OS=Salmonella typhimurium (strain LT2 / SGSC1412 / ATCC 700720) OX=99287 GN=sitB PE=4 SV=1;A0A0F6B5S9_SALT1 Putative ATP-binding protein OS=Salmonella typhimurium (strain 14028s / SGSC 2262) OX=588858	2	2	2	2	13.6	29.782					13245000
P41786	Lipoprotein PrgK	prgK	P41786;A0A0F6B5T9	PRGK_SALTY Lipoprotein PrgK OS=Salmonella typhimurium (strain LT2 / SGSC1412 / ATCC 700720) OX=99287 GN=prgK PE=1 SV=1;A0A0F6B5T9_SALT1 Lipoprotein OS=Salmonella typhimurium (strain 14028s / SGSC 2262) OX=588858 GN=prgK PE=3 SV=1	2	4	4	4	27	28.21					46534000
P41783	Protein PrgH	prgH	P41783;A0A0F6B5U2	PRGH_SALTY Protein PrgH OS=Salmonella typhimurium (strain LT2 / SGSC1412 / ATCC 700720) OX=99287 GN=prgH PE=1 SV=1;A0A0F6B5U2_SALT1 Needle complex inner membrane protein OS=Salmonella typhimurium (strain 14028s / SGSC 2262) OX=588858 GN=prgH PE=4 SV=1	2	3	3	3	8.7	44.459					22299000
P43015	Transcriptional regulator HilA	hilA	P43015;A0A0F6B5U4	HILA_SALTY Transcriptional regulator HilA OS=Salmonella typhimurium (strain LT2 / SGSC1412 / ATCC 700720) OX=99287 GN=hilA PE=2 SV=2;A0A0F6B5U4_SALT1 Invasion protein regulator OS=Salmonella typhimurium (strain 14028s / SGSC 2262) OX=588858 GN=hilA PE=4 SV	2	5	5	5	11	63.04					50639000
P74873	Secreted effector protein SptP	sptP	P74873;A0A0F6B5U6	SPTP_SALTY Secreted effector protein SptP OS=Salmonella typhimurium (strain LT2 / SGSC1412 / ATCC 700720) OX=99287 GN=sptP PE=1 SV=1;A0A0F6B5U6_SALT1 Protein tyrosine phosphatase/GTPase activating protein OS=Salmonella typhimurium (strain 14028s / SGSC 226	2	10	10	10	25.4	60.047	32148000	31467000			252670000	18511000
Q56026	Cell invasion protein SipD	sipD	Q56026;A0A0F6B5V1	SIPD_SALTY Cell invasion protein SipD OS=Salmonella typhimurium (strain LT2 / SGSC1412 / ATCC 700720) OX=99287 GN=sipD PE=1 SV=1;A0A0F6B5V1_SALT1 Translocation machinery component OS=Salmonella typhimurium (strain 14028s / SGSC 2262) OX=588858 GN=sipD PE=4	2	10	10	10	39.1	37.112				16139000	429050000	40401000
Q56019	Cell invasion protein SipB	sipB	Q56019;A0A0F6B5V2	SIPB_SALTY Cell invasion protein SipB OS=Salmonella typhimurium (strain LT2 / SGSC1412 / ATCC 700720) OX=99287 GN=sipB PE=1 SV=1;A0A0F6B5V2_SALT1 Translocation machinery component OS=Salmonella typhimurium (strain 14028s / SGSC 2262) OX=588858 GN=sipB PE=4	2	22	22	22	49.7	62.45	63010000			80520000	1563800000	227150000
P69066	Chaperone protein SicA	sicA	P69066;A0A0F6B5V3	SICA_SALTY Chaperone protein SicA OS=Salmonella typhimurium (strain LT2 / SGSC1412 / ATCC 700720) OX=99287 GN=sicA PE=1 SV=1;A0A0F6B5V3_SALT1 Secretion chaperone OS=Salmonella typhimurium (strain 14028s / SGSC 2262) OX=588858 GN=sicA PE=4 SV=1	2	3	3	3	20.6	19.221					23618000
P40699	Surface presentation of antigens protein SpaO	spaO	P40699;A0A0F6B5V8	SPAO_SALTY Surface presentation of antigens protein SpaO OS=Salmonella typhimurium (strain LT2 / SGSC1412 / ATCC 700720) OX=99287 GN=spaO PE=1 SV=1;A0A0F6B5V8_SALT1 Surface presentation of antigens protein SpaO OS=Salmonella typhimurium (strain 14028s / SG	2	2	2	2	5.9	33.793					21248000
P0A1B9	Probable ATP synthase SpaL	spaL	P0A1B9;A0A0F6B5W1	SPAL_SALTY Probable ATP synthase SpaL OS=Salmonella typhimurium (strain LT2 / SGSC1412 / ATCC 700720) OX=99287 GN=spaL PE=1 SV=1;A0A0F6B5W1_SALT1 ATP synthase SpaL OS=Salmonella typhimurium (strain 14028s / SGSC 2262) OX=588858 GN=invC PE=4 SV=1	2	4	4	4	11.1	47.61					14075000
P0A1N0	Surface presentation of antigens protein SpaK	spaK	P0A1N0;A0A0F6B5W2	SPAK_SALTY Surface presentation of antigens protein SpaK OS=Salmonella typhimurium (strain LT2 / SGSC1412 / ATCC 700720) OX=99287 GN=spaK PE=1 SV=1;A0A0F6B5W2_SALT1 Secretion chaperone OS=Salmonella typhimurium (strain 14028s / SGSC 2262) OX=588858 GN=invB	2	2	2	2	17.8	14.919					58762000
P0A1I3	Invasion protein InvA	invA	P0A1I3;A0A0F6B5W3	INVA_SALTY Invasion protein InvA OS=Salmonella typhimurium (strain LT2 / SGSC1412 / ATCC 700720) OX=99287 GN=invA PE=1 SV=1;A0A0F6B5W3_SALT1 Needle complex export protein OS=Salmonella typhimurium (strain 14028s / SGSC 2262) OX=588858 GN=invA PE=4 SV=1	2	8	8	8	13.6	76.054					81556000
P35672	Type 3 secretion system secretin	sctC	P35672;A0A0F6B5W5	SCTC_SALTY Type 3 secretion system secretin OS=Salmonella typhimurium (strain LT2 / SGSC1412 / ATCC 700720) OX=99287 GN=sctC PE=1 SV=3;A0A0F6B5W5_SALT1 Outer membrane secretin OS=Salmonella typhimurium (strain 14028s / SGSC 2262) OX=588858 GN=invG PE=3 SV=	2	11	11	11	26.3	61.765					177700000	13984000
P0A1Y0	DNA mismatch repair protein MutS	mutS	P0A1Y0;A0A0F6B5X8	MUTS_SALTY DNA mismatch repair protein MutS OS=Salmonella typhimurium (strain LT2 / SGSC1412 / ATCC 700720) OX=99287 GN=mutS PE=1 SV=1;A0A0F6B5X8_SALT1 DNA mismatch repair protein MutS OS=Salmonella typhimurium (strain 14028s / SGSC 2262) OX=588858 GN=mutS	2	4	4	4	7.6	95.406				30735000
P40827	Murein hydrolase activator NlpD	nlpD	P40827;A0A0F6B5Z3	NLPD_SALTY Murein hydrolase activator NlpD OS=Salmonella typhimurium (strain LT2 / SGSC1412 / ATCC 700720) OX=99287 GN=nlpD PE=3 SV=2;A0A0F6B5Z3_SALT1 Lipoprotein NlpD OS=Salmonella typhimurium (strain 14028s / SGSC 2262) OX=588858 GN=nlpD PE=4 SV=1	2	4	4	4	12.2	39.641				87800000	45061000
Q8ZMF8	tRNA pseudouridine synthase D	truD	Q8ZMF8;A0A0F6B5Z7	TRUD_SALTY tRNA pseudouridine synthase D OS=Salmonella typhimurium (strain LT2 / SGSC1412 / ATCC 700720) OX=99287 GN=truD PE=3 SV=1;A0A0F6B5Z7_SALT1 tRNA pseudouridine synthase D OS=Salmonella typhimurium (strain 14028s / SGSC 2262) OX=588858 GN=truD PE=3	2	2	2	2	4.9	39.332				13336000
Q8ZMF5	Sulfate adenylyltransferase subunit 1	cysN	Q8ZMF5;A0A0F6B604	CYSN_SALTY Sulfate adenylyltransferase subunit 1 OS=Salmonella typhimurium (strain LT2 / SGSC1412 / ATCC 700720) OX=99287 GN=cysN PE=3 SV=1;A0A0F6B604_SALT1 Sulfate adenylyltransferase subunit 1 OS=Salmonella typhimurium (strain 14028s / SGSC 2262) OX=5888	2	5	5	5	13.2	53.162				39716000
P65672	Sulfate adenylyltransferase subunit 2	cysD	P65672;A0A0F6B605	CYSD_SALTY Sulfate adenylyltransferase subunit 2 OS=Salmonella typhimurium (strain LT2 / SGSC1412 / ATCC 700720) OX=99287 GN=cysD PE=3 SV=1;A0A0F6B605_SALT1 Sulfate adenylyltransferase subunit 2 OS=Salmonella typhimurium (strain 14028s / SGSC 2262) OX=5888	2	4	4	4	15.9	35.176				23954000
P17845	Sulfite reductase [NADPH] hemoprotein beta-component	cysI	P17845;A0A0F6B618	CYSI_SALTY Sulfite reductase [NADPH] hemoprotein beta-component OS=Salmonella typhimurium (strain LT2 / SGSC1412 / ATCC 700720) OX=99287 GN=cysI PE=3 SV=3;A0A0F6B618_SALT1 Sulfite reductase [NADPH] hemoprotein beta-component OS=Salmonella typhimurium (stra	2	4	4	4	11.9	64.022				21889000
P38039	Sulfite reductase [NADPH] flavoprotein alpha-component	cysJ	P38039;A0A0F6B619	CYSJ_SALTY Sulfite reductase [NADPH] flavoprotein alpha-component OS=Salmonella typhimurium (strain LT2 / SGSC1412 / ATCC 700720) OX=99287 GN=cysJ PE=3 SV=2;A0A0F6B619_SALT1 Sulfite reductase [NADPH] flavoprotein alpha-component OS=Salmonella typhimurium (	2	5	5	5	14.2	66.483				57714000
Q7CPW4	7-carboxy-7-deazaguanine synthase	ygcF	Q7CPW4;A0A0F6B622	Q7CPW4_SALTY 7-carboxy-7-deazaguanine synthase OS=Salmonella typhimurium (strain LT2 / SGSC1412 / ATCC 700720) OX=99287 GN=ygcF PE=3 SV=1;A0A0F6B622_SALT1 7-carboxy-7-deazaguanine synthase OS=Salmonella typhimurium (strain 14028s / SGSC 2262) OX=588858 GN=	2	1	1	1	4.5	24.993				5912000
P64076	Enolase	eno	P64076;A0A0F6B623	ENO_SALTY Enolase OS=Salmonella typhimurium (strain LT2 / SGSC1412 / ATCC 700720) OX=99287 GN=eno PE=3 SV=2;A0A0F6B623_SALT1 Enolase OS=Salmonella typhimurium (strain 14028s / SGSC 2262) OX=588858 GN=eno PE=3 SV=1	2	15	15	15	56	45.598	623780000	103760000	38246000	4350700000	3568800000	1188300000
P65921	CTP synthase	pyrG	P65921;A0A0F6B624	PYRG_SALTY CTP synthase OS=Salmonella typhimurium (strain LT2 / SGSC1412 / ATCC 700720) OX=99287 GN=pyrG PE=3 SV=2;A0A0F6B624_SALT1 CTP synthase OS=Salmonella typhimurium (strain 14028s / SGSC 2262) OX=588858 GN=pyrG PE=3 SV=1	2	19	19	19	36.1	60.121	68806000			805050000	715850000	67799000
Q8ZMD9	D-glucarate dehydratase	gudD	Q8ZMD9;A0A0F6B634	Q8ZMD9_SALTY D-glucarate dehydratase OS=Salmonella typhimurium (strain LT2 / SGSC1412 / ATCC 700720) OX=99287 GN=gudD PE=3 SV=1;A0A0F6B634_SALT1 D-glucarate dehydratase OS=Salmonella typhimurium (strain 14028s / SGSC 2262) OX=588858 GN=gudD PE=3 SV=1	2	2	2	2	6.3	49.174				8230900
Q8ZMD6	Putative MFS superfamily D-glucarate permease	STM2963	Q8ZMD6;A0A0F6B638	Q8ZMD6_SALTY Putative MFS superfamily D-glucarate permease OS=Salmonella typhimurium (strain LT2 / SGSC1412 / ATCC 700720) OX=99287 GN=STM2963 PE=4 SV=1;A0A0F6B638_SALT1 Flavodoxin OS=Salmonella typhimurium (strain 14028s / SGSC 2262) OX=588858 GN=STM14_35	2	2	2	2	15.4	16.249				10257000
Q8ZMD2	Putative nucleotide binding	ygdH	Q8ZMD2;A0A0F6B643	Q8ZMD2_SALTY Putative nucleotide binding OS=Salmonella typhimurium (strain LT2 / SGSC1412 / ATCC 700720) OX=99287 GN=ygdH PE=4 SV=1;A0A0F6B643_SALT1 Putative nucleotide binding protein OS=Salmonella typhimurium (strain 14028s / SGSC 2262) OX=588858 GN=ygdH	2	7	7	7	21.4	50.753				50574000	33911000
Q8ZMD1	Putative HAAAP family serine transport protein	sdaC	Q8ZMD1;A0A0F6B646	Q8ZMD1_SALTY Putative HAAAP family serine transport protein OS=Salmonella typhimurium (strain LT2 / SGSC1412 / ATCC 700720) OX=99287 GN=sdaC PE=4 SV=1;A0A0F6B646_SALT1 Putative serine transport protein OS=Salmonella typhimurium (strain 14028s / SGSC 2262)	2	5	5	5	14.2	46.86				91187000	117280000	136410000
Q8ZMD0	L-serine dehydratase	sdaB	Q8ZMD0;A0A0F6B647;Q8ZLW3;A0A0F6B727	Q8ZMD0_SALTY L-serine dehydratase OS=Salmonella typhimurium (strain LT2 / SGSC1412 / ATCC 700720) OX=99287 GN=sdaB PE=3 SV=2;A0A0F6B647_SALT1 L-serine dehydratase OS=Salmonella typhimurium (strain 14028s / SGSC 2262) OX=588858 GN=sdaB PE=3 SV=1	4	6	5	6	13	48.91				657400000	196640000	84804000
Q8ZMC8	L-1,2-propanediol oxidoreductase	fucO	Q8ZMC8;A0A0F6B651	Q8ZMC8_SALTY L-1,2-propanediol oxidoreductase OS=Salmonella typhimurium (strain LT2 / SGSC1412 / ATCC 700720) OX=99287 GN=fucO PE=4 SV=1;A0A0F6B651_SALT1 L-1,2-propanediol oxidoreductase OS=Salmonella typhimurium (strain 14028s / SGSC 2262) OX=588858 GN=fu	2	4	4	4	14.1	40.538				33083000
Q8ZMC6	L-fucose isomerase	fucI	Q8ZMC6;A0A0F6B654	FUCI_SALTY L-fucose isomerase OS=Salmonella typhimurium (strain LT2 / SGSC1412 / ATCC 700720) OX=99287 GN=fucI PE=3 SV=1;A0A0F6B654_SALT1 L-fucose isomerase OS=Salmonella typhimurium (strain 14028s / SGSC 2262) OX=588858 GN=fucI PE=3 SV=1	2	3	3	3	5.8	64.77				20649000
Q7CPW1	Ribosomal RNA large subunit methyltransferase M	rlmM	Q7CPW1;A0A0F6B658	RLMM_SALTY Ribosomal RNA large subunit methyltransferase M OS=Salmonella typhimurium (strain LT2 / SGSC1412 / ATCC 700720) OX=99287 GN=rlmM PE=3 SV=1;A0A0F6B658_SALT1 Ribosomal RNA large subunit methyltransferase M OS=Salmonella typhimurium (strain 14028s	2	3	3	3	8.5	42.02				28131000	9090800
Q7CPV9	Regulator of gcv operon	gcvA	Q7CPV9;A0A0F6B660	Q7CPV9_SALTY Regulator of gcv operon OS=Salmonella typhimurium (strain LT2 / SGSC1412 / ATCC 700720) OX=99287 GN=gcvA PE=3 SV=1;A0A0F6B660_SALT1 DNA-binding transcriptional activator GcvA OS=Salmonella typhimurium (strain 14028s / SGSC 2262) OX=588858 GN=g	2	1	1	1	3.6	34.39				4972100
Q7CPV8	Putative lipoprotein	ygdI	Q7CPV8;A0A0F6B661	Q7CPV8_SALTY Putative lipoprotein OS=Salmonella typhimurium (strain LT2 / SGSC1412 / ATCC 700720) OX=99287 GN=ygdI PE=1 SV=1;A0A0F6B661_SALT1 Putative lipoprotein OS=Salmonella typhimurium (strain 14028s / SGSC 2262) OX=588858 GN=ygdI PE=4 SV=1	2	1	1	1	26.7	8.1261					21328000
Q8ZMC0	Membrane-bound lytic murein transglycosylase A	mltA	Q8ZMC0;A0A0F6B667	Q8ZMC0_SALTY Membrane-bound lytic murein transglycosylase A OS=Salmonella typhimurium (strain LT2 / SGSC1412 / ATCC 700720) OX=99287 GN=mltA PE=4 SV=1;A0A0F6B667_SALT1 Membrane-bound lytic murein transglycosylase A OS=Salmonella typhimurium (strain 14028s	2	3	3	3	11.5	40.27				18859000
Q8ZMA9	Thymidylate synthase	thyA	Q8ZMA9;A0A0F6B679	TYSY_SALTY Thymidylate synthase OS=Salmonella typhimurium (strain LT2 / SGSC1412 / ATCC 700720) OX=99287 GN=thyA PE=3 SV=1;A0A0F6B679_SALT1 Thymidylate synthase OS=Salmonella typhimurium (strain 14028s / SGSC 2262) OX=588858 GN=thyA PE=3 SV=1	2	5	5	5	24.2	30.368				46707000	34218000
P60959	Phosphatidylglycerol--prolipoprotein diacylglyceryl transferase	lgt	P60959;A0A0F6B680	LGT_SALTY Phosphatidylglycerol--prolipoprotein diacylglyceryl transferase OS=Salmonella typhimurium (strain LT2 / SGSC1412 / ATCC 700720) OX=99287 GN=lgt PE=1 SV=1;A0A0F6B680_SALT1 Phosphatidylglycerol--prolipoprotein diacylglyceryl transferase OS=Salmonel	2	2	2	2	7.2	33.075				7053000
P37178	Phosphoenolpyruvate-dependent phosphotransferase system	ptsP	P37178;A0A0F6B682	PT1P_SALTY Phosphoenolpyruvate-dependent phosphotransferase system OS=Salmonella typhimurium (strain LT2 / SGSC1412 / ATCC 700720) OX=99287 GN=ptsP PE=3 SV=2;A0A0F6B682_SALT1 Fused phosphoenolpyruvate-protein phosphotransferase PtsP/GAF domain-containing p	2	6	6	6	9.6	83.626		314840000		88718000	196740000
P65554	RNA pyrophosphohydrolase	rppH	P65554;A0A0F6B683	RPPH_SALTY RNA pyrophosphohydrolase OS=Salmonella typhimurium (strain LT2 / SGSC1412 / ATCC 700720) OX=99287 GN=rppH PE=3 SV=1;A0A0F6B683_SALT1 RNA pyrophosphohydrolase OS=Salmonella typhimurium (strain 14028s / SGSC 2262) OX=588858 GN=ygdP PE=3 SV=1	2	1	1	1	5.7	20.806				2903100
Q8ZMA6	Putative aldo/keto reductase	tas	Q8ZMA6;A0A0F6B694	Q8ZMA6_SALTY Putative aldo/keto reductase OS=Salmonella typhimurium (strain LT2 / SGSC1412 / ATCC 700720) OX=99287 GN=tas PE=4 SV=1;A0A0F6B694_SALT1 Putative aldo-keto reductase OS=Salmonella typhimurium (strain 14028s / SGSC 2262) OX=588858 GN=tas PE=4 SV	2	2	2	2	7.8	38.563	48820000	24218000	35853000	13033000	29237000
Q8ZMA4	Bifunctional protein Aas	aas	Q8ZMA4;A0A0F6B696	AAS_SALTY Bifunctional protein Aas OS=Salmonella typhimurium (strain LT2 / SGSC1412 / ATCC 700720) OX=99287 GN=aas PE=3 SV=1;A0A0F6B696_SALT1 Bifunctional protein Aas OS=Salmonella typhimurium (strain 14028s / SGSC 2262) OX=588858 GN=aas PE=3 SV=1	2	4	4	4	5.8	80.508				12663000
P28354	Lysine--tRNA ligase	lysS	P28354;A0A0F6B6D2	SYK1_SALTY Lysine--tRNA ligase OS=Salmonella typhimurium (strain LT2 / SGSC1412 / ATCC 700720) OX=99287 GN=lysS PE=3 SV=3;A0A0F6B6D2_SALT1 Lysine--tRNA ligase OS=Salmonella typhimurium (strain 14028s / SGSC 2262) OX=588858 GN=lysS PE=3 SV=1	2	26	26	26	62.2	57.575	106110000	42186000	14792000	2069000000	1664400000	226770000
Q8ZM80	tRNA-modifying protein YgfZ	ygfZ	Q8ZM80;A0A0F6B6E1	YGFZ_SALTY tRNA-modifying protein YgfZ OS=Salmonella typhimurium (strain LT2 / SGSC1412 / ATCC 700720) OX=99287 GN=ygfZ PE=3 SV=1;A0A0F6B6E1_SALT1 tRNA-modifying protein YgfZ OS=Salmonella typhimurium (strain 14028s / SGSC 2262) OX=588858 GN=ygfZ PE=3 SV=1	2	2	2	2	9.2	35.971					13881000
Q8ZM78	6-phospho-beta-glucosidase A	bglA	Q8ZM78;A0A0F6B6E4	Q8ZM78_SALTY 6-phospho-beta-glucosidase A OS=Salmonella typhimurium (strain LT2 / SGSC1412 / ATCC 700720) OX=99287 GN=bglA PE=3 SV=1;A0A0F6B6E4_SALT1 6-phospho-beta-glucosidase A OS=Salmonella typhimurium (strain 14028s / SGSC 2262) OX=588858 GN=bglA PE=3	2	9	9	9	19.7	55.103				74754000
Q8ZM76	Glycine dehydrogenase (decarboxylating)	gcvP	Q8ZM76;A0A0F6B6E7	GCSP_SALTY Glycine dehydrogenase (decarboxylating) OS=Salmonella typhimurium (strain LT2 / SGSC1412 / ATCC 700720) OX=99287 GN=gcvP PE=3 SV=3;A0A0F6B6E7_SALT1 Glycine dehydrogenase (decarboxylating) OS=Salmonella typhimurium (strain 14028s / SGSC 2262) OX=	2	23	23	23	30.7	104.29	75976000	46705000		1290600000	319150000	94723000
Q8ZM75	Glycine cleavage system H protein	gcvH	Q8ZM75;A0A0F6B6E8	GCSH_SALTY Glycine cleavage system H protein OS=Salmonella typhimurium (strain LT2 / SGSC1412 / ATCC 700720) OX=99287 GN=gcvH PE=3 SV=3;A0A0F6B6E8_SALT1 Glycine cleavage system H protein OS=Salmonella typhimurium (strain 14028s / SGSC 2262) OX=588858 GN=gc	2	1	1	1	17.8	13.841				13509000	9833800
P64222	Aminomethyltransferase	gcvT	P64222;A0A0F6B6E9	GCST_SALTY Aminomethyltransferase OS=Salmonella typhimurium (strain LT2 / SGSC1412 / ATCC 700720) OX=99287 GN=gcvT PE=3 SV=1;A0A0F6B6E9_SALT1 Aminomethyltransferase OS=Salmonella typhimurium (strain 14028s / SGSC 2262) OX=588858 GN=gcvT PE=3 SV=1	2	5	5	5	17.9	40.216				445010000	220170000
Q8ZM74	Putative monooxygenase	visC	Q8ZM74;A0A0F6B6F2	Q8ZM74_SALTY Putative monooxygenase OS=Salmonella typhimurium (strain LT2 / SGSC1412 / ATCC 700720) OX=99287 GN=visC PE=4 SV=1;A0A0F6B6F2_SALT1 FAD_binding_3 domain-containing protein OS=Salmonella typhimurium (strain 14028s / SGSC 2262) OX=588858 GN=visC	2	1	1	1	3.5	44.008				6910400
Q8ZM72	Proline aminopeptidase P II	pepP	Q8ZM72;A0A0F6B6F5	Q8ZM72_SALTY Proline aminopeptidase P II OS=Salmonella typhimurium (strain LT2 / SGSC1412 / ATCC 700720) OX=99287 GN=pepP PE=4 SV=1;A0A0F6B6F5_SALT1 Proline aminopeptidase P II OS=Salmonella typhimurium (strain 14028s / SGSC 2262) OX=588858 GN=pepP PE=4 SV	2	6	6	6	14.4	49.14				138840000	77570000
Q7CPU9	Cell division protein ZapA	zapA	Q7CPU9;A0A0F6B6F7	ZAPA_SALTY Cell division protein ZapA OS=Salmonella typhimurium (strain LT2 / SGSC1412 / ATCC 700720) OX=99287 GN=zapA PE=3 SV=1;A0A0F6B6F7_SALT1 Cell division protein ZapA OS=Salmonella typhimurium (strain 14028s / SGSC 2262) OX=588858 GN=ygfE PE=3 SV=1	2	3	3	3	31.2	12.523				26417000	59557000
Q8ZM69	D-3-phosphoglycerate dehydrogenase	serA	Q8ZM69;A0A0F6B6F9	Q8ZM69_SALTY D-3-phosphoglycerate dehydrogenase OS=Salmonella typhimurium (strain LT2 / SGSC1412 / ATCC 700720) OX=99287 GN=serA PE=3 SV=1;A0A0F6B6F9_SALT1 D-3-phosphoglycerate dehydrogenase OS=Salmonella typhimurium (strain 14028s / SGSC 2262) OX=588858 G	2	7	7	7	22.4	43.987				72317000	86186000
P66692	Ribose-5-phosphate isomerase A	rpiA	P66692;A0A0F6B6G1	RPIA_SALTY Ribose-5-phosphate isomerase A OS=Salmonella typhimurium (strain LT2 / SGSC1412 / ATCC 700720) OX=99287 GN=rpiA PE=3 SV=1;A0A0F6B6G1_SALT1 Ribose-5-phosphate isomerase A OS=Salmonella typhimurium (strain 14028s / SGSC 2262) OX=588858 GN=rpiA PE=	2	3	3	3	19.2	22.895				69394000	27785000
Q7CPU8	Putative periplasmic immunogenic protein	yggE	Q7CPU8;A0A0F6B6G5	Q7CPU8_SALTY Putative periplasmic immunogenic protein OS=Salmonella typhimurium (strain LT2 / SGSC1412 / ATCC 700720) OX=99287 GN=yggE PE=4 SV=1;A0A0F6B6G5_SALT1 Uncharacterized protein OS=Salmonella typhimurium (strain 14028s / SGSC 2262) OX=588858 GN=ygg	2	2	2	2	6	26.496				11332000
Q7CPU7	Putative membrane protein	yggB	Q7CPU7;A0A0F6B6G7	Q7CPU7_SALTY Putative membrane protein OS=Salmonella typhimurium (strain LT2 / SGSC1412 / ATCC 700720) OX=99287 GN=yggB PE=4 SV=1;A0A0F6B6G7_SALT1 Mechanosensitive channel MscS OS=Salmonella typhimurium (strain 14028s / SGSC 2262) OX=588858 GN=yggB PE=4 SV	2	2	2	2	11.5	31.06				125150000	48339000
Q7CPU6	Fructose-bisphosphate aldolase	fba	Q7CPU6;A0A0F6B6G8	Q7CPU6_SALTY Fructose-bisphosphate aldolase OS=Salmonella typhimurium (strain LT2 / SGSC1412 / ATCC 700720) OX=99287 GN=fba PE=3 SV=1;A0A0F6B6G8_SALT1 Fructose-bisphosphate aldolase OS=Salmonella typhimurium (strain 14028s / SGSC 2262) OX=588858 GN=fba PE=	2	13	13	13	43.2	39.156	263240000			1579500000	835800000	295330000
P65702	Phosphoglycerate kinase	pgk	P65702;A0A0F6B6G9	PGK_SALTY Phosphoglycerate kinase OS=Salmonella typhimurium (strain LT2 / SGSC1412 / ATCC 700720) OX=99287 GN=pgk PE=3 SV=2;A0A0F6B6G9_SALT1 Phosphoglycerate kinase OS=Salmonella typhimurium (strain 14028s / SGSC 2262) OX=588858 GN=pgk PE=3 SV=1	2	26	26	26	69.3	41.132	298190000	80272000	139040000	4559000000	2151300000	909330000
Q7CPU5	D-erythrose-4-phosphate dehydrogenase	epd	Q7CPU5;A0A0F6B6H0	E4PD_SALTY D-erythrose-4-phosphate dehydrogenase OS=Salmonella typhimurium (strain LT2 / SGSC1412 / ATCC 700720) OX=99287 GN=epd PE=3 SV=1;A0A0F6B6H0_SALT1 D-erythrose-4-phosphate dehydrogenase OS=Salmonella typhimurium (strain 14028s / SGSC 2262) OX=58885	2	4	4	4	10.1	38.125	253340000	229550000	232220000	19813000
Q8ZM63	Transketolase	tktA	Q8ZM63;A0A0F6B6H7	Q8ZM63_SALTY Transketolase OS=Salmonella typhimurium (strain LT2 / SGSC1412 / ATCC 700720) OX=99287 GN=tktA PE=3 SV=1;A0A0F6B6H7_SALT1 Transketolase OS=Salmonella typhimurium (strain 14028s / SGSC 2262) OX=588858 GN=tktA PE=3 SV=1	2	19	18	19	32.9	72.133	79691000			1789500000	1111500000	280480000
Q7CPU3	Putative Zn-dependent proteases with possible chaperone function	yggG	Q7CPU3;A0A0F6B6H9	Q7CPU3_SALTY Putative Zn-dependent proteases with possible chaperone function OS=Salmonella typhimurium (strain LT2 / SGSC1412 / ATCC 700720) OX=99287 GN=yggG PE=3 SV=1;A0A0F6B6H9_SALT1 Putative Zn-dependent protease OS=Salmonella typhimurium (strain 14028	2	5	5	5	22.6	26.708		50488000		55696000
P60656	Agmatinase	speB	P60656;A0A0F6B6I0	SPEB_SALTY Agmatinase OS=Salmonella typhimurium (strain LT2 / SGSC1412 / ATCC 700720) OX=99287 GN=speB PE=3 SV=1;A0A0F6B6I0_SALT1 Agmatinase OS=Salmonella typhimurium (strain 14028s / SGSC 2262) OX=588858 GN=speB PE=3 SV=1	2	4	4	4	24.2	33.603				7534000
P60659	Biosynthetic arginine decarboxylase	speA	P60659;A0A0F6B6I9	SPEA_SALTY Biosynthetic arginine decarboxylase OS=Salmonella typhimurium (strain LT2 / SGSC1412 / ATCC 700720) OX=99287 GN=speA PE=3 SV=1;A0A0F6B6I9_SALT1 Biosynthetic arginine decarboxylase OS=Salmonella typhimurium (strain 14028s / SGSC 2262) OX=588858 G	2	8	8	8	18.5	73.832				98643000	54113000	64348000
P66764	S-adenosylmethionine synthase	metK	P66764;A0A0F6B6J2	METK_SALTY S-adenosylmethionine synthase OS=Salmonella typhimurium (strain LT2 / SGSC1412 / ATCC 700720) OX=99287 GN=metK PE=3 SV=2;A0A0F6B6J2_SALT1 S-adenosylmethionine synthase OS=Salmonella typhimurium (strain 14028s / SGSC 2262) OX=588858 GN=metK PE=3	2	15	15	15	52.6	41.952	134450000	189550000		837450000	524360000	164300000
Q7CPT9	MFS family galactose:proton symporter	galP	Q7CPT9;A0A0F6B6J4	Q7CPT9_SALTY MFS family galactose:proton symporter OS=Salmonella typhimurium (strain LT2 / SGSC1412 / ATCC 700720) OX=99287 GN=galP PE=3 SV=1;A0A0F6B6J4_SALT1 Galactose/proton symporter OS=Salmonella typhimurium (strain 14028s / SGSC 2262) OX=588858 GN=gal	2	3	3	3	5.4	51.146				213380000	205150000
A0A0F6B6J7	Ribosomal RNA small subunit methyltransferase E	yggJ	A0A0F6B6J7;Q8ZM52	A0A0F6B6J7_SALT1 Ribosomal RNA small subunit methyltransferase E OS=Salmonella typhimurium (strain 14028s / SGSC 2262) OX=588858 GN=yggJ PE=3 SV=1;Q8ZM52_SALTY Ribosomal RNA small subunit methyltransferase E OS=Salmonella typhimurium (strain LT2 / SGSC1412	2	2	2	2	12.3	26.955				16130000
P58580	Glutathione synthetase	gshB	P58580;A0A0F6B6J8	GSHB_SALTY Glutathione synthetase OS=Salmonella typhimurium (strain LT2 / SGSC1412 / ATCC 700720) OX=99287 GN=gshB PE=3 SV=1;A0A0F6B6J8_SALT1 Glutathione synthetase OS=Salmonella typhimurium (strain 14028s / SGSC 2262) OX=588858 GN=gshB PE=3 SV=1	2	2	2	2	8.6	35.432					16875000
Q7CPT7	Periplasmic L-asparaginase II	ansB	Q7CPT7;A0A0F6B6K9	Q7CPT7_SALTY Periplasmic L-asparaginase II OS=Salmonella typhimurium (strain LT2 / SGSC1412 / ATCC 700720) OX=99287 GN=ansB PE=3 SV=1;A0A0F6B6K9_SALT1 L-asparaginase II OS=Salmonella typhimurium (strain 14028s / SGSC 2262) OX=588858 GN=ansB PE=3 SV=1	2	6	6	6	25.6	36.926				685560000	196330000	95576000
Q8ZM41	Putative cytoplasmic protein	yggL	Q8ZM41;A0A0F6B6L2	Q8ZM41_SALTY Putative cytoplasmic protein OS=Salmonella typhimurium (strain LT2 / SGSC1412 / ATCC 700720) OX=99287 GN=yggL PE=4 SV=1;A0A0F6B6L2_SALT1 Uncharacterized protein OS=Salmonella typhimurium (strain 14028s / SGSC 2262) OX=588858 GN=yggL PE=4 SV=1	2	1	1	1	13	12.794					7370700
Q8ZM40	tRNA (guanine-N(7)-)-methyltransferase	trmB	Q8ZM40;A0A0F6B6L3	TRMB_SALTY tRNA (guanine-N(7)-)-methyltransferase OS=Salmonella typhimurium (strain LT2 / SGSC1412 / ATCC 700720) OX=99287 GN=trmB PE=3 SV=1;A0A0F6B6L3_SALT1 tRNA (guanine-N(7)-)-methyltransferase OS=Salmonella typhimurium (strain 14028s / SGSC 2262) OX=58	2	1	1	1	4.6	27.127				6720500
Q05869	Adenine DNA glycosylase	mutY	Q05869;A0A0F6B6L4	MUTY_SALTY Adenine DNA glycosylase OS=Salmonella typhimurium (strain LT2 / SGSC1412 / ATCC 700720) OX=99287 GN=mutY PE=3 SV=1;A0A0F6B6L4_SALT1 Adenine DNA glycosylase OS=Salmonella typhimurium (strain 14028s / SGSC 2262) OX=588858 GN=mutY PE=3 SV=1	2	1	1	1	7.4	39.409				9319900
P0A2M7	Mannonate dehydratase	uxuA	P0A2M7;A0A0F6B6Q1	UXUA_SALTY Mannonate dehydratase OS=Salmonella typhimurium (strain LT2 / SGSC1412 / ATCC 700720) OX=99287 GN=uxuA PE=3 SV=1;A0A0F6B6Q1_SALT1 Mannonate dehydratase OS=Salmonella typhimurium (strain 14028s / SGSC 2262) OX=588858 GN=uxuA PE=3 SV=1	2	4	4	4	14.2	44.937				23061000
Q8ZM22	Putative methyl-accepting chemotaxis protein	STM3138	Q8ZM22;A0A0F6B6Q5	Q8ZM22_SALTY Putative methyl-accepting chemotaxis protein OS=Salmonella typhimurium (strain LT2 / SGSC1412 / ATCC 700720) OX=99287 GN=STM3138 PE=4 SV=1;A0A0F6B6Q5_SALT1 Putative methyl-accepting chemotaxis protein OS=Salmonella typhimurium (strain 14028s /	2	2	2	2	5.7	39.384					23121000
Q8ZM18	Putative hydrogenase	hybE	Q8ZM18;A0A0F6B6R5	Q8ZM18_SALTY Putative hydrogenase OS=Salmonella typhimurium (strain LT2 / SGSC1412 / ATCC 700720) OX=99287 GN=hybE PE=4 SV=1;A0A0F6B6R5_SALT1 Hydrogenase 2-specific chaperone OS=Salmonella typhimurium (strain 14028s / SGSC 2262) OX=588858 GN=hybE PE=4 SV=1	2	1	1	1	15.4	17.887		47399000
Q8ZM16	Hydrogenase-2, large subunit	hybC	Q8ZM16;A0A0F6B6R7	Q8ZM16_SALTY Hydrogenase-2, large subunit OS=Salmonella typhimurium (strain LT2 / SGSC1412 / ATCC 700720) OX=99287 GN=hybC PE=3 SV=1;A0A0F6B6R7_SALT1 Hydrogenase 2 large subunit OS=Salmonella typhimurium (strain 14028s / SGSC 2262) OX=588858 GN=hybC PE=3 S	2	7	7	7	15.9	62.437				370230000	108230000
Q8ZM14	Putative methyl-accepting chemotaxis protein	STM3152	Q8ZM14;A0A0F6B6S3	Q8ZM14_SALTY Putative methyl-accepting chemotaxis protein OS=Salmonella typhimurium (strain LT2 / SGSC1412 / ATCC 700720) OX=99287 GN=STM3152 PE=1 SV=1;A0A0F6B6S3_SALT1 Putative methyl-accepting chemotaxis protein OS=Salmonella typhimurium (strain 14028s /	2	10	9	9	21.8	58.897					70928000
P0A1H7	Biopolymer transport protein ExbB	exbB	P0A1H7;A0A0F6B6T1	EXBB_SALTY Biopolymer transport protein ExbB OS=Salmonella typhimurium (strain LT2 / SGSC1412 / ATCC 700720) OX=99287 GN=exbB PE=3 SV=1;A0A0F6B6T1_SALT1 Biopolymer transport protein ExbB OS=Salmonella typhimurium (strain 14028s / SGSC 2262) OX=588858 GN=ex	2	3	3	3	16	26.179					21624000
Q8ZM06	2,5-diketo-D-gluconic acid reductase A	dkgA	Q8ZM06;A0A0F6B6T8	DKGA_SALTY 2,5-diketo-D-gluconic acid reductase A OS=Salmonella typhimurium (strain LT2 / SGSC1412 / ATCC 700720) OX=99287 GN=dkgA PE=3 SV=1;A0A0F6B6T8_SALT1 2,5-diketo-D-gluconate reductase A OS=Salmonella typhimurium (strain 14028s / SGSC 2262) OX=588858	2	1	1	1	8.4	30.995				8441500
P0A1C5	Cell division protein FtsP	ftsP	P0A1C5;A0A0F6B6V0	FTSP_SALTY Cell division protein FtsP OS=Salmonella typhimurium (strain LT2 / SGSC1412 / ATCC 700720) OX=99287 GN=ftsP PE=3 SV=1;A0A0F6B6V0_SALT1 Cell division protein FtsP OS=Salmonella typhimurium (strain 14028s / SGSC 2262) OX=588858 GN=sufI PE=3 SV=1	2	1	1	1	3.2	51.858					4489200
P0A257	1-acyl-sn-glycerol-3-phosphate acyltransferase	plsC	P0A257;A0A0F6B6V1	PLSC_SALTY 1-acyl-sn-glycerol-3-phosphate acyltransferase OS=Salmonella typhimurium (strain LT2 / SGSC1412 / ATCC 700720) OX=99287 GN=plsC PE=3 SV=1;A0A0F6B6V1_SALT1 1-acyl-sn-glycerol-3-phosphate acyltransferase OS=Salmonella typhimurium (strain 14028s /	2	2	2	2	7.8	27.339				22058000
P26973	DNA topoisomerase 4 subunit A	parC	P26973;A0A0F6B6V2	PARC_SALTY DNA topoisomerase 4 subunit A OS=Salmonella typhimurium (strain LT2 / SGSC1412 / ATCC 700720) OX=99287 GN=parC PE=1 SV=2;A0A0F6B6V2_SALT1 DNA topoisomerase 4 subunit A OS=Salmonella typhimurium (strain 14028s / SGSC 2262) OX=588858 GN=parC PE=3	2	9	9	9	14.4	84.037				74111000	29853000
Q8ZLZ8	NADPH specific quinone oxidoreductase	mdaB	Q8ZLZ8;A0A0F6B6V8	Q8ZLZ8_SALTY NADPH specific quinone oxidoreductase OS=Salmonella typhimurium (strain LT2 / SGSC1412 / ATCC 700720) OX=99287 GN=mdaB PE=4 SV=1;A0A0F6B6V8_SALT1 NADPH-specific quinone oxidoreductase OS=Salmonella typhimurium (strain 14028s / SGSC 2262) OX=58	2	1	1	1	5.2	21.785					8872400
Q7CPS3	Putative cytoplasmic protein	ygiN	Q7CPS3;A0A0F6B6V9	Q7CPS3_SALTY Putative cytoplasmic protein OS=Salmonella typhimurium (strain LT2 / SGSC1412 / ATCC 700720) OX=99287 GN=ygiN PE=4 SV=1;A0A0F6B6V9_SALT1 Putative cytoplasmic protein OS=Salmonella typhimurium (strain 14028s / SGSC 2262) OX=588858 GN=ygiN PE=4	2	1	1	1	7.7	11.583		29005000
P0A2I5	DNA topoisomerase 4 subunit B	parE	P0A2I5;A0A0F6B6W0	PARE_SALTY DNA topoisomerase 4 subunit B OS=Salmonella typhimurium (strain LT2 / SGSC1412 / ATCC 700720) OX=99287 GN=parE PE=1 SV=1;A0A0F6B6W0_SALT1 DNA topoisomerase 4 subunit B OS=Salmonella typhimurium (strain 14028s / SGSC 2262) OX=588858 GN=parE PE=3	2	8	8	8	14.1	70.088				64626000	33913000
Q8ZLZ6	3,5-cyclic adenosine monophosphate phosphodiesterase CpdA	icc	Q8ZLZ6;A0A0F6B6W2	Q8ZLZ6_SALTY 3,5-cyclic adenosine monophosphate phosphodiesterase CpdA OS=Salmonella typhimurium (strain LT2 / SGSC1412 / ATCC 700720) OX=99287 GN=icc PE=3 SV=1;A0A0F6B6W2_SALT1 3,5-cyclic adenosine monophosphate phosphodiesterase CpdA OS=Salmonella ty	2	1	1	1	5.1	31.021				4026700
Q7CPS2	Putative resistance protein	yqiE	Q7CPS2;A0A0F6B6W4	Q7CPS2_SALTY Putative resistance protein OS=Salmonella typhimurium (strain LT2 / SGSC1412 / ATCC 700720) OX=99287 GN=yqiE PE=4 SV=1;A0A0F6B6W4_SALT1 ADP-ribose pyrophosphatase NudF OS=Salmonella typhimurium (strain 14028s / SGSC 2262) OX=588858 GN=nudF PE=	2	1	1	1	5.2	23.809				5003300
A0A0F6B6W5	Outer membrane channel protein	tolC	A0A0F6B6W5;Q8ZLZ4	A0A0F6B6W5_SALT1 Outer membrane channel protein OS=Salmonella typhimurium (strain 14028s / SGSC 2262) OX=588858 GN=tolC PE=4 SV=1;Q8ZLZ4_SALTY Outer membrane channel OS=Salmonella typhimurium (strain LT2 / SGSC1412 / ATCC 700720) OX=99287 GN=tolC PE=4 SV=1	2	8	8	8	19.2	53.426				191840000	27539000
Q7CPS1	UPF0441 protein YgiB	ygiB	Q7CPS1;A0A0F6B6W7	YGIB_SALTY UPF0441 protein YgiB OS=Salmonella typhimurium (strain LT2 / SGSC1412 / ATCC 700720) OX=99287 GN=ygiB PE=3 SV=1;A0A0F6B6W7_SALT1 UPF0441 protein YgiB OS=Salmonella typhimurium (strain 14028s / SGSC 2262) OX=588858 GN=ygiB PE=3 SV=1	2	1	1	1	5.8	23.387				6843700
Q7CPS0	Putative glutathionylspermidine synthase	ygiC	Q7CPS0;A0A0F6B6W8	Q7CPS0_SALTY Putative glutathionylspermidine synthase OS=Salmonella typhimurium (strain LT2 / SGSC1412 / ATCC 700720) OX=99287 GN=ygiC PE=4 SV=1;A0A0F6B6W8_SALT1 Putative glutathionylspermidine synthase OS=Salmonella typhimurium (strain 14028s / SGSC 2262)	2	7	7	7	23.3	44.98				33232000	39013000
P66032	3,4-dihydroxy-2-butanone 4-phosphate synthase	ribB	P66032;A0A0F6B6X5	RIBB_SALTY 3,4-dihydroxy-2-butanone 4-phosphate synthase OS=Salmonella typhimurium (strain LT2 / SGSC1412 / ATCC 700720) OX=99287 GN=ribB PE=1 SV=1;A0A0F6B6X5_SALT1 3,4-dihydroxy-2-butanone 4-phosphate synthase OS=Salmonella typhimurium (strain 14028s / SG	2	4	4	4	17.5	23.31				124670000	80166000
Q7CPR9	Bifunctional protein HldE	hldE	Q7CPR9;A0A0F6B6Y2	HLDE_SALTY Bifunctional protein HldE OS=Salmonella typhimurium (strain LT2 / SGSC1412 / ATCC 700720) OX=99287 GN=hldE PE=3 SV=1;A0A0F6B6Y2_SALT1 Bifunctional protein HldE OS=Salmonella typhimurium (strain 14028s / SGSC 2262) OX=588858 GN=rfaE PE=3 SV=1	2	8	8	8	22.4	51.124				188880000	81564000
Q8ZLY6	Bifunctional glutamine synthetase adenylyltransferase/adenylyl-removing enzyme	glnE	Q8ZLY6;A0A0F6B6Y3	GLNE_SALTY Bifunctional glutamine synthetase adenylyltransferase/adenylyl-removing enzyme OS=Salmonella typhimurium (strain LT2 / SGSC1412 / ATCC 700720) OX=99287 GN=glnE PE=3 SV=1;A0A0F6B6Y3_SALT1 Bifunctional glutamine synthetase adenylyltransferase/aden	2	3	3	3	3.8	108.04				7751300
Q8ZLY5	Putative cytoplasmic protein	ygiF	Q8ZLY5;A0A0F6B6Y4	Q8ZLY5_SALTY Putative cytoplasmic protein OS=Salmonella typhimurium (strain LT2 / SGSC1412 / ATCC 700720) OX=99287 GN=ygiF PE=4 SV=1;A0A0F6B6Y4_SALT1 Putative cytoplasmic protein OS=Salmonella typhimurium (strain 14028s / SGSC 2262) OX=588858 GN=ygiF PE=4	2	3	3	3	6	48.554				29976000	13992000
P67388	Undecaprenyl-diphosphatase	uppP	P67388;A0A0F6B6Y7	UPPP_SALTY Undecaprenyl-diphosphatase OS=Salmonella typhimurium (strain LT2 / SGSC1412 / ATCC 700720) OX=99287 GN=uppP PE=3 SV=1;A0A0F6B6Y7_SALT1 Undecaprenyl-diphosphatase OS=Salmonella typhimurium (strain 14028s / SGSC 2262) OX=588858 GN=uppP PE=3 SV=1	2	1	1	1	3.7	29.792					5854300
Q8ZLY2	7,8-dihydroneopterin aldolase	folB	Q8ZLY2;A0A0F6B6Y8	Q8ZLY2_SALTY 7,8-dihydroneopterin aldolase OS=Salmonella typhimurium (strain LT2 / SGSC1412 / ATCC 700720) OX=99287 GN=folB PE=3 SV=1;A0A0F6B6Y8_SALT1 7,8-dihydroneopterin aldolase OS=Salmonella typhimurium (strain 14028s / SGSC 2262) OX=588858 GN=folB PE=	2	1	1	1	8.3	13.424				6977800
P40731	tRNA N6-adenosine threonylcarbamoyltransferase	tsaD	P40731;A0A0F6B6Z1	TSAD_SALTY tRNA N6-adenosine threonylcarbamoyltransferase OS=Salmonella typhimurium (strain LT2 / SGSC1412 / ATCC 700720) OX=99287 GN=tsaD PE=1 SV=2;A0A0F6B6Z1_SALT1 tRNA N6-adenosine threonylcarbamoyltransferase OS=Salmonella typhimurium (strain 14028s /	2	3	3	3	12.8	35.94				19663000
P68684	30S ribosomal protein S21	rpsU	P68684;A0A0F6B6Z2	RS21_SALTY 30S ribosomal protein S21 OS=Salmonella typhimurium (strain LT2 / SGSC1412 / ATCC 700720) OX=99287 GN=rpsU PE=3 SV=2;A0A0F6B6Z2_SALT1 30S ribosomal protein S21 OS=Salmonella typhimurium (strain 14028s / SGSC 2262) OX=588858 GN=rpsU PE=3 SV=1	2	5	5	5	43.7	8.4999	132720000			1029000000	646470000	397520000
P07362	DNA primase	dnaG	P07362;A0A0F6B6Z3	DNAG_SALTY DNA primase OS=Salmonella typhimurium (strain LT2 / SGSC1412 / ATCC 700720) OX=99287 GN=dnaG PE=3 SV=1;A0A0F6B6Z3_SALT1 DNA primase OS=Salmonella typhimurium (strain 14028s / SGSC 2262) OX=588858 GN=dnaG PE=3 SV=1	2	1	1	1	1.5	65.362				3084800
Q8ZLX9	Putative methyl-accepting chemotaxis protein	STM3216	Q8ZLX9;A0A0F6B6Z8	Q8ZLX9_SALTY Putative methyl-accepting chemotaxis protein OS=Salmonella typhimurium (strain LT2 / SGSC1412 / ATCC 700720) OX=99287 GN=STM3216 PE=4 SV=1;A0A0F6B6Z8_SALT1 Putative methyl-accepting chemotaxis protein OS=Salmonella typhimurium (strain 14028s /	2	12	11	11	27.6	57.252				46524000	620970000	160140000
Q8ZLX6	2,4-dieonyl-coa reductase	fadH	Q8ZLX6;A0A0F6B703	Q8ZLX6_SALTY 2,4-dieonyl-coa reductase OS=Salmonella typhimurium (strain LT2 / SGSC1412 / ATCC 700720) OX=99287 GN=fadH PE=4 SV=1;A0A0F6B703_SALT1 2,4-dieonyl-CoA reductase OS=Salmonella typhimurium (strain 14028s / SGSC 2262) OX=588858 GN=fadH PE=4 SV=1	2	1	1	1	1.5	73.129				6519200
Q8ZLX5	Ribosomal RNA large subunit methyltransferase G	rlmG	Q8ZLX5;A0A0F6B704	RLMG_SALTY Ribosomal RNA large subunit methyltransferase G OS=Salmonella typhimurium (strain LT2 / SGSC1412 / ATCC 700720) OX=99287 GN=rlmG PE=3 SV=1;A0A0F6B704_SALT1 Ribosomal RNA large subunit methyltransferase G OS=Salmonella typhimurium (strain 14028s	2	1	1	1	3.2	42.272					2648900
Q8ZLX3	Putative dehydrogenase	ygjR	Q8ZLX3;A0A0F6B708	Q8ZLX3_SALTY Putative dehydrogenase OS=Salmonella typhimurium (strain LT2 / SGSC1412 / ATCC 700720) OX=99287 GN=ygjR PE=4 SV=1;A0A0F6B708_SALT1 Putative dehydrogenase OS=Salmonella typhimurium (strain 14028s / SGSC 2262) OX=588858 GN=ygjR PE=4 SV=1	2	1	1	1	3.3	36.889				4169000
Q7CPR3	Putative inner membrane protein	yqjD	Q7CPR3;A0A0F6B716	Q7CPR3_SALTY Putative inner membrane protein OS=Salmonella typhimurium (strain LT2 / SGSC1412 / ATCC 700720) OX=99287 GN=yqjD PE=4 SV=1;A0A0F6B716_SALT1 Putative inner membrane protein OS=Salmonella typhimurium (strain 14028s / SGSC 2262) OX=588858 GN=yqjD	2	1	1	1	15.8	11.085					9821400
Q8ZLW7	Putative LysR family transcriptional regulator	yhaJ	Q8ZLW7;A0A0F6B722	Q8ZLW7_SALTY Putative LysR family transcriptional regulator OS=Salmonella typhimurium (strain LT2 / SGSC1412 / ATCC 700720) OX=99287 GN=yhaJ PE=3 SV=1;A0A0F6B722_SALT1 Putative transcriptional regulator OS=Salmonella typhimurium (strain 14028s / SGSC 2262)	2	3	3	3	10.1	33.217				41078000		212330000
O06961	Propionate kinase	tdcD	O06961;A0A0F6B729	TDCD_SALTY Propionate kinase OS=Salmonella typhimurium (strain LT2 / SGSC1412 / ATCC 700720) OX=99287 GN=tdcD PE=1 SV=2;A0A0F6B729_SALT1 Propionate kinase OS=Salmonella typhimurium (strain 14028s / SGSC 2262) OX=588858 GN=tdcD PE=3 SV=1	2	1	1	1	3.7	43.717				7624800
Q8ZLW1	Threonine/serine transporter TdcC	tdcC	Q8ZLW1;A0A0F6B730	TDCC_SALTY Threonine/serine transporter TdcC OS=Salmonella typhimurium (strain LT2 / SGSC1412 / ATCC 700720) OX=99287 GN=tdcC PE=3 SV=1;A0A0F6B730_SALT1 Threonine/serine transporter TdcC OS=Salmonella typhimurium (strain 14028s / SGSC 2262) OX=588858 GN=td	2	1	1	1	5	48.974				4098300
P11954	L-threonine dehydratase catabolic TdcB	tdcB	P11954;A0A0F6B731	TDCB_SALTY L-threonine dehydratase catabolic TdcB OS=Salmonella typhimurium (strain LT2 / SGSC1412 / ATCC 700720) OX=99287 GN=tdcB PE=1 SV=2;A0A0F6B731_SALT1 L-threonine dehydratase catabolic TdcB OS=Salmonella typhimurium (strain 14028s / SGSC 2262) OX=58	2	6	6	6	18.5	35.141				112760000	50455000
Q8ZLV8	2-hydroxy-3-oxopropionate reductase	garR	Q8ZLV8;A0A0F6B734	Q8ZLV8_SALTY 2-hydroxy-3-oxopropionate reductase OS=Salmonella typhimurium (strain LT2 / SGSC1412 / ATCC 700720) OX=99287 GN=garR PE=1 SV=1;A0A0F6B734_SALT1 2-hydroxy-3-oxopropionate reductase OS=Salmonella typhimurium (strain 14028s / SGSC 2262) OX=588858	2	3	3	3	15.2	30.728				32242000
Q7CPQ8	5-keto-4-deoxy-D-glucarate aldolase	garL	Q7CPQ8;A0A0F6B735	GARL_SALTY 5-keto-4-deoxy-D-glucarate aldolase OS=Salmonella typhimurium (strain LT2 / SGSC1412 / ATCC 700720) OX=99287 GN=garL PE=3 SV=1;A0A0F6B735_SALT1 5-keto-4-deoxy-D-glucarate aldolase OS=Salmonella typhimurium (strain 14028s / SGSC 2262) OX=588858 G	2	1	1	1	3.9	27.321				11012000
Q8ZLV7	Galactarate dehydratase (L-threo-forming)	garD	Q8ZLV7;A0A0F6B739	Q8ZLV7_SALTY Galactarate dehydratase (L-threo-forming) OS=Salmonella typhimurium (strain LT2 / SGSC1412 / ATCC 700720) OX=99287 GN=garD PE=3 SV=1;A0A0F6B739_SALT1 Galactarate dehydratase (L-threo-forming) OS=Salmonella typhimurium (strain 14028s / SGSC 226	2	3	3	3	7.5	56.353				11449000
A0A0F6B742	Uncharacterized protein	STM14_3938	A0A0F6B742	A0A0F6B742_SALT1 Uncharacterized protein OS=Salmonella typhimurium (strain 14028s / SGSC 2262) OX=588858 GN=STM14_3938 PE=4 SV=1	1	1	1	1	38.3	5.5646		5051500
Q7CPQ7	D-tagatose-1,6-bisphosphate aldolase subunit GatY	gatY	Q7CPQ7;A0A0F6B743	GATY_SALTY D-tagatose-1,6-bisphosphate aldolase subunit GatY OS=Salmonella typhimurium (strain LT2 / SGSC1412 / ATCC 700720) OX=99287 GN=gatY PE=3 SV=1;A0A0F6B743_SALT1 D-tagatose-1,6-bisphosphate aldolase subunit GatY OS=Salmonella typhimurium (strain 140	2	1	1	1	4.2	30.922						457080000
Q8ZLU4	Penicillin-binding protein activator LpoA	yraM	Q8ZLU4;A0A0F6B748	Q8ZLU4_SALTY Penicillin-binding protein activator LpoA OS=Salmonella typhimurium (strain LT2 / SGSC1412 / ATCC 700720) OX=99287 GN=yraM PE=3 SV=1;A0A0F6B748_SALT1 Penicillin-binding protein activator LpoA OS=Salmonella typhimurium (strain 14028s / SGSC 226	2	2	2	2	2.6	72.621					9338900
Q7CPQ6	Putative periplasmic protein	yraP	Q7CPQ6;A0A0F6B751	Q7CPQ6_SALTY Putative periplasmic protein OS=Salmonella typhimurium (strain LT2 / SGSC1412 / ATCC 700720) OX=99287 GN=yraP PE=4 SV=1;A0A0F6B751_SALT1 Uncharacterized protein OS=Salmonella typhimurium (strain 14028s / SGSC 2262) OX=588858 GN=yraP PE=4 SV=1	2	6	6	6	39.3	20.097			56631000	56475000	139370000	73985000
Q7CPQ5	Putative intracellular proteinase	yhbO	Q7CPQ5;A0A0F6B753	Q7CPQ5_SALTY Putative intracellular proteinase OS=Salmonella typhimurium (strain LT2 / SGSC1412 / ATCC 700720) OX=99287 GN=yhbO PE=4 SV=1;A0A0F6B753_SALT1 Putative intracellular proteinase OS=Salmonella typhimurium (strain 14028s / SGSC 2262) OX=588858 GN=	2	1	1	1	5.8	18.871				4438000
Q7CPQ3	Putative ABC superfamily transport protein	yhbS	Q7CPQ3;A0A0F6B756	Q7CPQ3_SALTY Putative ABC superfamily transport protein OS=Salmonella typhimurium (strain LT2 / SGSC1412 / ATCC 700720) OX=99287 GN=yhbS PE=4 SV=1;A0A0F6B756_SALT1 Putative transport protein OS=Salmonella typhimurium (strain 14028s / SGSC 2262) OX=588858 G	2	1	1	1	9	18.542					7032800
A0A0F6B764	ATP-dependent RNA helicase DeaD	deaD	A0A0F6B764;Q8ZLT4	A0A0F6B764_SALT1 ATP-dependent RNA helicase DeaD OS=Salmonella typhimurium (strain 14028s / SGSC 2262) OX=588858 GN=deaD PE=3 SV=1;Q8ZLT4_SALTY ATP-dependent RNA helicase DeaD OS=Salmonella typhimurium (strain LT2 / SGSC1412 / ATCC 700720) OX=99287 GN=deaD	2	22	22	22	45.3	70.445	495110000	61228000		382260000	1236800000	674150000
Q7CPQ1	Lipoprotein NlpI	nlpI	Q7CPQ1;A0A0F6B765	NLPI_SALTY Lipoprotein NlpI OS=Salmonella typhimurium (strain LT2 / SGSC1412 / ATCC 700720) OX=99287 GN=nlpI PE=3 SV=1;A0A0F6B765_SALT1 Lipoprotein NlpI OS=Salmonella typhimurium (strain 14028s / SGSC 2262) OX=588858 GN=nlpI PE=4 SV=1	2	4	4	4	22.1	33.511				28218000
Q8ZLT3	Polyribonucleotide nucleotidyltransferase	pnp	Q8ZLT3;A0A0F6B766	PNP_SALTY Polyribonucleotide nucleotidyltransferase OS=Salmonella typhimurium (strain LT2 / SGSC1412 / ATCC 700720) OX=99287 GN=pnp PE=1 SV=1;A0A0F6B766_SALT1 Polyribonucleotide nucleotidyltransferase OS=Salmonella typhimurium (strain 14028s / SGSC 2262) O	2	26	26	26	44	77.038	481040000			2890300000	1766500000	1032700000
P66431	30S ribosomal protein S15	rpsO	P66431;A0A0F6B768	RS15_SALTY 30S ribosomal protein S15 OS=Salmonella typhimurium (strain LT2 / SGSC1412 / ATCC 700720) OX=99287 GN=rpsO PE=3 SV=2;A0A0F6B768_SALT1 30S ribosomal protein S15 OS=Salmonella typhimurium (strain 14028s / SGSC 2262) OX=588858 GN=rpsO PE=3 SV=1	2	2	2	2	18	10.198				361210000	261530000
Q8ZLT2	tRNA pseudouridine synthase B	truB	Q8ZLT2;A0A0F6B769	TRUB_SALTY tRNA pseudouridine synthase B OS=Salmonella typhimurium (strain LT2 / SGSC1412 / ATCC 700720) OX=99287 GN=truB PE=3 SV=1;A0A0F6B769_SALT1 tRNA pseudouridine synthase B OS=Salmonella typhimurium (strain 14028s / SGSC 2262) OX=588858 GN=truB PE=3	2	4	4	4	19.4	35.042				22165000	27106000
Q8ZLT1	Ribosome-binding factor A	rbfA	Q8ZLT1;A0A0F6B770	RBFA_SALTY Ribosome-binding factor A OS=Salmonella typhimurium (strain LT2 / SGSC1412 / ATCC 700720) OX=99287 GN=rbfA PE=3 SV=1;A0A0F6B770_SALT1 Ribosome-binding factor A OS=Salmonella typhimurium (strain 14028s / SGSC 2262) OX=588858 GN=rbfA PE=3 SV=1	2	4	4	4	35.3	15.165				38115000
Q9ZF31	Translation initiation factor IF-2	infB	Q9ZF31;A0A0F6B771	IF2_SALTY Translation initiation factor IF-2 OS=Salmonella typhimurium (strain LT2 / SGSC1412 / ATCC 700720) OX=99287 GN=infB PE=3 SV=2;A0A0F6B771_SALT1 Translation initiation factor IF-2 OS=Salmonella typhimurium (strain 14028s / SGSC 2262) OX=588858 GN=i	2	47	47	47	60.5	97.401	111100000	27603000		3563500000	2221800000	392950000
P37430	Transcription termination/antitermination protein NusA	nusA	P37430;A0A0F6B772	NUSA_SALTY Transcription termination/antitermination protein NusA OS=Salmonella typhimurium (strain LT2 / SGSC1412 / ATCC 700720) OX=99287 GN=nusA PE=3 SV=2;A0A0F6B772_SALT1 Transcription termination/antitermination protein NusA OS=Salmonella typhimurium (	2	22	22	22	56.2	55.425	247420000	36580000		1478000000	1267900000	570370000
A0A0F6B773	Ribosome maturation factor RimP	yhbC	A0A0F6B773;P67218	A0A0F6B773_SALT1 Ribosome maturation factor RimP OS=Salmonella typhimurium (strain 14028s / SGSC 2262) OX=588858 GN=yhbC PE=3 SV=1;RIMP_SALTY Ribosome maturation factor RimP OS=Salmonella typhimurium (strain LT2 / SGSC1412 / ATCC 700720) OX=99287 GN=rimP P	2	2	2	2	16.7	16.67					25963000
Q8ZLT0	Argininosuccinate synthase	argG	Q8ZLT0;A0A0F6B774	ASSY_SALTY Argininosuccinate synthase OS=Salmonella typhimurium (strain LT2 / SGSC1412 / ATCC 700720) OX=99287 GN=argG PE=3 SV=3;A0A0F6B774_SALT1 Argininosuccinate synthase OS=Salmonella typhimurium (strain 14028s / SGSC 2262) OX=588858 GN=argG PE=3 SV=1	2	9	9	9	22.4	49.754				76088000	73618000
Q7CPQ0	Protein-export membrane protein SecG	secG	Q7CPQ0;A0A0F6B776	Q7CPQ0_SALTY Protein-export membrane protein SecG OS=Salmonella typhimurium (strain LT2 / SGSC1412 / ATCC 700720) OX=99287 GN=secG PE=3 SV=1;A0A0F6B776_SALT1 Protein-export membrane protein SecG OS=Salmonella typhimurium (strain 14028s / SGSC 2262) OX=5888	2	1	1	1	10.9	11.393					9250500
Q7CPP9	Phosphoglucosamine mutase	glmM	Q7CPP9;A0A0F6B777	GLMM_SALTY Phosphoglucosamine mutase OS=Salmonella typhimurium (strain LT2 / SGSC1412 / ATCC 700720) OX=99287 GN=glmM PE=3 SV=1;A0A0F6B777_SALT1 Phosphoglucosamine mutase OS=Salmonella typhimurium (strain 14028s / SGSC 2262) OX=588858 GN=glmM PE=3 SV=1	2	11	11	11	25.2	47.441	425200000	193070000		427710000	229110000	301360000
Q8ZLS8	Dihydropteroate synthase	folP	Q8ZLS8;A0A0F6B778	Q8ZLS8_SALTY Dihydropteroate synthase OS=Salmonella typhimurium (strain LT2 / SGSC1412 / ATCC 700720) OX=99287 GN=folP PE=3 SV=1;A0A0F6B778_SALT1 Dihydropteroate synthase OS=Salmonella typhimurium (strain 14028s / SGSC 2262) OX=588858 GN=folP PE=3 SV=1	2	2	2	2	7.1	30.484				13237000	11761000
P63343	ATP-dependent zinc metalloprotease FtsH	ftsH	P63343;A0A0F6B781	FTSH_SALTY ATP-dependent zinc metalloprotease FtsH OS=Salmonella typhimurium (strain LT2 / SGSC1412 / ATCC 700720) OX=99287 GN=ftsH PE=3 SV=1;A0A0F6B781_SALT1 ATP-dependent zinc metalloprotease FtsH OS=Salmonella typhimurium (strain 14028s / SGSC 2262) OX=	2	24	24	24	46.9	70.828		60912000	102040000	1293400000	598090000	135440000
Q8ZLS7	Ribosomal RNA large subunit methyltransferase E	rlmE	Q8ZLS7;A0A0F6B782	RLME_SALTY Ribosomal RNA large subunit methyltransferase E OS=Salmonella typhimurium (strain LT2 / SGSC1412 / ATCC 700720) OX=99287 GN=rlmE PE=3 SV=1;A0A0F6B782_SALT1 Ribosomal RNA large subunit methyltransferase E OS=Salmonella typhimurium (strain 14028s	2	4	4	4	25	23.238				68640000	44161000
P64281	Transcription elongation factor GreA	greA	P64281;A0A0F6B784	GREA_SALTY Transcription elongation factor GreA OS=Salmonella typhimurium (strain LT2 / SGSC1412 / ATCC 700720) OX=99287 GN=greA PE=3 SV=1;A0A0F6B784_SALT1 Transcription elongation factor GreA OS=Salmonella typhimurium (strain 14028s / SGSC 2262) OX=588858	2	8	8	8	52.5	17.656				94699000	84648000
Q8ZLS5	GTPase Obg	obg	Q8ZLS5;A0A0F6B788	OBG_SALTY GTPase Obg OS=Salmonella typhimurium (strain LT2 / SGSC1412 / ATCC 700720) OX=99287 GN=obg PE=1 SV=1;A0A0F6B788_SALT1 GTPase Obg OS=Salmonella typhimurium (strain 14028s / SGSC 2262) OX=588858 GN=obgE PE=3 SV=1	2	5	5	5	18.7	43.103				69888000	66647000
P66131	50S ribosomal protein L27	rpmA	P66131;A0A0F6B789	RL27_SALTY 50S ribosomal protein L27 OS=Salmonella typhimurium (strain LT2 / SGSC1412 / ATCC 700720) OX=99287 GN=rpmA PE=3 SV=2;A0A0F6B789_SALT1 50S ribosomal protein L27 OS=Salmonella typhimurium (strain 14028s / SGSC 2262) OX=588858 GN=rpmA PE=3 SV=1	2	3	3	3	30.6	9.1244	132950000			103260000	1330400000	335510000
Q7CPP7	50S ribosomal protein L21	rplU	Q7CPP7;A0A0F6B790	RL21_SALTY 50S ribosomal protein L21 OS=Salmonella typhimurium (strain LT2 / SGSC1412 / ATCC 700720) OX=99287 GN=rplU PE=3 SV=1;A0A0F6B790_SALT1 50S ribosomal protein L21 OS=Salmonella typhimurium (strain 14028s / SGSC 2262) OX=588858 GN=rplU PE=3 SV=1	2	4	4	4	36.9	11.578	753810000	189090000	640430000	5339100000	3766100000	1940900000
P65454	UDP-N-acetylglucosamine 1-carboxyvinyltransferase	murA	P65454;A0A0F6B793	MURA_SALTY UDP-N-acetylglucosamine 1-carboxyvinyltransferase OS=Salmonella typhimurium (strain LT2 / SGSC1412 / ATCC 700720) OX=99287 GN=murA PE=3 SV=1;A0A0F6B793_SALT1 UDP-N-acetylglucosamine 1-carboxyvinyltransferase OS=Salmonella typhimurium (strain 140	2	9	9	9	26.7	44.74	76598000			411110000	135460000
Q7CPP3	Putative ABC superfamily transport protein	yrbC	Q7CPP3;A0A0F6B797	Q7CPP3_SALTY Putative ABC superfamily transport protein OS=Salmonella typhimurium (strain LT2 / SGSC1412 / ATCC 700720) OX=99287 GN=yrbC PE=4 SV=1;A0A0F6B797_SALT1 Putative transport protein OS=Salmonella typhimurium (strain 14028s / SGSC 2262) OX=588858 G	2	2	2	2	8.5	24.004	133950000			82023000	54805000
Q7CPP2	Putative ABC superfamily transport protein	yrbD	Q7CPP2;A0A0F6B798	Q7CPP2_SALTY Putative ABC superfamily transport protein OS=Salmonella typhimurium (strain LT2 / SGSC1412 / ATCC 700720) OX=99287 GN=yrbD PE=4 SV=1;A0A0F6B798_SALT1 Putative transport protein OS=Salmonella typhimurium (strain 14028s / SGSC 2262) OX=588858 G	2	1	1	1	7.1	19.826					8884600
Q8ZLS1	Arabinose 5-phosphate isomerase KdsD	kdsD	Q8ZLS1;A0A0F6B7A2	KDSD_SALTY Arabinose 5-phosphate isomerase KdsD OS=Salmonella typhimurium (strain LT2 / SGSC1412 / ATCC 700720) OX=99287 GN=kdsD PE=3 SV=1;A0A0F6B7A2_SALT1 Arabinose 5-phosphate isomerase OS=Salmonella typhimurium (strain 14028s / SGSC 2262) OX=588858 GN=y	2	1	1	1	5.5	34.999				25941000
Q8ZLR9	Lipopolysaccharide export system protein LptA	yhbN	Q8ZLR9;A0A0F6B7A5	Q8ZLR9_SALTY Lipopolysaccharide export system protein LptA OS=Salmonella typhimurium (strain LT2 / SGSC1412 / ATCC 700720) OX=99287 GN=yhbN PE=3 SV=1;A0A0F6B7A5_SALT1 Lipopolysaccharide export system protein LptA OS=Salmonella typhimurium (strain 14028s /	2	2	2	2	13.6	20.059				43957000	29484000
Q7CPN9	Putative ABC superfamily transport protein	yhbG	Q7CPN9;A0A0F6B7A6	Q7CPN9_SALTY Putative ABC superfamily transport protein OS=Salmonella typhimurium (strain LT2 / SGSC1412 / ATCC 700720) OX=99287 GN=yhbG PE=4 SV=1;A0A0F6B7A6_SALT1 Putative ABC transporter ATP-binding protein YhbG OS=Salmonella typhimurium (strain 14028s /	2	5	5	5	27.8	26.796				65319000	23393000
P26979	RNA polymerase sigma-54 factor	rpoN	P26979;A0A0F6B7A7	RP54_SALTY RNA polymerase sigma-54 factor OS=Salmonella typhimurium (strain LT2 / SGSC1412 / ATCC 700720) OX=99287 GN=rpoN PE=3 SV=1;A0A0F6B7A7_SALT1 RNA polymerase sigma-54 factor OS=Salmonella typhimurium (strain 14028s / SGSC 2262) OX=588858 GN=rpoN PE=	2	2	2	2	7.3	53.987				16652000
Q8ZLR8	RNase adapter protein RapZ	rapZ	Q8ZLR8;A0A0F6B7B0	RAPZ_SALTY RNase adapter protein RapZ OS=Salmonella typhimurium (strain LT2 / SGSC1412 / ATCC 700720) OX=99287 GN=rapZ PE=3 SV=1;A0A0F6B7B0_SALT1 RNase adapter protein RapZ OS=Salmonella typhimurium (strain 14028s / SGSC 2262) OX=588858 GN=yhbJ PE=3 SV=1	2	6	6	6	35.2	32.464				26568000	15701000
Q8ZLR5	Aerobic respiration control sensor protein	arcB	Q8ZLR5;A0A0F6B7B5	Q8ZLR5_SALTY Aerobic respiration control sensor protein OS=Salmonella typhimurium (strain LT2 / SGSC1412 / ATCC 700720) OX=99287 GN=arcB PE=4 SV=1;A0A0F6B7B5_SALT1 Aerobic respiration control sensor protein OS=Salmonella typhimurium (strain 14028s / SGSC 2	2	5	5	5	7.8	87.995				298760000
Q7CPN5	Putative FeS oxidoreductase	yhcC	Q7CPN5;A0A0F6B7B6	Q7CPN5_SALTY Putative FeS oxidoreductase OS=Salmonella typhimurium (strain LT2 / SGSC1412 / ATCC 700720) OX=99287 GN=yhcC PE=4 SV=1;A0A0F6B7B6_SALT1 Putative FeS oxidoreductase OS=Salmonella typhimurium (strain 14028s / SGSC 2262) OX=588858 GN=yhcC PE=4 SV	2	1	1	1	5.5	34.544					21370000
Q8ZLR4	Glutamate synthase, large subunit	gltB	Q8ZLR4;A0A0F6B7B9	Q8ZLR4_SALTY Glutamate synthase, large subunit OS=Salmonella typhimurium (strain LT2 / SGSC1412 / ATCC 700720) OX=99287 GN=gltB PE=4 SV=1;A0A0F6B7B9_SALT1 Glutamate synthase subunit alpha OS=Salmonella typhimurium (strain 14028s / SGSC 2262) OX=588858 GN=g	2	4	4	4	2.9	163.29				19461000
Q8ZLR0	Putative cytosine deaminase	STM3334	Q8ZLR0;A0A0F6B7C4	Q8ZLR0_SALTY Putative cytosine deaminase OS=Salmonella typhimurium (strain LT2 / SGSC1412 / ATCC 700720) OX=99287 GN=STM3334 PE=4 SV=1;A0A0F6B7C4_SALT1 Cytosine deaminase OS=Salmonella typhimurium (strain 14028s / SGSC 2262) OX=588858 GN=STM14_4025 PE=4 SV	2	5	5	5	17.4	47.626	292280000			293020000	220470000
P0A2G5	Sialic acid transporter NanT	nanT	P0A2G5;A0A0F6B7C8	NANT_SALTY Sialic acid transporter NanT OS=Salmonella typhimurium (strain LT2 / SGSC1412 / ATCC 700720) OX=99287 GN=nanT PE=3 SV=1;A0A0F6B7C8_SALT1 Sialic acid transporter NanT OS=Salmonella typhimurium (strain 14028s / SGSC 2262) OX=588858 GN=nanT PE=3 SV	2	2	2	2	3.8	53.629				15379000
Q8ZLQ6	N-acetylneuraminate lyase	nanA	Q8ZLQ6;A0A0F6B7C9	NANA_SALTY N-acetylneuraminate lyase OS=Salmonella typhimurium (strain LT2 / SGSC1412 / ATCC 700720) OX=99287 GN=nanA PE=3 SV=1;A0A0F6B7C9_SALT1 N-acetylneuraminate lyase OS=Salmonella typhimurium (strain 14028s / SGSC 2262) OX=588858 GN=nanA PE=3 SV=1	2	5	5	5	25.6	32.455				42034000	33136000
Q8ZLQ5	Stringent starvation protein A	sspA	Q8ZLQ5;A0A0F6B7D2	Q8ZLQ5_SALTY Stringent starvation protein A OS=Salmonella typhimurium (strain LT2 / SGSC1412 / ATCC 700720) OX=99287 GN=sspA PE=3 SV=1;A0A0F6B7D2_SALT1 Stringent starvation protein A OS=Salmonella typhimurium (strain 14028s / SGSC 2262) OX=588858 GN=sspA P	2	13	13	13	68.4	24.249	87535000			221530000	257790000	72977000
P66643	30S ribosomal protein S9	rpsI	P66643;A0A0F6B7D5	RS9_SALTY 30S ribosomal protein S9 OS=Salmonella typhimurium (strain LT2 / SGSC1412 / ATCC 700720) OX=99287 GN=rpsI PE=1 SV=2;A0A0F6B7D5_SALT1 30S ribosomal protein S9 OS=Salmonella typhimurium (strain 14028s / SGSC 2262) OX=588858 GN=rpsI PE=3 SV=1	2	7	7	7	52.3	14.826	745520000	158390000	281290000	4818500000	3233800000	1799600000
P0AA13	50S ribosomal protein L13	rplM	P0AA13;A0A0F6B7D6	RL13_SALTY 50S ribosomal protein L13 OS=Salmonella typhimurium (strain LT2 / SGSC1412 / ATCC 700720) OX=99287 GN=rplM PE=3 SV=1;A0A0F6B7D6_SALT1 50S ribosomal protein L13 OS=Salmonella typhimurium (strain 14028s / SGSC 2262) OX=588858 GN=rplM PE=3 SV=1	2	8	8	8	59.2	16.018	283780000			2772700000	2128200000	843930000
Q8ZLQ2	Putative periplasmic protein	yhcB	Q8ZLQ2;A0A0F6B7D8	Q8ZLQ2_SALTY Putative periplasmic protein OS=Salmonella typhimurium (strain LT2 / SGSC1412 / ATCC 700720) OX=99287 GN=yhcB PE=4 SV=1;A0A0F6B7D8_SALT1 Cytochrome d ubiquinol oxidase subunit III OS=Salmonella typhimurium (strain 14028s / SGSC 2262) OX=588858	2	2	2	2	16.4	15.273				13710000
Q8ZLQ1	Periplasmic serine endoprotease DegP-like	degQ	Q8ZLQ1;A0A0F6B7D9	Q8ZLQ1_SALTY Periplasmic serine endoprotease DegP-like OS=Salmonella typhimurium (strain LT2 / SGSC1412 / ATCC 700720) OX=99287 GN=degQ PE=3 SV=1;A0A0F6B7D9_SALT1 Periplasmic serine endoprotease DegP-like OS=Salmonella typhimurium (strain 14028s / SGSC 226	2	2	2	2	6.4	47.326					1608200
P25077	Malate dehydrogenase	mdh	P25077;A0A0F6B7F0	MDH_SALTY Malate dehydrogenase OS=Salmonella typhimurium (strain LT2 / SGSC1412 / ATCC 700720) OX=99287 GN=mdh PE=3 SV=2;A0A0F6B7F0_SALT1 Malate dehydrogenase OS=Salmonella typhimurium (strain 14028s / SGSC 2262) OX=588858 GN=mdh PE=3 SV=1	2	12	12	12	53.2	32.475	61334000			1568400000	734370000	190550000
P0A1B3	Arginine repressor	argR	P0A1B3;A0A0F6B7F2	ARGR_SALTY Arginine repressor OS=Salmonella typhimurium (strain LT2 / SGSC1412 / ATCC 700720) OX=99287 GN=argR PE=1 SV=1;A0A0F6B7F2_SALT1 Arginine repressor OS=Salmonella typhimurium (strain 14028s / SGSC 2262) OX=588858 GN=argR PE=3 SV=1	2	1	1	1	16	17.065					3879000
Q7CPM5	Suppresses inhibitory activity of CsrA	tldD	Q7CPM5;A0A0F6B7G0	Q7CPM5_SALTY Suppresses inhibitory activity of CsrA OS=Salmonella typhimurium (strain LT2 / SGSC1412 / ATCC 700720) OX=99287 GN=tldD PE=4 SV=1;A0A0F6B7G0_SALT1 Protease TldD OS=Salmonella typhimurium (strain 14028s / SGSC 2262) OX=588858 GN=tldD PE=4 SV=1	2	3	3	3	10.6	51.286				69226000	40271000
Q7CPM4	RNase G	cafA	Q7CPM4;A0A0F6B7G2	Q7CPM4_SALTY RNase G OS=Salmonella typhimurium (strain LT2 / SGSC1412 / ATCC 700720) OX=99287 GN=cafA PE=4 SV=1;A0A0F6B7G2_SALT1 Ribonuclease G OS=Salmonella typhimurium (strain 14028s / SGSC 2262) OX=588858 GN=cafA PE=4 SV=1	2	1	1	1	3.3	55.436				5316500
Q8ZLP3	Cell shape-determining protein MreC	mreC	Q8ZLP3;A0A0F6B7G5	Q8ZLP3_SALTY Cell shape-determining protein MreC OS=Salmonella typhimurium (strain LT2 / SGSC1412 / ATCC 700720) OX=99287 GN=mreC PE=3 SV=1;A0A0F6B7G5_SALT1 Cell shape-determining protein MreC OS=Salmonella typhimurium (strain 14028s / SGSC 2262) OX=588858	2	4	4	4	15.1	37.679				22561000	9254800
P0A9X6	Cell shape-determining protein MreB	mreB	P0A9X6;A0A0F6B7G6	MREB_SALTY Cell shape-determining protein MreB OS=Salmonella typhimurium (strain LT2 / SGSC1412 / ATCC 700720) OX=99287 GN=mreB PE=3 SV=1;A0A0F6B7G6_SALT1 Rod shape-determining protein OS=Salmonella typhimurium (strain 14028s / SGSC 2262) OX=588858 GN=mreB	2	16	16	16	48.1	36.952		101530000		615430000	303900000	75139000
Q7CPM2	Putative oxidoreductase	yhdH	Q7CPM2;A0A0F6B7G9	Q7CPM2_SALTY Putative oxidoreductase OS=Salmonella typhimurium (strain LT2 / SGSC1412 / ATCC 700720) OX=99287 GN=yhdH PE=1 SV=1;A0A0F6B7G9_SALT1 Putative oxidoreductase OS=Salmonella typhimurium (strain 14028s / SGSC 2262) OX=588858 GN=yhdH PE=4 SV=1	2	2	2	2	7.1	34.387				81497000	37397000
Q7CPM1	Biotin carboxyl carrier protein of acetyl-CoA carboxylase	accB	Q7CPM1;A0A0F6B7H4	Q7CPM1_SALTY Biotin carboxyl carrier protein of acetyl-CoA carboxylase OS=Salmonella typhimurium (strain LT2 / SGSC1412 / ATCC 700720) OX=99287 GN=accB PE=4 SV=1;A0A0F6B7H4_SALT1 Biotin carboxyl carrier protein of acetyl-CoA carboxylase OS=Salmonella typhi	2	3	3	3	23.7	16.687				115330000	47232000
Q7CPM0	Biotin carboxylase	accC	Q7CPM0;A0A0F6B7H5	Q7CPM0_SALTY Biotin carboxylase OS=Salmonella typhimurium (strain LT2 / SGSC1412 / ATCC 700720) OX=99287 GN=accC PE=4 SV=1;A0A0F6B7H5_SALT1 Biotin carboxylase OS=Salmonella typhimurium (strain 14028s / SGSC 2262) OX=588858 GN=accC PE=4 SV=1	2	16	16	16	43.2	49.262	46704000		14040000	1221400000	463010000	47870000
P0A6R6	DNA-binding protein Fis	fis	P0A6R6;A0A0F6B7I1	FIS_SALTY DNA-binding protein Fis OS=Salmonella typhimurium (strain LT2 / SGSC1412 / ATCC 700720) OX=99287 GN=fis PE=3 SV=1;A0A0F6B7I1_SALT1 DNA-binding protein Fis OS=Salmonella typhimurium (strain 14028s / SGSC 2262) OX=588858 GN=fis PE=3 SV=1	2	2	2	2	32.7	11.24				28417000
Q8ZLN7	Putative membrane domain protein involved in signal transduction	STM3388	Q8ZLN7;A0A0F6B7I4	Q8ZLN7_SALTY Putative membrane domain protein involved in signal transduction OS=Salmonella typhimurium (strain LT2 / SGSC1412 / ATCC 700720) OX=99287 GN=STM3388 PE=4 SV=1;A0A0F6B7I4_SALT1 Putative signal transduction protein OS=Salmonella typhimurium (str	2	1	1	1	1.1	76.701					52978000
Q8ZLN3	Putative ferripyochelin binding protein	yrdA	Q8ZLN3;A0A0F6B7J5	Q8ZLN3_SALTY Putative ferripyochelin binding protein OS=Salmonella typhimurium (strain LT2 / SGSC1412 / ATCC 700720) OX=99287 GN=yrdA PE=1 SV=1;A0A0F6B7J5_SALT1 Putative ferripyochelin-binding protein OS=Salmonella typhimurium (strain 14028s / SGSC 2262) O	2	2	2	2	14.7	19.997				31669000	12832000
Q8ZLM7	Peptide deformylase	def	Q8ZLM7;A0A0F6B7K2	DEF_SALTY Peptide deformylase OS=Salmonella typhimurium (strain LT2 / SGSC1412 / ATCC 700720) OX=99287 GN=def PE=3 SV=1;A0A0F6B7K2_SALT1 Peptide deformylase OS=Salmonella typhimurium (strain 14028s / SGSC 2262) OX=588858 GN=def PE=3 SV=1	2	5	5	5	35.5	19.282				68292000	60276000
Q8ZLM6	Methionyl-tRNA formyltransferase	fmt	Q8ZLM6;A0A0F6B7K3	FMT_SALTY Methionyl-tRNA formyltransferase OS=Salmonella typhimurium (strain LT2 / SGSC1412 / ATCC 700720) OX=99287 GN=fmt PE=3 SV=3;A0A0F6B7K3_SALT1 Methionyl-tRNA formyltransferase OS=Salmonella typhimurium (strain 14028s / SGSC 2262) OX=588858 GN=fmt PE	2	3	3	3	12.1	34.029				30777000
P0A2J9	Trk system potassium uptake protein TrkA	trkA	P0A2J9;A0A0F6B7K5	TRKA_SALTY Trk system potassium uptake protein TrkA OS=Salmonella typhimurium (strain LT2 / SGSC1412 / ATCC 700720) OX=99287 GN=trkA PE=3 SV=1;A0A0F6B7K5_SALT1 Potassium transporter peripheral membrane component OS=Salmonella typhimurium (strain 14028s / S	2	6	6	6	17.2	50.368				35639000	10883000
P0A1X8	Large-conductance mechanosensitive channel	mscL	P0A1X8;A0A0F6B7K6	MSCL_SALTY Large-conductance mechanosensitive channel OS=Salmonella typhimurium (strain LT2 / SGSC1412 / ATCC 700720) OX=99287 GN=mscL PE=3 SV=1;A0A0F6B7K6_SALT1 Large-conductance mechanosensitive channel OS=Salmonella typhimurium (strain 14028s / SGSC 226	2	2	2	2	24.8	15.074					8713800
Q7CPL7	50S ribosomal protein L17	rplQ	Q7CPL7;A0A0F6B7L0	RL17_SALTY 50S ribosomal protein L17 OS=Salmonella typhimurium (strain LT2 / SGSC1412 / ATCC 700720) OX=99287 GN=rplQ PE=3 SV=1;A0A0F6B7L0_SALT1 50S ribosomal protein L17 OS=Salmonella typhimurium (strain 14028s / SGSC 2262) OX=588858 GN=rplQ PE=3 SV=1	2	7	7	7	45.7	14.394	367980000	141260000	236460000	4671400000	3728900000	1486600000
P0A7Z7	DNA-directed RNA polymerase subunit alpha	rpoA	P0A7Z7;A0A0F6B7L1	RPOA_SALTY DNA-directed RNA polymerase subunit alpha OS=Salmonella typhimurium (strain LT2 / SGSC1412 / ATCC 700720) OX=99287 GN=rpoA PE=3 SV=1;A0A0F6B7L1_SALT1 DNA-directed RNA polymerase subunit alpha OS=Salmonella typhimurium (strain 14028s / SGSC 2262)	2	20	20	20	79	36.511	163560000			3724200000	2324300000	939260000
O54297	30S ribosomal protein S4	rpsD	O54297;A0A0F6B7L2	RS4_SALTY 30S ribosomal protein S4 OS=Salmonella typhimurium (strain LT2 / SGSC1412 / ATCC 700720) OX=99287 GN=rpsD PE=1 SV=3;A0A0F6B7L2_SALT1 30S ribosomal protein S4 OS=Salmonella typhimurium (strain 14028s / SGSC 2262) OX=588858 GN=rpsD PE=3 SV=1	2	15	15	15	55.8	23.485	1767300000	260570000	480790000	11546000000	7580300000	3248300000
O54296	30S ribosomal protein S11	rpsK	O54296;A0A0F6B7L3	RS11_SALTY 30S ribosomal protein S11 OS=Salmonella typhimurium (strain LT2 / SGSC1412 / ATCC 700720) OX=99287 GN=rpsK PE=3 SV=2;A0A0F6B7L3_SALT1 30S ribosomal protein S11 OS=Salmonella typhimurium (strain 14028s / SGSC 2262) OX=588858 GN=rpsK PE=3 SV=1	2	5	5	5	46.5	13.831	174440000	67654000		1918600000	1426200000	651680000
Q8ZLM1	30S ribosomal protein S13	rpsM	Q8ZLM1;A0A0F6B7L4	RS13_SALTY 30S ribosomal protein S13 OS=Salmonella typhimurium (strain LT2 / SGSC1412 / ATCC 700720) OX=99287 GN=rpsM PE=3 SV=3;A0A0F6B7L4_SALT1 30S ribosomal protein S13 OS=Salmonella typhimurium (strain 14028s / SGSC 2262) OX=588858 GN=rpsM PE=3 SV=1	2	7	7	7	60.2	13.161	183350000		115620000	965390000	1168800000	578160000
Q8ZLM0	Protein translocase subunit SecY	secY	Q8ZLM0;A0A0F6B7L6	Q8ZLM0_SALTY Protein translocase subunit SecY OS=Salmonella typhimurium (strain LT2 / SGSC1412 / ATCC 700720) OX=99287 GN=secY PE=3 SV=1;A0A0F6B7L6_SALT1 Protein translocase subunit SecY OS=Salmonella typhimurium (strain 14028s / SGSC 2262) OX=588858 GN=se	2	6	6	6	16.3	48.529				207400000	114420000	116600000
P66073	50S ribosomal protein L15	rplO	P66073;A0A0F6B7L7	RL15_SALTY 50S ribosomal protein L15 OS=Salmonella typhimurium (strain LT2 / SGSC1412 / ATCC 700720) OX=99287 GN=rplO PE=3 SV=1;A0A0F6B7L7_SALT1 50S ribosomal protein L15 OS=Salmonella typhimurium (strain 14028s / SGSC 2262) OX=588858 GN=rplO PE=3 SV=1	2	11	11	11	63.2	14.966	1834600000	410380000	348990000	7574800000	6182300000	3289100000
P0A2A7	50S ribosomal protein L30	rpmD	P0A2A7;A0A0F6B7L8	RL30_SALTY 50S ribosomal protein L30 OS=Salmonella typhimurium (strain LT2 / SGSC1412 / ATCC 700720) OX=99287 GN=rpmD PE=3 SV=2;A0A0F6B7L8_SALT1 50S ribosomal protein L30 OS=Salmonella typhimurium (strain 14028s / SGSC 2262) OX=588858 GN=rpmD PE=3 SV=1	2	1	1	1	15.3	6.5137						56650000
P0A7W4	30S ribosomal protein S5	rpsE	P0A7W4;A0A0F6B7L9	RS5_SALTY 30S ribosomal protein S5 OS=Salmonella typhimurium (strain LT2 / SGSC1412 / ATCC 700720) OX=99287 GN=rpsE PE=1 SV=2;A0A0F6B7L9_SALT1 30S ribosomal protein S5 OS=Salmonella typhimurium (strain 14028s / SGSC 2262) OX=588858 GN=rpsE PE=3 SV=1	2	9	9	9	71.9	17.603	548040000	64894000	50789000	3647500000	2739600000	1078400000
Q7CPL6	50S ribosomal protein L18	rplR	Q7CPL6;A0A0F6B7M0	RL18_SALTY 50S ribosomal protein L18 OS=Salmonella typhimurium (strain LT2 / SGSC1412 / ATCC 700720) OX=99287 GN=rplR PE=3 SV=1;A0A0F6B7M0_SALT1 50S ribosomal protein L18 OS=Salmonella typhimurium (strain 14028s / SGSC 2262) OX=588858 GN=rplR PE=3 SV=1	2	2	2	2	14.5	12.77	108820000			707440000	500620000
P66313	50S ribosomal protein L6	rplF	P66313;A0A0F6B7M1	RL6_SALTY 50S ribosomal protein L6 OS=Salmonella typhimurium (strain LT2 / SGSC1412 / ATCC 700720) OX=99287 GN=rplF PE=3 SV=2;A0A0F6B7M1_SALT1 50S ribosomal protein L6 OS=Salmonella typhimurium (strain 14028s / SGSC 2262) OX=588858 GN=rplF PE=3 SV=1	2	10	10	10	55.9	18.859	1069400000			5154400000	3610400000	1737900000
P0A7X0	30S ribosomal protein S8	rpsH	P0A7X0;A0A0F6B7M2	RS8_SALTY 30S ribosomal protein S8 OS=Salmonella typhimurium (strain LT2 / SGSC1412 / ATCC 700720) OX=99287 GN=rpsH PE=3 SV=2;A0A0F6B7M2_SALT1 30S ribosomal protein S8 OS=Salmonella typhimurium (strain 14028s / SGSC 2262) OX=588858 GN=rpsH PE=3 SV=1	2	8	8	8	66.9	14.126	108450000		340620000	2003300000	704700000	304900000
A0A0F6B7M3	30S ribosomal protein S14	rpsN	A0A0F6B7M3;P66409	A0A0F6B7M3_SALT1 30S ribosomal protein S14 OS=Salmonella typhimurium (strain 14028s / SGSC 2262) OX=588858 GN=rpsN PE=3 SV=1;RS14_SALTY 30S ribosomal protein S14 OS=Salmonella typhimurium (strain LT2 / SGSC1412 / ATCC 700720) OX=99287 GN=rpsN PE=3 SV=2	2	2	2	2	19.8	11.063					79317000	72075000
P62405	50S ribosomal protein L5	rplE	P62405;A0A0F6B7M4	RL5_SALTY 50S ribosomal protein L5 OS=Salmonella typhimurium (strain LT2 / SGSC1412 / ATCC 700720) OX=99287 GN=rplE PE=3 SV=2;A0A0F6B7M4_SALT1 50S ribosomal protein L5 OS=Salmonella typhimurium (strain 14028s / SGSC 2262) OX=588858 GN=rplE PE=3 SV=1	2	13	13	13	69.3	20.317	627450000	33979000	12890000	3481300000	2377000000	742700000
P60626	50S ribosomal protein L24	rplX	P60626;A0A0F6B7M5	RL24_SALTY 50S ribosomal protein L24 OS=Salmonella typhimurium (strain LT2 / SGSC1412 / ATCC 700720) OX=99287 GN=rplX PE=3 SV=2;A0A0F6B7M5_SALT1 50S ribosomal protein L24 OS=Salmonella typhimurium (strain 14028s / SGSC 2262) OX=588858 GN=rplX PE=3 SV=1	2	9	9	9	63.5	11.316	483280000	47665000	99065000	3107000000	2397800000	1489900000
Q7CPL5	50S ribosomal protein L14	rplN	Q7CPL5;A0A0F6B7M6	RL14_SALTY 50S ribosomal protein L14 OS=Salmonella typhimurium (strain LT2 / SGSC1412 / ATCC 700720) OX=99287 GN=rplN PE=3 SV=1;A0A0F6B7M6_SALT1 50S ribosomal protein L14 OS=Salmonella typhimurium (strain 14028s / SGSC 2262) OX=588858 GN=rplN PE=3 SV=1	2	8	8	8	63.4	13.568	739450000	548240000	361330000	5201000000	4070900000	1453200000
P66451	30S ribosomal protein S17	rpsQ	P66451;A0A0F6B7M7	RS17_SALTY 30S ribosomal protein S17 OS=Salmonella typhimurium (strain LT2 / SGSC1412 / ATCC 700720) OX=99287 GN=rpsQ PE=3 SV=2;A0A0F6B7M7_SALT1 30S ribosomal protein S17 OS=Salmonella typhimurium (strain 14028s / SGSC 2262) OX=588858 GN=rpsQ PE=3 SV=1	2	2	2	2	32.1	9.7224				260390000	828330000
P66170	50S ribosomal protein L29	rpmC	P66170;A0A0F6B7M8	RL29_SALTY 50S ribosomal protein L29 OS=Salmonella typhimurium (strain LT2 / SGSC1412 / ATCC 700720) OX=99287 GN=rpmC PE=3 SV=1;A0A0F6B7M8_SALT1 50S ribosomal protein L29 OS=Salmonella typhimurium (strain 14028s / SGSC 2262) OX=588858 GN=rpmC PE=3 SV=1	2	2	2	2	46	7.2604				236300000	120990000	59121000
Q7CPL4	50S ribosomal protein L16	rplP	Q7CPL4;A0A0F6B7M9	RL16_SALTY 50S ribosomal protein L16 OS=Salmonella typhimurium (strain LT2 / SGSC1412 / ATCC 700720) OX=99287 GN=rplP PE=3 SV=1;A0A0F6B7M9_SALT1 50S ribosomal protein L16 OS=Salmonella typhimurium (strain 14028s / SGSC 2262) OX=588858 GN=rplP PE=3 SV=1	2	5	5	5	43.4	15.194	110690000			653590000	380260000	158000000
P0A7V6	30S ribosomal protein S3	rpsC	P0A7V6;A0A0F6B7N0	RS3_SALTY 30S ribosomal protein S3 OS=Salmonella typhimurium (strain LT2 / SGSC1412 / ATCC 700720) OX=99287 GN=rpsC PE=3 SV=2;A0A0F6B7N0_SALT1 30S ribosomal protein S3 OS=Salmonella typhimurium (strain 14028s / SGSC 2262) OX=588858 GN=rpsC PE=3 SV=1	2	15	15	15	57.5	25.983	1933200000	375090000	374090000	10772000000	7959900000	4391800000
P61179	50S ribosomal protein L22	rplV	P61179;A0A0F6B7N1	RL22_SALTY 50S ribosomal protein L22 OS=Salmonella typhimurium (strain LT2 / SGSC1412 / ATCC 700720) OX=99287 GN=rplV PE=3 SV=1;A0A0F6B7N1_SALT1 50S ribosomal protein L22 OS=Salmonella typhimurium (strain 14028s / SGSC 2262) OX=588858 GN=rplV PE=3 SV=1	2	9	9	9	61.8	12.226	565580000	147580000	184400000	3069700000	3264700000	1597300000
P66491	30S ribosomal protein S19	rpsS	P66491;A0A0F6B7N2	RS19_SALTY 30S ribosomal protein S19 OS=Salmonella typhimurium (strain LT2 / SGSC1412 / ATCC 700720) OX=99287 GN=rpsS PE=3 SV=2;A0A0F6B7N2_SALT1 30S ribosomal protein S19 OS=Salmonella typhimurium (strain 14028s / SGSC 2262) OX=588858 GN=rpsS PE=3 SV=1	2	5	5	5	48.9	10.416				461970000	472480000	250240000
P60428	50S ribosomal protein L2	rplB	P60428;A0A0F6B7N3	RL2_SALTY 50S ribosomal protein L2 OS=Salmonella typhimurium (strain LT2 / SGSC1412 / ATCC 700720) OX=99287 GN=rplB PE=3 SV=1;A0A0F6B7N3_SALT1 50S ribosomal protein L2 OS=Salmonella typhimurium (strain 14028s / SGSC 2262) OX=588858 GN=rplB PE=3 SV=1	2	15	15	15	53.5	29.82	870490000	135390000	129330000	9331300000	4543800000	2250300000
Q7CPL3	50S ribosomal protein L23	rplW	Q7CPL3;A0A0F6B7N4	RL23_SALTY 50S ribosomal protein L23 OS=Salmonella typhimurium (strain LT2 / SGSC1412 / ATCC 700720) OX=99287 GN=rplW PE=3 SV=1;A0A0F6B7N4_SALT1 50S ribosomal protein L23 OS=Salmonella typhimurium (strain 14028s / SGSC 2262) OX=588858 GN=rplW PE=3 SV=1	2	3	3	3	26	11.213	242360000			794520000	469470000	242790000
P60726	50S ribosomal protein L4	rplD	P60726;A0A0F6B7N5	RL4_SALTY 50S ribosomal protein L4 OS=Salmonella typhimurium (strain LT2 / SGSC1412 / ATCC 700720) OX=99287 GN=rplD PE=1 SV=1;A0A0F6B7N5_SALT1 50S ribosomal protein L4 OS=Salmonella typhimurium (strain 14028s / SGSC 2262) OX=588858 GN=rplD PE=3 SV=1	2	9	9	9	56.2	22.086	1215900000	222420000	325730000	6305400000	5248100000	2433300000
P60446	50S ribosomal protein L3	rplC	P60446;A0A0F6B7N6	RL3_SALTY 50S ribosomal protein L3 OS=Salmonella typhimurium (strain LT2 / SGSC1412 / ATCC 700720) OX=99287 GN=rplC PE=3 SV=1;A0A0F6B7N6_SALT1 50S ribosomal protein L3 OS=Salmonella typhimurium (strain 14028s / SGSC 2262) OX=588858 GN=rplC PE=3 SV=1	2	13	13	13	57.4	22.247	1015500000	165950000	435290000	9255200000	7089200000	3413300000
P67904	30S ribosomal protein S10	rpsJ	P67904;A0A0F6B7N7	RS10_SALTY 30S ribosomal protein S10 OS=Salmonella typhimurium (strain LT2 / SGSC1412 / ATCC 700720) OX=99287 GN=rpsJ PE=3 SV=1;A0A0F6B7N7_SALT1 30S ribosomal protein S10 OS=Salmonella typhimurium (strain 14028s / SGSC 2262) OX=588858 GN=rpsJ PE=3 SV=1	2	5	5	5	48.5	11.766				871990000	743360000	333780000
O68926	Bacterioferritin	bfr	O68926;A0A0F6B7N9	BFR_SALTY Bacterioferritin OS=Salmonella typhimurium (strain LT2 / SGSC1412 / ATCC 700720) OX=99287 GN=bfr PE=3 SV=1;A0A0F6B7N9_SALT1 Bacterioferritin OS=Salmonella typhimurium (strain 14028s / SGSC 2262) OX=588858 GN=bfr PE=3 SV=1	2	2	2	2	20.3	18.355				34664000
P0A1H3	Elongation factor G	fusA	P0A1H3;A0A0F6B7P3	EFG_SALTY Elongation factor G OS=Salmonella typhimurium (strain LT2 / SGSC1412 / ATCC 700720) OX=99287 GN=fusA PE=3 SV=2;A0A0F6B7P3_SALT1 Elongation factor G OS=Salmonella typhimurium (strain 14028s / SGSC 2262) OX=588858 GN=fusA PE=3 SV=1	2	32	32	32	60.7	77.598	3042200000	156670000	118430000	11306000000	6877500000	2812200000
P0A2B3	30S ribosomal protein S7	rpsG	P0A2B3;A0A0F6B7P4	RS7_SALTY 30S ribosomal protein S7 OS=Salmonella typhimurium (strain LT2 / SGSC1412 / ATCC 700720) OX=99287 GN=rpsG PE=1 SV=2;A0A0F6B7P4_SALT1 30S ribosomal protein S7 OS=Salmonella typhimurium (strain 14028s / SGSC 2262) OX=588858 GN=rpsG PE=3 SV=1	2	10	10	10	57.7	17.59	290190000	61583000	133000000	2531700000	1143700000	484380000
P0A7S6	30S ribosomal protein S12	rpsL	P0A7S6;A0A0F6B7P5	RS12_SALTY 30S ribosomal protein S12 OS=Salmonella typhimurium (strain LT2 / SGSC1412 / ATCC 700720) OX=99287 GN=rpsL PE=3 SV=2;A0A0F6B7P5_SALT1 30S ribosomal protein S12 OS=Salmonella typhimurium (strain 14028s / SGSC 2262) OX=588858 GN=rpsL PE=3 SV=1	2	5	5	5	25.8	13.737	244580000	449780000		1340000000	737090000	456960000
Q7CPL2	Putative regulator	yheO	Q7CPL2;A0A0F6B7P9	Q7CPL2_SALTY Putative regulator OS=Salmonella typhimurium (strain LT2 / SGSC1412 / ATCC 700720) OX=99287 GN=yheO PE=4 SV=1;A0A0F6B7P9_SALT1 Putative regulatory protein OS=Salmonella typhimurium (strain 14028s / SGSC 2262) OX=588858 GN=yheO PE=4 SV=1	2	3	3	3	14.2	26.873				35056000
Q8ZLL6	Peptidyl-prolyl cis-trans isomerase	fkpA	Q8ZLL6;A0A0F6B7Q0	Q8ZLL6_SALTY Peptidyl-prolyl cis-trans isomerase OS=Salmonella typhimurium (strain LT2 / SGSC1412 / ATCC 700720) OX=99287 GN=fkpA PE=3 SV=1;A0A0F6B7Q0_SALT1 Peptidyl-prolyl cis-trans isomerase OS=Salmonella typhimurium (strain 14028s / SGSC 2262) OX=588858	2	6	6	6	26.8	28.945				176520000	123190000	40985000
Q8ZLL4	Peptidyl-prolyl cis-trans isomerase	slyD	Q8ZLL4;A0A0F6B7Q2	Q8ZLL4_SALTY Peptidyl-prolyl cis-trans isomerase OS=Salmonella typhimurium (strain LT2 / SGSC1412 / ATCC 700720) OX=99287 GN=slyD PE=3 SV=1;A0A0F6B7Q2_SALT1 Peptidyl-prolyl cis-trans isomerase OS=Salmonella typhimurium (strain 14028s / SGSC 2262) OX=588858	2	2	2	2	11.7	20.788				59119000
Q8ZLL2	Putative ATPase component of ABC transporter	yheS	Q8ZLL2;A0A0F6B7Q7	Q8ZLL2_SALTY Putative ATPase component of ABC transporter OS=Salmonella typhimurium (strain LT2 / SGSC1412 / ATCC 700720) OX=99287 GN=yheS PE=4 SV=1;A0A0F6B7Q7_SALT1 Putative ABC transporter ATP-binding protein OS=Salmonella typhimurium (strain 14028s / SG	2	6	6	6	12.1	71.586				47332000
Q7CPK9	Phosphoribulokinase	prkB	Q7CPK9;A0A0F6B7R2	Q7CPK9_SALTY Phosphoribulokinase OS=Salmonella typhimurium (strain LT2 / SGSC1412 / ATCC 700720) OX=99287 GN=prkB PE=3 SV=1;A0A0F6B7R2_SALT1 Phosphoribulokinase OS=Salmonella typhimurium (strain 14028s / SGSC 2262) OX=588858 GN=prkB PE=3 SV=1	2	1	1	1	7.3	32.412			7659800
P0A2T6	cAMP-activated global transcriptional regulator CRP	crp	P0A2T6;A0A0F6B7R5	CRP_SALTY cAMP-activated global transcriptional regulator CRP OS=Salmonella typhimurium (strain LT2 / SGSC1412 / ATCC 700720) OX=99287 GN=crp PE=1 SV=1;A0A0F6B7R5_SALT1 cAMP-regulatory protein OS=Salmonella typhimurium (strain 14028s / SGSC 2262) OX=588858	2	13	13	13	56.7	23.656	66347000			1649100000	597560000	186010000
P20753	Peptidyl-prolyl cis-trans isomerase A	ppiA	P20753;A0A0F6B7S1	PPIA_SALTY Peptidyl-prolyl cis-trans isomerase A OS=Salmonella typhimurium (strain LT2 / SGSC1412 / ATCC 700720) OX=99287 GN=ppiA PE=3 SV=2;A0A0F6B7S1_SALT1 Peptidyl-prolyl cis-trans isomerase OS=Salmonella typhimurium (strain 14028s / SGSC 2262) OX=588858	2	1	1	1	13.7	20.332				7176600
Q8ZLK6	Nitrite reductase large subunit	nirB	Q8ZLK6;A0A0F6B7S5	Q8ZLK6_SALTY Nitrite reductase large subunit OS=Salmonella typhimurium (strain LT2 / SGSC1412 / ATCC 700720) OX=99287 GN=nirB PE=3 SV=1;A0A0F6B7S5_SALT1 Nitrite reductase large subunit OS=Salmonella typhimurium (strain 14028s / SGSC 2262) OX=588858 GN=nirB	2	3	3	3	5.5	93.061				19230000	10859000
P0A2P2	Tryptophan--tRNA ligase	trpS	P0A2P2;A0A0F6B7T5	SYW_SALTY Tryptophan--tRNA ligase OS=Salmonella typhimurium (strain LT2 / SGSC1412 / ATCC 700720) OX=99287 GN=trpS PE=3 SV=1;A0A0F6B7T5_SALT1 Tryptophan--tRNA ligase OS=Salmonella typhimurium (strain 14028s / SGSC 2262) OX=588858 GN=trpS PE=3 SV=1	2	8	8	8	35	37.4				107960000	48639000
Q8ZLK4	Ribulose-phosphate 3-epimerase	rpe	Q8ZLK4;A0A0F6B7T7	Q8ZLK4_SALTY Ribulose-phosphate 3-epimerase OS=Salmonella typhimurium (strain LT2 / SGSC1412 / ATCC 700720) OX=99287 GN=rpe PE=3 SV=1;A0A0F6B7T7_SALT1 Ribulose-phosphate 3-epimerase OS=Salmonella typhimurium (strain 14028s / SGSC 2262) OX=588858 GN=rpe PE=	2	1	1	1	6.7	24.491				9096300
Q8ZLK3	Cell division protein DamX	damX	Q8ZLK3;A0A0F6B7T9	Q8ZLK3_SALTY Cell division protein DamX OS=Salmonella typhimurium (strain LT2 / SGSC1412 / ATCC 700720) OX=99287 GN=damX PE=3 SV=1;A0A0F6B7T9_SALT1 Cell division protein DamX OS=Salmonella typhimurium (strain 14028s / SGSC 2262) OX=588858 GN=damX PE=3 SV=1	2	3	3	3	7.3	45.46						252560000
P77980	3-dehydroquinate synthase	aroB	P77980;A0A0F6B7U0	AROB_SALTY 3-dehydroquinate synthase OS=Salmonella typhimurium (strain LT2 / SGSC1412 / ATCC 700720) OX=99287 GN=aroB PE=3 SV=1;A0A0F6B7U0_SALT1 3-dehydroquinate synthase OS=Salmonella typhimurium (strain 14028s / SGSC 2262) OX=588858 GN=aroB PE=3 SV=1	2	3	3	3	10.2	38.709				53130000	27621000
P63601	Shikimate kinase 1	aroK	P63601;A0A0F6B7U1	AROK_SALTY Shikimate kinase 1 OS=Salmonella typhimurium (strain LT2 / SGSC1412 / ATCC 700720) OX=99287 GN=aroK PE=3 SV=2;A0A0F6B7U1_SALT1 Shikimate kinase 1 OS=Salmonella typhimurium (strain 14028s / SGSC 2262) OX=588858 GN=aroK PE=3 SV=1	2	6	6	6	46.8	19.47				130250000	79611000
Q8ZLJ7	Transpeptidase of penicillin-binding protein 1a	mrcA	Q8ZLJ7;A0A0F6B7U7	Q8ZLJ7_SALTY Transpeptidase of penicillin-binding protein 1a OS=Salmonella typhimurium (strain LT2 / SGSC1412 / ATCC 700720) OX=99287 GN=mrcA PE=4 SV=1;A0A0F6B7U7_SALT1 Peptidoglycan synthetase OS=Salmonella typhimurium (strain 14028s / SGSC 2262) OX=58885	2	6	6	6	9.7	94.419				43192000
Q8ZLJ4	33 kDa chaperonin	hslO	Q8ZLJ4;A0A0F6B7V3	HSLO_SALTY 33 kDa chaperonin OS=Salmonella typhimurium (strain LT2 / SGSC1412 / ATCC 700720) OX=99287 GN=hslO PE=3 SV=2;A0A0F6B7V3_SALT1 33 kDa chaperonin OS=Salmonella typhimurium (strain 14028s / SGSC 2262) OX=588858 GN=hslO PE=3 SV=1	2	5	5	5	18.8	32.369					71516000
A0A0F6B7V7	Phosphoenolpyruvate carboxykinase (ATP)	pckA	A0A0F6B7V7;P41033	A0A0F6B7V7_SALT1 Phosphoenolpyruvate carboxykinase (ATP) OS=Salmonella typhimurium (strain 14028s / SGSC 2262) OX=588858 GN=pckA PE=3 SV=1;PCKA_SALTY Phosphoenolpyruvate carboxykinase (ATP) OS=Salmonella typhimurium (strain LT2 / SGSC1412 / ATCC 700720) OX	2	23	23	23	55.5	59.647				1926400000	751350000	275540000
P08982	Osmolarity sensor protein EnvZ	envZ	P08982;A0A0F6B7V8	ENVZ_SALTY Osmolarity sensor protein EnvZ OS=Salmonella typhimurium (strain LT2 / SGSC1412 / ATCC 700720) OX=99287 GN=envZ PE=3 SV=2;A0A0F6B7V8_SALT1 Osmolarity sensor protein OS=Salmonella typhimurium (strain 14028s / SGSC 2262) OX=588858 GN=envZ PE=4 SV=	2	1	1	1	3.6	50.374				3170100
P0AA19	Transcriptional regulatory protein OmpR	ompR	P0AA19;A0A0F6B7V9	OMPR_SALTY Transcriptional regulatory protein OmpR OS=Salmonella typhimurium (strain LT2 / SGSC1412 / ATCC 700720) OX=99287 GN=ompR PE=3 SV=1;A0A0F6B7V9_SALT1 Osmolarity response regulator OS=Salmonella typhimurium (strain 14028s / SGSC 2262) OX=588858 GN=	2	8	8	8	44.4	27.353				185900000	80703000
Q8ZLJ1	Putative RNase R	yhgF	Q8ZLJ1;A0A0F6B7W1	Q8ZLJ1_SALTY Putative RNase R OS=Salmonella typhimurium (strain LT2 / SGSC1412 / ATCC 700720) OX=99287 GN=yhgF PE=4 SV=1;A0A0F6B7W1_SALT1 Putative RNase R OS=Salmonella typhimurium (strain 14028s / SGSC 2262) OX=588858 GN=yhgF PE=4 SV=1	2	16	16	16	25.5	84.862				223320000	219250000	80851000
P74884	Fe(2+) transporter FeoB	feoB	P74884;A0A0F6B7W4	FEOB_SALTY Fe(2+) transporter FeoB OS=Salmonella typhimurium (strain LT2 / SGSC1412 / ATCC 700720) OX=99287 GN=feoB PE=3 SV=2;A0A0F6B7W4_SALT1 Ferrous iron transport protein B OS=Salmonella typhimurium (strain 14028s / SGSC 2262) OX=588858 GN=feoB PE=3 SV=	2	2	2	2	3.2	84.199				14562000
Q8ZLI7	Fe/S biogenesis protein NfuA	nfuA	Q8ZLI7;A0A0F6B7X0	NFUA_SALTY Fe/S biogenesis protein NfuA OS=Salmonella typhimurium (strain LT2 / SGSC1412 / ATCC 700720) OX=99287 GN=nfuA PE=3 SV=1;A0A0F6B7X0_SALT1 Fe/S biogenesis protein NfuA OS=Salmonella typhimurium (strain 14028s / SGSC 2262) OX=588858 GN=yhgI PE=3 SV	2	5	5	5	26.7	20.937				89089000	53658000
Q8ZLI5	4-alpha-glucanotransferase	malQ	Q8ZLI5;A0A0F6B7X3	Q8ZLI5_SALTY 4-alpha-glucanotransferase OS=Salmonella typhimurium (strain LT2 / SGSC1412 / ATCC 700720) OX=99287 GN=malQ PE=3 SV=1;A0A0F6B7X3_SALT1 4-alpha-glucanotransferase OS=Salmonella typhimurium (strain 14028s / SGSC 2262) OX=588858 GN=malQ PE=3 SV=1	2	5	5	5	7.5	78.017					25276000
Q8ZLI4	Alpha-1,4 glucan phosphorylase	malP	Q8ZLI4;A0A0F6B7X4	Q8ZLI4_SALTY Alpha-1,4 glucan phosphorylase OS=Salmonella typhimurium (strain LT2 / SGSC1412 / ATCC 700720) OX=99287 GN=malP PE=3 SV=1;A0A0F6B7X4_SALT1 Alpha-1,4 glucan phosphorylase OS=Salmonella typhimurium (strain 14028s / SGSC 2262) OX=588858 GN=malP P	2	16	16	16	24.6	90.185	107020000			392100000	266130000	118780000
Q8ZLI3	HTH-type transcriptional regulator MalT	malT	Q8ZLI3;A0A0F6B7X6	MALT_SALTY HTH-type transcriptional regulator MalT OS=Salmonella typhimurium (strain LT2 / SGSC1412 / ATCC 700720) OX=99287 GN=malT PE=3 SV=1;A0A0F6B7X6_SALT1 HTH-type transcriptional regulator MalT OS=Salmonella typhimurium (strain 14028s / SGSC 2262) OX=	2	2	2	2	3.9	102.96				9641500
Q8ZLH6	Transcriptional repressor of the glp operon	glpR	Q8ZLH6;A0A0F6B7Y4	Q8ZLH6_SALTY Transcriptional repressor of the glp operon OS=Salmonella typhimurium (strain LT2 / SGSC1412 / ATCC 700720) OX=99287 GN=glpR PE=4 SV=1;A0A0F6B7Y4_SALT1 DNA-binding transcriptional repressor GlpR OS=Salmonella typhimurium (strain 14028s / SGSC	2	2	2	2	8.7	27.927					16675000
Q8ZLH4	Glycerol-3-phosphate dehydrogenase	glpD	Q8ZLH4;A0A0F6B7Y8	Q8ZLH4_SALTY Glycerol-3-phosphate dehydrogenase OS=Salmonella typhimurium (strain LT2 / SGSC1412 / ATCC 700720) OX=99287 GN=glpD PE=3 SV=1;A0A0F6B7Y8_SALT1 Glycerol-3-phosphate dehydrogenase OS=Salmonella typhimurium (strain 14028s / SGSC 2262) OX=588858 G	2	18	18	18	39.6	56.924				564350000	238230000	186090000
Q8ZLG7	Alpha-1,4 glucan phosphorylase	glgP	Q8ZLG7;A0A0F6B7Z5	Q8ZLG7_SALTY Alpha-1,4 glucan phosphorylase OS=Salmonella typhimurium (strain LT2 / SGSC1412 / ATCC 700720) OX=99287 GN=glgP PE=3 SV=1;A0A0F6B7Z5_SALT1 Alpha-1,4 glucan phosphorylase OS=Salmonella typhimurium (strain 14028s / SGSC 2262) OX=588858 GN=glgP P	2	4	4	4	6	93.342				57381000	18216000
P05416	Glycogen synthase	glgA	P05416;A0A0F6B7Z6	GLGA_SALTY Glycogen synthase OS=Salmonella typhimurium (strain LT2 / SGSC1412 / ATCC 700720) OX=99287 GN=glgA PE=3 SV=2;A0A0F6B7Z6_SALT1 Glycogen synthase OS=Salmonella typhimurium (strain 14028s / SGSC 2262) OX=588858 GN=glgA PE=3 SV=1	2	2	2	2	4.4	52.945				21348000
P05415	Glucose-1-phosphate adenylyltransferase	glgC	P05415;A0A0F6B7Z7	GLGC_SALTY Glucose-1-phosphate adenylyltransferase OS=Salmonella typhimurium (strain LT2 / SGSC1412 / ATCC 700720) OX=99287 GN=glgC PE=3 SV=2;A0A0F6B7Z7_SALT1 Glucose-1-phosphate adenylyltransferase OS=Salmonella typhimurium (strain 14028s / SGSC 2262) OX=	2	6	6	6	15.3	48.461				185070000	40424000
Q8ZLG5	1,4-alpha-glucan branching enzyme GlgB	glgB	Q8ZLG5;A0A0F6B7Z9	GLGB_SALTY 1,4-alpha-glucan branching enzyme GlgB OS=Salmonella typhimurium (strain LT2 / SGSC1412 / ATCC 700720) OX=99287 GN=glgB PE=3 SV=1;A0A0F6B7Z9_SALT1 1,4-alpha-glucan branching enzyme GlgB OS=Salmonella typhimurium (strain 14028s / SGSC 2262) OX=58	2	6	6	6	10.2	84.274				71068000	18939000
P0A1F8	Aspartate-semialdehyde dehydrogenase	asd	P0A1F8;A0A0F6B801	DHAS_SALTY Aspartate-semialdehyde dehydrogenase OS=Salmonella typhimurium (strain LT2 / SGSC1412 / ATCC 700720) OX=99287 GN=asd PE=1 SV=1;A0A0F6B801_SALT1 Aspartate-semialdehyde dehydrogenase OS=Salmonella typhimurium (strain 14028s / SGSC 2262) OX=588858	2	6	6	6	25.3	40.136				114870000	79920000	33596000
Q7CPK3	Transcriptional repressor gnt-I	gntR	Q7CPK3;A0A0F6B806	Q7CPK3_SALTY Transcriptional repressor gnt-I OS=Salmonella typhimurium (strain LT2 / SGSC1412 / ATCC 700720) OX=99287 GN=gntR PE=4 SV=1;A0A0F6B806_SALT1 Gluconate operon transcriptional repressor OS=Salmonella typhimurium (strain 14028s / SGSC 2262) OX=588	2	4	4	4	15.4	36.511				5104500000		39966000000
Q8ZLG2	Putative oxidoreductase	yhhX	Q8ZLG2;A0A0F6B808	Q8ZLG2_SALTY Putative oxidoreductase OS=Salmonella typhimurium (strain LT2 / SGSC1412 / ATCC 700720) OX=99287 GN=yhhX PE=4 SV=1;A0A0F6B808_SALT1 Putative dehydrogenase OS=Salmonella typhimurium (strain 14028s / SGSC 2262) OX=588858 GN=yhhX PE=4 SV=1	2	4	4	4	14.8	38.717				35624000	39641000
Q8ZLF5	Cytosolic glycerophosphodiester phosphodiesterase	ugpQ	Q8ZLF5;A0A0F6B819	Q8ZLF5_SALTY Cytosolic glycerophosphodiester phosphodiesterase OS=Salmonella typhimurium (strain LT2 / SGSC1412 / ATCC 700720) OX=99287 GN=ugpQ PE=4 SV=1;A0A0F6B819_SALT1 Cytoplasmic glycerophosphodiester phosphodiesterase OS=Salmonella typhimurium (strain	2	1	1	1	5.7	27.381					4624100
Q8ZLF4	sn-glycerol-3-phosphate import ATP-binding protein UgpC	ugpC	Q8ZLF4;A0A0F6B820	UGPC_SALTY sn-glycerol-3-phosphate import ATP-binding protein UgpC OS=Salmonella typhimurium (strain LT2 / SGSC1412 / ATCC 700720) OX=99287 GN=ugpC PE=1 SV=1;A0A0F6B820_SALT1 sn-glycerol-3-phosphate import ATP-binding protein UgpC OS=Salmonella typhimurium	2	2	2	2	7.3	39.475					8514700
Q8ZLF2	sn-glycerol-3-phosphate transport system permease protein UgpA	ugpA	Q8ZLF2;A0A0F6B822	UGPA_SALTY sn-glycerol-3-phosphate transport system permease protein UgpA OS=Salmonella typhimurium (strain LT2 / SGSC1412 / ATCC 700720) OX=99287 GN=ugpA PE=3 SV=1;A0A0F6B822_SALT1 Glycerol-3-phosphate transporter permease OS=Salmonella typhimurium (strai	2	2	2	2	8.1	33.171						24395000
Q7CPK0	sn-glycerol-3-phosphate-binding periplasmic protein UgpB	ugpB	Q7CPK0;A0A0F6B823	UGPB_SALTY sn-glycerol-3-phosphate-binding periplasmic protein UgpB OS=Salmonella typhimurium (strain LT2 / SGSC1412 / ATCC 700720) OX=99287 GN=ugpB PE=3 SV=1;A0A0F6B823_SALT1 Glycerol-3-phosphate transporter periplasmic binding protein OS=Salmonella typhi	2	20	20	20	59.4	48.392	65452000	89315000		72363000	808790000	29908000
Q8ZLF0	Cell division protein FtsX	ftsX	Q8ZLF0;A0A0F6B837	Q8ZLF0_SALTY Cell division protein FtsX OS=Salmonella typhimurium (strain LT2 / SGSC1412 / ATCC 700720) OX=99287 GN=ftsX PE=3 SV=1;A0A0F6B837_SALT1 Cell division protein FtsX OS=Salmonella typhimurium (strain 14028s / SGSC 2262) OX=588858 GN=ftsX PE=3 SV=1	2	3	3	3	8.3	38.626				13078000
Q7CPJ6	Cell division ATP-binding protein FtsE	ftsE	Q7CPJ6;A0A0F6B838	Q7CPJ6_SALTY Cell division ATP-binding protein FtsE OS=Salmonella typhimurium (strain LT2 / SGSC1412 / ATCC 700720) OX=99287 GN=ftsE PE=3 SV=1;A0A0F6B838_SALT1 Cell division ATP-binding protein FtsE OS=Salmonella typhimurium (strain 14028s / SGSC 2262) OX=	2	2	2	2	12.6	24.399				19107000
Q8ZLE9	Signal recognition particle receptor FtsY	ftsY	Q8ZLE9;A0A0F6B839	Q8ZLE9_SALTY Signal recognition particle receptor FtsY OS=Salmonella typhimurium (strain LT2 / SGSC1412 / ATCC 700720) OX=99287 GN=ftsY PE=3 SV=1;A0A0F6B839_SALT1 Signal recognition particle receptor FtsY OS=Salmonella typhimurium (strain 14028s / SGSC 226	2	8	8	8	21.4	53.73				132300000	65919000
Q8ZLE5	P-type ATPase family	zntA	Q8ZLE5;A0A0F6B844	Q8ZLE5_SALTY P-type ATPase family OS=Salmonella typhimurium (strain LT2 / SGSC1412 / ATCC 700720) OX=99287 GN=zntA PE=3 SV=1;A0A0F6B844_SALT1 Zinc/cadmium/mercury/lead-transporting ATPase OS=Salmonella typhimurium (strain 14028s / SGSC 2262) OX=588858 GN=z	2	1	1	1	2.3	77.177				2895800
Q02755	Methyl-accepting chemotaxis citrate transducer	tcp	Q02755;A0A0F6B845	MCPC_SALTY Methyl-accepting chemotaxis citrate transducer OS=Salmonella typhimurium (strain LT2 / SGSC1412 / ATCC 700720) OX=99287 GN=tcp PE=3 SV=1;A0A0F6B845_SALT1 Methyl-accepting transmembrane citrate/phenol chemoreceptor OS=Salmonella typhimurium (stra	2	6	5	5	16.3	58.949					71649000
Q7CPJ3	Putative inner membrane lipoprotein	STM3580	Q7CPJ3;A0A0F6B848	Q7CPJ3_SALTY Putative inner membrane lipoprotein OS=Salmonella typhimurium (strain LT2 / SGSC1412 / ATCC 700720) OX=99287 GN=STM3580 PE=1 SV=1;A0A0F6B848_SALT1 Uncharacterized protein OS=Salmonella typhimurium (strain 14028s / SGSC 2262) OX=588858 GN=STM14	2	8	8	8	63.2	19.687				165470000	157190000	79883000
Q8ZLD9	Putative membrane protein	yhiI	Q8ZLD9;A0A0F6B855	Q8ZLD9_SALTY Putative membrane protein OS=Salmonella typhimurium (strain LT2 / SGSC1412 / ATCC 700720) OX=99287 GN=yhiI PE=4 SV=1;A0A0F6B855_SALT1 Biotin_lipoyl_2 domain-containing protein OS=Salmonella typhimurium (strain 14028s / SGSC 2262) OX=588858 GN=	2	1	1	1	2.5	38.995						27294000
Q8ZLD8	Putative periplasmic protein	yhiN	Q8ZLD8;A0A0F6B857	Q8ZLD8_SALTY Putative periplasmic protein OS=Salmonella typhimurium (strain LT2 / SGSC1412 / ATCC 700720) OX=99287 GN=yhiN PE=4 SV=1;A0A0F6B857_SALT1 Putative periplasmic protein OS=Salmonella typhimurium (strain 14028s / SGSC 2262) OX=588858 GN=yhiN PE=4	2	1	1	1	4.3	43.585				4872900
Q7CPJ2	Phosphate transporter	pitA	Q7CPJ2;A0A0F6B858	Q7CPJ2_SALTY Phosphate transporter OS=Salmonella typhimurium (strain LT2 / SGSC1412 / ATCC 700720) OX=99287 GN=pitA PE=3 SV=1;A0A0F6B858_SALT1 Phosphate transporter OS=Salmonella typhimurium (strain 14028s / SGSC 2262) OX=588858 GN=pitA PE=3 SV=1	2	2	2	2	3.2	53.489				93744000	33690000
Q8ZLD7	Universal stress protein A	uspA	Q8ZLD7;A0A0F6B860	USPA_SALTY Universal stress protein A OS=Salmonella typhimurium (strain LT2 / SGSC1412 / ATCC 700720) OX=99287 GN=uspA PE=3 SV=3;A0A0F6B860_SALT1 Universal stress protein OS=Salmonella typhimurium (strain 14028s / SGSC 2262) OX=588858 GN=uspA PE=3 SV=1	2	3	3	3	50	16.08				92371000	16674000
P27237	Oligopeptidase A	prlC	P27237;A0A0F6B863	OPDA_SALTY Oligopeptidase A OS=Salmonella typhimurium (strain LT2 / SGSC1412 / ATCC 700720) OX=99287 GN=prlC PE=1 SV=1;A0A0F6B863_SALT1 Oligopeptidase A OS=Salmonella typhimurium (strain 14028s / SGSC 2262) OX=588858 GN=prlC PE=3 SV=1	2	17	17	17	31.5	76.943				271880000	166270000
Q8ZLD5	Putative phosphatase	STM3595	Q8ZLD5;A0A0F6B864	Q8ZLD5_SALTY Putative phosphatase OS=Salmonella typhimurium (strain LT2 / SGSC1412 / ATCC 700720) OX=99287 GN=STM3595 PE=4 SV=1;A0A0F6B864_SALT1 Putative phosphatase OS=Salmonella typhimurium (strain 14028s / SGSC 2262) OX=588858 GN=STM14_4324 PE=4 SV=1	2	1	1	1	3.5	46.469						7219000
Q7CPJ1	Ribosomal RNA large subunit methyltransferase J	yhiR	Q7CPJ1;A0A0F6B866	Q7CPJ1_SALTY Ribosomal RNA large subunit methyltransferase J OS=Salmonella typhimurium (strain LT2 / SGSC1412 / ATCC 700720) OX=99287 GN=yhiR PE=3 SV=1;A0A0F6B866_SALT1 Ribosomal RNA large subunit methyltransferase J OS=Salmonella typhimurium (strain 14028	2	1	1	1	3.6	32.136				6042100
Q8ZLD4	Glutathione oxidoreductase	gor	Q8ZLD4;A0A0F6B867	Q8ZLD4_SALTY Glutathione oxidoreductase OS=Salmonella typhimurium (strain LT2 / SGSC1412 / ATCC 700720) OX=99287 GN=gor PE=3 SV=1;A0A0F6B867_SALT1 Glutathione reductase OS=Salmonella typhimurium (strain 14028s / SGSC 2262) OX=588858 GN=gor PE=3 SV=1	2	7	7	7	22.2	48.692				68785000	53109000
Q8ZLC4	Putative LysR family transcriptional regulator	yhjC	Q8ZLC4;A0A0F6B881	Q8ZLC4_SALTY Putative LysR family transcriptional regulator OS=Salmonella typhimurium (strain LT2 / SGSC1412 / ATCC 700720) OX=99287 GN=yhjC PE=3 SV=1;A0A0F6B881_SALT1 Putative transcriptional regulator OS=Salmonella typhimurium (strain 14028s / SGSC 2262)	2	2	2	2	7.4	33.653	103190000	109730000	77849000	25652000	70179000	171610000
Q8ZLC2	Putative inner membrane protein	yhjG	Q8ZLC2;A0A0F6B885	Q8ZLC2_SALTY Putative inner membrane protein OS=Salmonella typhimurium (strain LT2 / SGSC1412 / ATCC 700720) OX=99287 GN=yhjG PE=4 SV=1;A0A0F6B885_SALT1 Putative inner membrane protein OS=Salmonella typhimurium (strain 14028s / SGSC 2262) OX=588858 GN=yhjG	2	3	3	3	5.5	74.719				55834000
Q8ZLC0	Ketodeoxygluconokinase	kdgK	Q8ZLC0;A0A0F6B888	Q8ZLC0_SALTY Ketodeoxygluconokinase OS=Salmonella typhimurium (strain LT2 / SGSC1412 / ATCC 700720) OX=99287 GN=kdgK PE=4 SV=1;A0A0F6B888_SALT1 Ketodeoxygluconokinase OS=Salmonella typhimurium (strain 14028s / SGSC 2262) OX=588858 GN=kdgK PE=4 SV=1	2	2	2	2	9.4	34.089				9006900
P50335	Protein YhjJ	yhjJ	P50335;A0A0F6B889	YHJJ_SALTY Protein YhjJ OS=Salmonella typhimurium (strain LT2 / SGSC1412 / ATCC 700720) OX=99287 GN=yhjJ PE=3 SV=2;A0A0F6B889_SALT1 Putative Zn-dependent peptidase OS=Salmonella typhimurium (strain 14028s / SGSC 2262) OX=588858 GN=yhjJ PE=4 SV=1	2	3	3	3	7.3	55.18				17367000
P50334	Aerobic C4-dicarboxylate transport protein	dctA	P50334;A0A0F6B891	DCTA_SALTY Aerobic C4-dicarboxylate transport protein OS=Salmonella typhimurium (strain LT2 / SGSC1412 / ATCC 700720) OX=99287 GN=dctA PE=3 SV=1;A0A0F6B891_SALT1 C4-dicarboxylate transport protein OS=Salmonella typhimurium (strain 14028s / SGSC 2262) OX=58	2	1	1	1	1.9	45.449					4214900
Q8ZLB7	Endoglucanase	bcsZ	Q8ZLB7;A0A0F6B896	GUN_SALTY Endoglucanase OS=Salmonella typhimurium (strain LT2 / SGSC1412 / ATCC 700720) OX=99287 GN=bcsZ PE=3 SV=1;A0A0F6B896_SALT1 Glucanase OS=Salmonella typhimurium (strain 14028s / SGSC 2262) OX=588858 GN=STM14_4356 PE=3 SV=1	2	1	1	1	8.9	41.754					41864000
Q93IN1	Cyclic di-GMP-binding protein	bcsB	Q93IN1;A0A0F6B897	BCSB_SALTY Cyclic di-GMP-binding protein OS=Salmonella typhimurium (strain LT2 / SGSC1412 / ATCC 700720) OX=99287 GN=bcsB PE=3 SV=1;A0A0F6B897_SALT1 Cyclic di-GMP-binding protein OS=Salmonella typhimurium (strain 14028s / SGSC 2262) OX=588858 GN=yhjN PE=3	2	3	3	3	3.8	84.298				19153000
Q8ZLA9	Dipeptide transport protein	dppA	Q8ZLA9;A0A0F6B8B4	Q8ZLA9_SALTY Dipeptide transport protein OS=Salmonella typhimurium (strain LT2 / SGSC1412 / ATCC 700720) OX=99287 GN=dppA PE=4 SV=1;A0A0F6B8B4_SALT1 Dipeptide transport protein OS=Salmonella typhimurium (strain 14028s / SGSC 2262) OX=588858 GN=dppA PE=4 SV	2	10	10	10	26	60.219				86588000	63100000	53652000
Q8ZLA1	Glyoxylate/hydroxypyruvate reductase B	ghrB	Q8ZLA1;A0A0F6B8D3	GHRB_SALTY Glyoxylate/hydroxypyruvate reductase B OS=Salmonella typhimurium (strain LT2 / SGSC1412 / ATCC 700720) OX=99287 GN=ghrB PE=3 SV=1;A0A0F6B8D3_SALT1 Glyoxylate/hydroxypyruvate reductase B OS=Salmonella typhimurium (strain 14028s / SGSC 2262) OX=58	2	2	2	2	5.9	35.254					7043000
P0A9Y2	Cold shock protein CspA	cspA	P0A9Y2;A0A0F6B8D6	CSPA_SALTY Cold shock protein CspA OS=Salmonella typhimurium (strain LT2 / SGSC1412 / ATCC 700720) OX=99287 GN=cspA PE=3 SV=2;A0A0F6B8D6_SALT1 Major cold shock protein OS=Salmonella typhimurium (strain 14028s / SGSC 2262) OX=588858 GN=cspA PE=4 SV=1	2	4	4	4	55.7	7.4032	80619000				249540000	120920000
Q8ZL96	Glycine--tRNA ligase beta subunit	glyS	Q8ZL96;A0A0F6B8E2	SYGB_SALTY Glycine--tRNA ligase beta subunit OS=Salmonella typhimurium (strain LT2 / SGSC1412 / ATCC 700720) OX=99287 GN=glyS PE=3 SV=3;A0A0F6B8E2_SALT1 Glycine--tRNA ligase beta subunit OS=Salmonella typhimurium (strain 14028s / SGSC 2262) OX=588858 GN=gl	2	27	27	27	48.2	76.452				565370000	352470000	60568000
Q8ZL95	Glycine--tRNA ligase alpha subunit	glyQ	Q8ZL95;A0A0F6B8E3	SYGA_SALTY Glycine--tRNA ligase alpha subunit OS=Salmonella typhimurium (strain LT2 / SGSC1412 / ATCC 700720) OX=99287 GN=glyQ PE=3 SV=1;A0A0F6B8E3_SALT1 Glycine--tRNA ligase alpha subunit OS=Salmonella typhimurium (strain 14028s / SGSC 2262) OX=588858 GN=	2	10	10	10	42.9	34.746				401890000	220930000
Q8ZL90	Xylose isomerase	xylA	Q8ZL90;A0A0F6B8F0	XYLA_SALTY Xylose isomerase OS=Salmonella typhimurium (strain LT2 / SGSC1412 / ATCC 700720) OX=99287 GN=xylA PE=3 SV=1;A0A0F6B8F0_SALT1 Xylose isomerase OS=Salmonella typhimurium (strain 14028s / SGSC 2262) OX=588858 GN=xylA PE=3 SV=1	2	1	1	1	3.2	49.7				4456100
Q8ZL89	Xylose operon regulatory protein	xylR	Q8ZL89;A0A0F6B8F3	Q8ZL89_SALTY Xylose operon regulatory protein OS=Salmonella typhimurium (strain LT2 / SGSC1412 / ATCC 700720) OX=99287 GN=xylR PE=4 SV=1;A0A0F6B8F3_SALT1 Xylose operon regulatory protein OS=Salmonella typhimurium (strain 14028s / SGSC 2262) OX=588858 GN=xy	2	1	1	1	2.8	44.762
Q8ZL72	Aldehyde dehydrogenase B	aldB	Q8ZL72;A0A0F6B8H4	Q8ZL72_SALTY Aldehyde dehydrogenase B OS=Salmonella typhimurium (strain LT2 / SGSC1412 / ATCC 700720) OX=99287 GN=aldB PE=3 SV=1;A0A0F6B8H4_SALT1 Aldehyde dehydrogenase B OS=Salmonella typhimurium (strain 14028s / SGSC 2262) OX=588858 GN=aldB PE=3 SV=1	2	5	5	5	14.1	56.326				137200000	45602000
Q8ZL70	Selenocysteinyl-tRNA-specific translation factor	selB	Q8ZL70;A0A0F6B8H6	Q8ZL70_SALTY Selenocysteinyl-tRNA-specific translation factor OS=Salmonella typhimurium (strain LT2 / SGSC1412 / ATCC 700720) OX=99287 GN=selB PE=4 SV=1;A0A0F6B8H6_SALT1 Selenocysteinyl-tRNA-specific translation factor OS=Salmonella typhimurium (strain 140	2	3	3	3	4.9	68.65				13282000
Q8ZL69	L-seryl-tRNA(Sec) selenium transferase	selA	Q8ZL69;A0A0F6B8H7	SELA_SALTY L-seryl-tRNA(Sec) selenium transferase OS=Salmonella typhimurium (strain LT2 / SGSC1412 / ATCC 700720) OX=99287 GN=selA PE=3 SV=1;A0A0F6B8H7_SALT1 L-seryl-tRNA(Sec) selenium transferase OS=Salmonella typhimurium (strain 14028s / SGSC 2262) OX=58	2	2	2	2	5.2	50.858				9281300
Q7CPI1	PTS family, mannitol-specific enzyme IIABC components	mtlA	Q7CPI1;A0A0F6B8H9	Q7CPI1_SALTY PTS family, mannitol-specific enzyme IIABC components OS=Salmonella typhimurium (strain LT2 / SGSC1412 / ATCC 700720) OX=99287 GN=mtlA PE=4 SV=1;A0A0F6B8H9_SALT1 Mannitol-specific enzyme IIABC component OS=Salmonella typhimurium (strain 14028s	2	5	5	5	11.4	68.164				76895000	31720000
Q8ZL67	Mannitol-1-phosphate 5-dehydrogenase	mtlD	Q8ZL67;A0A0F6B8I0	MTLD_SALTY Mannitol-1-phosphate 5-dehydrogenase OS=Salmonella typhimurium (strain LT2 / SGSC1412 / ATCC 700720) OX=99287 GN=mtlD PE=3 SV=1;A0A0F6B8I0_SALT1 Mannitol-1-phosphate 5-dehydrogenase OS=Salmonella typhimurium (strain 14028s / SGSC 2262) OX=588858	2	1	1	1	2.9	40.899					5180800
Q8ZL66	Uncharacterized protein YibT	yibT	Q8ZL66;A0A0F6B8I2	YIBT_SALTY Uncharacterized protein YibT OS=Salmonella typhimurium (strain LT2 / SGSC1412 / ATCC 700720) OX=99287 GN=yibT PE=4 SV=1;A0A0F6B8I2_SALT1 Putative cytoplasmic protein OS=Salmonella typhimurium (strain 14028s / SGSC 2262) OX=588858 GN=STM14_4446 P	2	1	1	1	15.9	8.1232				23667000
Q8ZL63	L-lactate permease	lldP	Q8ZL63;A0A0F6B8I7	LLDP_SALTY L-lactate permease OS=Salmonella typhimurium (strain LT2 / SGSC1412 / ATCC 700720) OX=99287 GN=lldP PE=3 SV=1;A0A0F6B8I7_SALT1 L-lactate permease OS=Salmonella typhimurium (strain 14028s / SGSC 2262) OX=588858 GN=lldP PE=3 SV=1	2	2	2	2	3.4	59.417				32524000
Q8ZL61	L-lactate dehydrogenase	lldD	Q8ZL61;A0A0F6B8I9	LLDD_SALTY L-lactate dehydrogenase OS=Salmonella typhimurium (strain LT2 / SGSC1412 / ATCC 700720) OX=99287 GN=lldD PE=3 SV=1;A0A0F6B8I9_SALT1 L-lactate dehydrogenase OS=Salmonella typhimurium (strain 14028s / SGSC 2262) OX=588858 GN=lldD PE=3 SV=1	2	9	9	9	26.3	42.714				360060000	138400000
P29847	Serine acetyltransferase	cysE	P29847;A0A0F6B8J5	CYSE_SALTY Serine acetyltransferase OS=Salmonella typhimurium (strain LT2 / SGSC1412 / ATCC 700720) OX=99287 GN=cysE PE=1 SV=1;A0A0F6B8J5_SALT1 Acetyltransferase OS=Salmonella typhimurium (strain 14028s / SGSC 2262) OX=588858 GN=cysE PE=3 SV=1	2	5	5	5	24.2	29.29				41301000
P0A1P2	Glycerol-3-phosphate dehydrogenase [NAD(P)+]	gpsA	P0A1P2;A0A0F6B8J6	GPDA_SALTY Glycerol-3-phosphate dehydrogenase [NAD(P)+] OS=Salmonella typhimurium (strain LT2 / SGSC1412 / ATCC 700720) OX=99287 GN=gpsA PE=3 SV=1;A0A0F6B8J6_SALT1 Glycerol-3-phosphate dehydrogenase [NAD(P)+] OS=Salmonella typhimurium (strain 14028s / SGSC	2	4	4	4	13.3	36.342				55803000	25811000
Q7CPH8	Protein-export protein SecB	secB	Q7CPH8;A0A0F6B8J7	SECB_SALTY Protein-export protein SecB OS=Salmonella typhimurium (strain LT2 / SGSC1412 / ATCC 700720) OX=99287 GN=secB PE=3 SV=1;A0A0F6B8J7_SALT1 Protein-export protein SecB OS=Salmonella typhimurium (strain 14028s / SGSC 2262) OX=588858 GN=secB PE=3 SV=1	2	4	4	4	54.2	17.245	38569000			173290000	95161000	48686000
Q7CPH6	Putative rhodanese-related sulfurtransferases	yibN	Q7CPH6;A0A0F6B8J9	Q7CPH6_SALTY Putative rhodanese-related sulfurtransferases OS=Salmonella typhimurium (strain LT2 / SGSC1412 / ATCC 700720) OX=99287 GN=yibN PE=4 SV=1;A0A0F6B8J9_SALT1 Putative rhodanese-like sulfurtransferase OS=Salmonella typhimurium (strain 14028s / SGSC	2	5	5	5	52.4	15.664					28433000
Q8ZL56	2,3-bisphosphoglycerate-independent phosphoglycerate mutase	gpmI	Q8ZL56;A0A0F6B8K0	GPMI_SALTY 2,3-bisphosphoglycerate-independent phosphoglycerate mutase OS=Salmonella typhimurium (strain LT2 / SGSC1412 / ATCC 700720) OX=99287 GN=gpmI PE=3 SV=1;A0A0F6B8K0_SALT1 2,3-bisphosphoglycerate-independent phosphoglycerate mutase OS=Salmonella typ	2	11	11	11	29.6	56.254				309720000	193170000
Q8ZL55	Putative membrane protein	yibP	Q8ZL55;A0A0F6B8K1	Q8ZL55_SALTY Putative membrane protein OS=Salmonella typhimurium (strain LT2 / SGSC1412 / ATCC 700720) OX=99287 GN=yibP PE=4 SV=1;A0A0F6B8K1_SALT1 Peptidase_M23 domain-containing protein OS=Salmonella typhimurium (strain 14028s / SGSC 2262) OX=588858 GN=yi	2	1	1	1	4.7	47.297				4346600
Q8ZL52	L-threonine 3-dehydrogenase	tdh	Q8ZL52;A0A0F6B8K5	TDH_SALTY L-threonine 3-dehydrogenase OS=Salmonella typhimurium (strain LT2 / SGSC1412 / ATCC 700720) OX=99287 GN=tdh PE=3 SV=1;A0A0F6B8K5_SALT1 L-threonine 3-dehydrogenase OS=Salmonella typhimurium (strain 14028s / SGSC 2262) OX=588858 GN=tdh PE=3 SV=1	2	6	6	6	26.7	37.212				258500000	90254000	40817000
P37419	2-amino-3-ketobutyrate coenzyme A ligase	kbl	P37419;A0A0F6B8K6	KBL_SALTY 2-amino-3-ketobutyrate coenzyme A ligase OS=Salmonella typhimurium (strain LT2 / SGSC1412 / ATCC 700720) OX=99287 GN=kbl PE=3 SV=2;A0A0F6B8K6_SALT1 2-amino-3-ketobutyrate coenzyme A ligase OS=Salmonella typhimurium (strain 14028s / SGSC 2262) OX=	2	12	12	12	36.7	43.031		39932000		796160000	94786000	44210000
P67912	ADP-L-glycero-D-manno-heptose-6-epimerase	hldD	P67912;A0A0F6B8K7	HLDD_SALTY ADP-L-glycero-D-manno-heptose-6-epimerase OS=Salmonella typhimurium (strain LT2 / SGSC1412 / ATCC 700720) OX=99287 GN=hldD PE=3 SV=1;A0A0F6B8K7_SALT1 ADP-L-glycero-D-manno-heptose-6-epimerase OS=Salmonella typhimurium (strain 14028s / SGSC 2262)	2	16	16	16	56.1	34.849	47553000			808570000	341130000	133760000
H9L435	Glucosyltransferase I	rfaG	H9L435;A0A0F6B8L9	H9L435_SALTY Glucosyltransferase I OS=Salmonella typhimurium (strain LT2 / SGSC1412 / ATCC 700720) OX=99287 GN=rfaG PE=4 SV=1;A0A0F6B8L9_SALT1 Glucosyltransferase I OS=Salmonella typhimurium (strain 14028s / SGSC 2262) OX=588858 GN=rfaG PE=4 SV=1	2	1	1	1	3.5	42.483				3223900
P0A7P2	50S ribosomal protein L33	rpmG	P0A7P2;A0A0F6B8M5	RL33_SALTY 50S ribosomal protein L33 OS=Salmonella typhimurium (strain LT2 / SGSC1412 / ATCC 700720) OX=99287 GN=rpmG PE=3 SV=2;A0A0F6B8M5_SALT1 50S ribosomal protein L33 OS=Salmonella typhimurium (strain 14028s / SGSC 2262) OX=588858 GN=rpmG PE=3 SV=1	2	1	1	1	27.3	6.3715					91514000
P0A2A5	50S ribosomal protein L28	rpmB	P0A2A5;A0A0F6B8M6	RL28_SALTY 50S ribosomal protein L28 OS=Salmonella typhimurium (strain LT2 / SGSC1412 / ATCC 700720) OX=99287 GN=rpmB PE=3 SV=2;A0A0F6B8M6_SALT1 50S ribosomal protein L28 OS=Salmonella typhimurium (strain 14028s / SGSC 2262) OX=588858 GN=rpmB PE=3 SV=1	2	6	6	6	53.8	9.0504	377750000			525190000	622290000	334360000
A0A0F6B8M8	Coenzyme A biosynthesis bifunctional protein CoaBC	dfp	A0A0F6B8M8;Q8ZL47	A0A0F6B8M8_SALT1 Coenzyme A biosynthesis bifunctional protein CoaBC OS=Salmonella typhimurium (strain 14028s / SGSC 2262) OX=588858 GN=dfp PE=3 SV=1;Q8ZL47_SALTY Coenzyme A biosynthesis bifunctional protein CoaBC OS=Salmonella typhimurium (strain LT2 / SGS	2	3	3	3	9.1	43.423				33706000
Q8ZL46	Nucleoid occlusion factor SlmA	slmA	Q8ZL46;A0A0F6B8N0	SLMA_SALTY Nucleoid occlusion factor SlmA OS=Salmonella typhimurium (strain LT2 / SGSC1412 / ATCC 700720) OX=99287 GN=slmA PE=3 SV=1;A0A0F6B8N0_SALT1 Nucleoid occlusion factor SlmA OS=Salmonella typhimurium (strain 14028s / SGSC 2262) OX=588858 GN=slmA PE=	2	2	2	2	8.6	22.864				7550900
P08870	Orotate phosphoribosyltransferase	pyrE	P08870;A0A0F6B8N1	PYRE_SALTY Orotate phosphoribosyltransferase OS=Salmonella typhimurium (strain LT2 / SGSC1412 / ATCC 700720) OX=99287 GN=pyrE PE=1 SV=3;A0A0F6B8N1_SALT1 Orotate phosphoribosyltransferase OS=Salmonella typhimurium (strain 14028s / SGSC 2262) OX=588858 GN=py	2	1	1	1	5.2	23.562				7222900
P0A2C3	Ribonuclease PH	rph	P0A2C3;A0A0F6B8N2	RNPH_SALTY Ribonuclease PH OS=Salmonella typhimurium (strain LT2 / SGSC1412 / ATCC 700720) OX=99287 GN=rph PE=3 SV=1;A0A0F6B8N2_SALT1 Ribonuclease PH OS=Salmonella typhimurium (strain 14028s / SGSC 2262) OX=588858 GN=rph PE=3 SV=1	2	3	3	3	16.8	25.269				44891000	44584000
Q7CPH3	Putative stress-induced protein	yicC	Q7CPH3;A0A0F6B8N4	Q7CPH3_SALTY Putative stress-induced protein OS=Salmonella typhimurium (strain LT2 / SGSC1412 / ATCC 700720) OX=99287 GN=yicC PE=4 SV=1;A0A0F6B8N4_SALT1 Uncharacterized protein OS=Salmonella typhimurium (strain 14028s / SGSC 2262) OX=588858 GN=yicC PE=4 SV	2	9	9	9	32.1	33.125				158040000	117330000
Q8ZL45	Putative LysR family transcriptional regulator	STM3736	Q8ZL45;A0A0F6B8N5	Q8ZL45_SALTY Putative LysR family transcriptional regulator OS=Salmonella typhimurium (strain LT2 / SGSC1412 / ATCC 700720) OX=99287 GN=STM3736 PE=3 SV=1;A0A0F6B8N5_SALT1 Putative transcriptional regulator OS=Salmonella typhimurium (strain 14028s / SGSC 22	2	1	1	1	8	34.142
Q9X6M5	Guanylate kinase	gmk	Q9X6M5;A0A0F6B8P1	KGUA_SALTY Guanylate kinase OS=Salmonella typhimurium (strain LT2 / SGSC1412 / ATCC 700720) OX=99287 GN=gmk PE=3 SV=1;A0A0F6B8P1_SALT1 Guanylate kinase OS=Salmonella typhimurium (strain 14028s / SGSC 2262) OX=588858 GN=gmk PE=3 SV=1	2	3	3	3	19.8	23.498				20692000	21820000
P0A803	DNA-directed RNA polymerase subunit omega	rpoZ	P0A803;A0A0F6B8P2	RPOZ_SALTY DNA-directed RNA polymerase subunit omega OS=Salmonella typhimurium (strain LT2 / SGSC1412 / ATCC 700720) OX=99287 GN=rpoZ PE=3 SV=1;A0A0F6B8P2_SALT1 DNA-directed RNA polymerase subunit omega OS=Salmonella typhimurium (strain 14028s / SGSC 2262)	2	6	6	6	80.2	10.236				109720000	29024000
Q8ZL41	(P)ppGpp synthetase II	spoT	Q8ZL41;A0A0F6B8P3	Q8ZL41_SALTY (P)ppGpp synthetase II OS=Salmonella typhimurium (strain LT2 / SGSC1412 / ATCC 700720) OX=99287 GN=spoT PE=3 SV=1;A0A0F6B8P3_SALT1 Bifunctional (P)ppGpp synthetase II/ guanosine-3,5-bis pyrophosphate 3-pyrophosphohydrolase OS=Salmonella typ	2	5	5	5	7	79.515				28031000
Q8ZL39	ATP-dependent DNA helicase RecG	recG	Q8ZL39;A0A0F6B8P5	Q8ZL39_SALTY ATP-dependent DNA helicase RecG OS=Salmonella typhimurium (strain LT2 / SGSC1412 / ATCC 700720) OX=99287 GN=recG PE=3 SV=1;A0A0F6B8P5_SALT1 ATP-dependent DNA helicase RecG OS=Salmonella typhimurium (strain 14028s / SGSC 2262) OX=588858 GN=recG	2	3	3	3	4.5	76.595						101250000
Q8ZL37	Sodium/glutamate symporter	gltS	Q8ZL37;A0A0F6B8P7	Q8ZL37_SALTY Sodium/glutamate symporter OS=Salmonella typhimurium (strain LT2 / SGSC1412 / ATCC 700720) OX=99287 GN=gltS PE=3 SV=1;A0A0F6B8P7_SALT1 Sodium/glutamate symporter OS=Salmonella typhimurium (strain 14028s / SGSC 2262) OX=588858 GN=gltS PE=3 SV=1	2	1	1	1	6.2	42.267					10908000
A0A0F6B8T2	Uncharacterized protein	STM14_4553	A0A0F6B8T2	A0A0F6B8T2_SALT1 Uncharacterized protein OS=Salmonella typhimurium (strain 14028s / SGSC 2262) OX=588858 GN=STM14_4553 PE=4 SV=1	1	2	2	2	21.3	5.4374					1406300
Q7CPG0	Purine ribonucleoside efflux pump NepI	nepI	Q7CPG0;A0A0F6B8T4	NEPI_SALTY Purine ribonucleoside efflux pump NepI OS=Salmonella typhimurium (strain LT2 / SGSC1412 / ATCC 700720) OX=99287 GN=nepI PE=3 SV=1;A0A0F6B8T4_SALT1 Purine ribonucleoside efflux pump NepI OS=Salmonella typhimurium (strain 14028s / SGSC 2262) OX=58	2	1	1	1	2	41.689
Q8ZL15	Acetolactate synthase	ilvB	Q8ZL15;A0A0F6B8V6	Q8ZL15_SALTY Acetolactate synthase OS=Salmonella typhimurium (strain LT2 / SGSC1412 / ATCC 700720) OX=99287 GN=ilvB PE=3 SV=1;A0A0F6B8V6_SALT1 Acetolactate synthase OS=Salmonella typhimurium (strain 14028s / SGSC 2262) OX=588858 GN=ilvB PE=3 SV=1	2	2	2	2	5.7	60.223				15081000
Q8ZL08	D-serine dehydratase	dsdA	Q8ZL08;A0A0F6B8W8	SDHD_SALTY D-serine dehydratase OS=Salmonella typhimurium (strain LT2 / SGSC1412 / ATCC 700720) OX=99287 GN=dsdA PE=1 SV=1;A0A0F6B8W8_SALT1 D-serine dehydratase OS=Salmonella typhimurium (strain 14028s / SGSC 2262) OX=588858 GN=dsdA PE=3 SV=1	2	2	2	2	5	47.368				23437000
Q7CPF1	Small heat shock protein IbpA	ibpA	Q7CPF1;A0A0F6B8X6	IBPA_SALTY Small heat shock protein IbpA OS=Salmonella typhimurium (strain LT2 / SGSC1412 / ATCC 700720) OX=99287 GN=ibpA PE=3 SV=1;A0A0F6B8X6_SALT1 Small heat shock protein IbpA OS=Salmonella typhimurium (strain 14028s / SGSC 2262) OX=588858 GN=ibpA PE=3	2	2	2	2	13.1	15.749					54247000
Q8ZKY8	Putative hydrolase of the HAD superfamily	yidA	Q8ZKY8;A0A0F6B8Z9	Q8ZKY8_SALTY Putative hydrolase of the HAD superfamily OS=Salmonella typhimurium (strain LT2 / SGSC1412 / ATCC 700720) OX=99287 GN=yidA PE=4 SV=1;A0A0F6B8Z9_SALT1 Sugar phosphatase OS=Salmonella typhimurium (strain 14028s / SGSC 2262) OX=588858 GN=yidA PE=	2	4	4	4	14.2	30.956				20165000	12164000
P0A2I3	DNA gyrase subunit B	gyrB	P0A2I3;A0A0F6B903	GYRB_SALTY DNA gyrase subunit B OS=Salmonella typhimurium (strain LT2 / SGSC1412 / ATCC 700720) OX=99287 GN=gyrB PE=1 SV=2;A0A0F6B903_SALT1 DNA gyrase subunit B OS=Salmonella typhimurium (strain 14028s / SGSC 2262) OX=588858 GN=gyrB PE=3 SV=1	2	24	24	24	40.7	89.895				746500000	348160000	118220000
P26464	Beta sliding clamp	dnaN	P26464;A0A0F6B906	DPO3B_SALTY Beta sliding clamp OS=Salmonella typhimurium (strain LT2 / SGSC1412 / ATCC 700720) OX=99287 GN=dnaN PE=3 SV=3;A0A0F6B906_SALT1 Beta sliding clamp OS=Salmonella typhimurium (strain 14028s / SGSC 2262) OX=588858 GN=dnaN PE=3 SV=1	2	6	6	6	16.4	40.548				134560000	70556000	72081000
P35891	Chromosomal replication initiator protein DnaA	dnaA	P35891;A0A0F6B907	DNAA_SALTY Chromosomal replication initiator protein DnaA OS=Salmonella typhimurium (strain LT2 / SGSC1412 / ATCC 700720) OX=99287 GN=dnaA PE=3 SV=2;A0A0F6B907_SALT1 Chromosomal replication initiator protein DnaA OS=Salmonella typhimurium (strain 14028s /	2	8	8	8	21.2	52.597				53097000	25466000
Q8ZKY4	Membrane protein insertase YidC	yidC	Q8ZKY4;A0A0F6B912	YIDC_SALTY Membrane protein insertase YidC OS=Salmonella typhimurium (strain LT2 / SGSC1412 / ATCC 700720) OX=99287 GN=yidC PE=3 SV=1;A0A0F6B912_SALT1 Membrane protein insertase YidC OS=Salmonella typhimurium (strain 14028s / SGSC 2262) OX=588858 GN=yidC P	2	12	12	12	31.4	61.633				201420000	149950000	96979000
Q8ZKY3	tRNA modification GTPase MnmE	mnmE	Q8ZKY3;A0A0F6B913	MNME_SALTY tRNA modification GTPase MnmE OS=Salmonella typhimurium (strain LT2 / SGSC1412 / ATCC 700720) OX=99287 GN=mnmE PE=3 SV=1;A0A0F6B913_SALT1 tRNA modification GTPase MnmE OS=Salmonella typhimurium (strain 14028s / SGSC 2262) OX=588858 GN=trmE PE=3	2	7	7	7	19.4	49.105				58063000
Q7CPE7	Phosphate-specific transport system accessory protein PhoU	phoU	Q7CPE7;A0A0F6B922	Q7CPE7_SALTY Phosphate-specific transport system accessory protein PhoU OS=Salmonella typhimurium (strain LT2 / SGSC1412 / ATCC 700720) OX=99287 GN=phoU PE=3 SV=1;A0A0F6B922_SALT1 Phosphate-specific transport system accessory protein PhoU OS=Salmonella typ	2	3	3	3	11.6	27.448				15635000
P63365	Phosphate import ATP-binding protein PstB	pstB	P63365;A0A0F6B923	PSTB_SALTY Phosphate import ATP-binding protein PstB OS=Salmonella typhimurium (strain LT2 / SGSC1412 / ATCC 700720) OX=99287 GN=pstB PE=3 SV=2;A0A0F6B923_SALT1 Phosphate import ATP-binding protein PstB OS=Salmonella typhimurium (strain 14028s / SGSC 2262)	2	4	4	4	22.2	29.016				23404000	55641000
Q8ZKX5	Phosphate-binding protein PstS	pstS	Q8ZKX5;A0A0F6B926	Q8ZKX5_SALTY Phosphate-binding protein PstS OS=Salmonella typhimurium (strain LT2 / SGSC1412 / ATCC 700720) OX=99287 GN=pstS PE=3 SV=1;A0A0F6B926_SALT1 Phosphate-binding protein PstS OS=Salmonella typhimurium (strain 14028s / SGSC 2262) OX=588858 GN=pstS P	2	11	11	11	43.6	36.816				46932000	634440000	69210000
Q8ZKX1	Glutamine--fructose-6-phosphate aminotransferase [isomerizing]	glmS	Q8ZKX1;A0A0F6B930	GLMS_SALTY Glutamine--fructose-6-phosphate aminotransferase [isomerizing] OS=Salmonella typhimurium (strain LT2 / SGSC1412 / ATCC 700720) OX=99287 GN=glmS PE=3 SV=3;A0A0F6B930_SALT1 Glutamine--fructose-6-phosphate aminotransferase [isomerizing] OS=Salmonel	2	19	19	19	42.9	66.877	64116000			546770000	395220000	102290000
Q8ZKX0	Bifunctional protein GlmU	glmU	Q8ZKX0;A0A0F6B931	GLMU_SALTY Bifunctional protein GlmU OS=Salmonella typhimurium (strain LT2 / SGSC1412 / ATCC 700720) OX=99287 GN=glmU PE=3 SV=1;A0A0F6B931_SALT1 Bifunctional protein GlmU OS=Salmonella typhimurium (strain 14028s / SGSC 2262) OX=588858 GN=glmU PE=3 SV=1	2	9	9	9	17.8	49.198				189010000	159340000	75464000
P0A1B7	ATP synthase epsilon chain	atpC	P0A1B7;A0A0F6B934	ATPE_SALTY ATP synthase epsilon chain OS=Salmonella typhimurium (strain LT2 / SGSC1412 / ATCC 700720) OX=99287 GN=atpC PE=2 SV=2;A0A0F6B934_SALT1 ATP synthase epsilon chain OS=Salmonella typhimurium (strain 14028s / SGSC 2262) OX=588858 GN=atpC PE=3 SV=1	2	5	5	5	54.7	15.064				83834000	35424000
Q7CPE2	ATP synthase subunit beta	atpD	Q7CPE2;A0A0F6B935	ATPB_SALTY ATP synthase subunit beta OS=Salmonella typhimurium (strain LT2 / SGSC1412 / ATCC 700720) OX=99287 GN=atpD PE=3 SV=1;A0A0F6B935_SALT1 ATP synthase subunit beta OS=Salmonella typhimurium (strain 14028s / SGSC 2262) OX=588858 GN=atpD PE=3 SV=1	2	27	27	27	80.4	50.283	134420000	40800000	16542000	6723500000	2844100000	1444000000
Q8ZKW8	ATP synthase gamma chain	atpG	Q8ZKW8;A0A0F6B936	ATPG_SALTY ATP synthase gamma chain OS=Salmonella typhimurium (strain LT2 / SGSC1412 / ATCC 700720) OX=99287 GN=atpG PE=2 SV=1;A0A0F6B936_SALT1 ATP synthase gamma chain OS=Salmonella typhimurium (strain 14028s / SGSC 2262) OX=588858 GN=atpG PE=3 SV=1	2	10	10	10	38.7	31.555				502590000	177610000	94812000
Q7CPE1	ATP synthase subunit alpha	atpA	Q7CPE1;A0A0F6B937	ATPA_SALTY ATP synthase subunit alpha OS=Salmonella typhimurium (strain LT2 / SGSC1412 / ATCC 700720) OX=99287 GN=atpA PE=3 SV=1;A0A0F6B937_SALT1 ATP synthase subunit alpha OS=Salmonella typhimurium (strain 14028s / SGSC 2262) OX=588858 GN=atpA PE=3 SV=1	2	28	28	28	66.3	55.112	410240000	150980000	52957000	7331200000	3089000000	1391200000
Q7CPE5	ATP synthase subunit delta	atpH	Q7CPE5;A0A0F6B938	ATPD_SALTY ATP synthase subunit delta OS=Salmonella typhimurium (strain LT2 / SGSC1412 / ATCC 700720) OX=99287 GN=atpH PE=3 SV=1;A0A0F6B938_SALT1 ATP synthase subunit delta OS=Salmonella typhimurium (strain 14028s / SGSC 2262) OX=588858 GN=atpH PE=3 SV=1	2	2	2	2	16.4	19.412				39253000	14840000
Q7CPE4	ATP synthase subunit b	atpF	Q7CPE4;A0A0F6B939	ATPF_SALTY ATP synthase subunit b OS=Salmonella typhimurium (strain LT2 / SGSC1412 / ATCC 700720) OX=99287 GN=atpF PE=3 SV=1;A0A0F6B939_SALT1 ATP synthase subunit b OS=Salmonella typhimurium (strain 14028s / SGSC 2262) OX=588858 GN=atpF PE=3 SV=1	2	5	5	5	37.2	17.365				83033000	43020000
Q8ZKW6	tRNA uridine 5-carboxymethylaminomethyl modification enzyme MnmG	mnmG	Q8ZKW6;A0A0F6B945	MNMG_SALTY tRNA uridine 5-carboxymethylaminomethyl modification enzyme MnmG OS=Salmonella typhimurium (strain LT2 / SGSC1412 / ATCC 700720) OX=99287 GN=mnmG PE=3 SV=1;A0A0F6B945_SALT1 tRNA uridine 5-carboxymethylaminomethyl modification enzyme MnmG OS=Salm	2	12	12	12	22.4	69.639	51248000			136290000	66022000
Q7CPE0	Initiation of chromosome replication	mioC	Q7CPE0;A0A0F6B946	Q7CPE0_SALTY Initiation of chromosome replication OS=Salmonella typhimurium (strain LT2 / SGSC1412 / ATCC 700720) OX=99287 GN=mioC PE=4 SV=1;A0A0F6B946_SALT1 Flavodoxin OS=Salmonella typhimurium (strain 14028s / SGSC 2262) OX=588858 GN=mioC PE=4 SV=1	2	1	1	1	16.3	15.751					6414400
Q8ZKW4	Aspartate--ammonia ligase	asnA	Q8ZKW4;A0A0F6B948	ASNA_SALTY Aspartate--ammonia ligase OS=Salmonella typhimurium (strain LT2 / SGSC1412 / ATCC 700720) OX=99287 GN=asnA PE=3 SV=1;A0A0F6B948_SALT1 Aspartate--ammonia ligase OS=Salmonella typhimurium (strain 14028s / SGSC 2262) OX=588858 GN=asnA PE=3 SV=1	2	9	9	9	36.1	36.805	135250000			590010000	297840000	132540000
Q8ZKW2	ATPase RavA	ravA	Q8ZKW2;A0A0F6B950	RAVA_SALTY ATPase RavA OS=Salmonella typhimurium (strain LT2 / SGSC1412 / ATCC 700720) OX=99287 GN=ravA PE=3 SV=1;A0A0F6B950_SALT1 ATPase RavA OS=Salmonella typhimurium (strain 14028s / SGSC 2262) OX=588858 GN=yieN PE=3 SV=1	2	2	2	2	4.6	56.702				9114200
Q8ZKV9	Ribose import ATP-binding protein RbsA	rbsA	Q8ZKV9;A0A0F6B953	RBSA_SALTY Ribose import ATP-binding protein RbsA OS=Salmonella typhimurium (strain LT2 / SGSC1412 / ATCC 700720) OX=99287 GN=rbsA PE=3 SV=1;A0A0F6B953_SALT1 Ribose import ATP-binding protein RbsA OS=Salmonella typhimurium (strain 14028s / SGSC 2262) OX=58	2	6	6	6	14.2	55.092				108060000
Q7CPD9	D-ribose high-affinity transport protein (1st module, ATP-binding subunit)	rbsC	Q7CPD9;A0A0F6B954	Q7CPD9_SALTY D-ribose high-affinity transport protein (1st module, ATP-binding subunit) OS=Salmonella typhimurium (strain LT2 / SGSC1412 / ATCC 700720) OX=99287 GN=rbsC PE=3 SV=1;A0A0F6B954_SALT1 Ribose ABC transporter permease protein OS=Salmonella typhim	2	2	2	2	13.7	33.296				29033000	10111000
P0A2C5	Ribose import binding protein RbsB	rbsB	P0A2C5;A0A0F6B955	RBSB_SALTY Ribose import binding protein RbsB OS=Salmonella typhimurium (strain LT2 / SGSC1412 / ATCC 700720) OX=99287 GN=rbsB PE=1 SV=1;A0A0F6B955_SALT1 D-ribose transporter subunit RbsB OS=Salmonella typhimurium (strain 14028s / SGSC 2262) OX=588858 GN=r	2	9	9	9	39.2	30.962				413580000	116740000
Q8ZKV8	Ribokinase	rbsK	Q8ZKV8;A0A0F6B956	Q8ZKV8_SALTY Ribokinase OS=Salmonella typhimurium (strain LT2 / SGSC1412 / ATCC 700720) OX=99287 GN=rbsK PE=3 SV=1;A0A0F6B956_SALT1 Ribokinase OS=Salmonella typhimurium (strain 14028s / SGSC 2262) OX=588858 GN=rbsK PE=3 SV=1	2	3	3	3	14.2	32.211				61126000	17378000
Q8ZKV5	Putative gntR family regulatory protein	yieP	Q8ZKV5;A0A0F6B959	Q8ZKV5_SALTY Putative gntR family regulatory protein OS=Salmonella typhimurium (strain LT2 / SGSC1412 / ATCC 700720) OX=99287 GN=yieP PE=4 SV=1;A0A0F6B959_SALT1 Putative regulatory protein OS=Salmonella typhimurium (strain 14028s / SGSC 2262) OX=588858 GN=	2	1	1	1	4.7	26.635				12567000
Q7CPD8	UPF0438 protein YifE	yifE	Q7CPD8;A0A0F6B961	YIFE_SALTY UPF0438 protein YifE OS=Salmonella typhimurium (strain LT2 / SGSC1412 / ATCC 700720) OX=99287 GN=yifE PE=3 SV=1;A0A0F6B961_SALT1 Uncharacterized protein OS=Salmonella typhimurium (strain 14028s / SGSC 2262) OX=588858 GN=yifE PE=4 SV=1	2	2	2	2	15.2	13.077	72793000			34094000	29825000
P0A1A5	Branched-chain-amino-acid aminotransferase	ilvE	P0A1A5;A0A0F6B967	ILVE_SALTY Branched-chain-amino-acid aminotransferase OS=Salmonella typhimurium (strain LT2 / SGSC1412 / ATCC 700720) OX=99287 GN=ilvE PE=1 SV=2;A0A0F6B967_SALT1 Branched-chain-amino-acid aminotransferase OS=Salmonella typhimurium (strain 14028s / SGSC 226	2	4	4	4	18.4	34.052				64169000	106230000	54736000
P40810	Dihydroxy-acid dehydratase	ilvD	P40810;A0A0F6B968	ILVD_SALTY Dihydroxy-acid dehydratase OS=Salmonella typhimurium (strain LT2 / SGSC1412 / ATCC 700720) OX=99287 GN=ilvD PE=3 SV=2;A0A0F6B968_SALT1 Dihydroxy-acid dehydratase OS=Salmonella typhimurium (strain 14028s / SGSC 2262) OX=588858 GN=ilvD PE=3 SV=1	2	4	4	4	8.1	65.701				101420000
P05989	Ketol-acid reductoisomerase (NADP(+))	ilvC	P05989;A0A0F6B973	ILVC_SALTY Ketol-acid reductoisomerase (NADP(+)) OS=Salmonella typhimurium (strain LT2 / SGSC1412 / ATCC 700720) OX=99287 GN=ilvC PE=1 SV=4;A0A0F6B973_SALT1 Ketol-acid reductoisomerase (NADP(+)) OS=Salmonella typhimurium (strain 14028s / SGSC 2262) OX=5888	2	4	4	4	12.8	53.941				29452000	68974000
P0A265	Peptidyl-prolyl cis-trans isomerase C	ppiC	P0A265;A0A0F6B974	PPIC_SALTY Peptidyl-prolyl cis-trans isomerase C OS=Salmonella typhimurium (strain LT2 / SGSC1412 / ATCC 700720) OX=99287 GN=ppiC PE=3 SV=2;A0A0F6B974_SALT1 Peptidylprolyl isomerase OS=Salmonella typhimurium (strain 14028s / SGSC 2262) OX=588858 GN=ppiC PE	2	1	1	1	10.8	10.328					1856900
Q9L6S1	ATP-dependent DNA helicase Rep	rep	Q9L6S1;A0A0F6B977	REP_SALTY ATP-dependent DNA helicase Rep OS=Salmonella typhimurium (strain LT2 / SGSC1412 / ATCC 700720) OX=99287 GN=rep PE=3 SV=1;A0A0F6B977_SALT1 ATP-dependent DNA helicase Rep OS=Salmonella typhimurium (strain 14028s / SGSC 2262) OX=588858 GN=rep PE=3 S	2	2	2	2	5	77.17				5603200
P0A2P0	ATP-dependent RNA helicase RhlB	rhlB	P0A2P0;A0A0F6B979	RHLB_SALTY ATP-dependent RNA helicase RhlB OS=Salmonella typhimurium (strain LT2 / SGSC1412 / ATCC 700720) OX=99287 GN=rhlB PE=3 SV=2;A0A0F6B979_SALT1 ATP-dependent RNA helicase RhlB OS=Salmonella typhimurium (strain 14028s / SGSC 2262) OX=588858 GN=rhlB P	2	7	7	7	16.2	47.092	458000000	484960000		112270000	328180000	282700000
P0AA28	Thioredoxin 1	trxA	P0AA28;A0A0F6B980	THIO_SALTY Thioredoxin 1 OS=Salmonella typhimurium (strain LT2 / SGSC1412 / ATCC 700720) OX=99287 GN=trxA PE=1 SV=2;A0A0F6B980_SALT1 Thioredoxin OS=Salmonella typhimurium (strain 14028s / SGSC 2262) OX=588858 GN=trxA PE=3 SV=1	2	5	5	5	55	11.806				121360000	68568000	33527000
P0A295	Transcription termination factor Rho	rho	P0A295;A0A0F6B981	RHO_SALTY Transcription termination factor Rho OS=Salmonella typhimurium (strain LT2 / SGSC1412 / ATCC 700720) OX=99287 GN=rho PE=3 SV=1;A0A0F6B981_SALT1 Transcription termination factor Rho OS=Salmonella typhimurium (strain 14028s / SGSC 2262) OX=588858 G	2	23	23	23	55.1	46.993	138160000			1671700000	746960000	271850000
O33789	ECA polysaccharide chain length modulation protein	wzzE	O33789;A0A0F6B983	WZZE_SALTY ECA polysaccharide chain length modulation protein OS=Salmonella typhimurium (strain LT2 / SGSC1412 / ATCC 700720) OX=99287 GN=wzzE PE=3 SV=2;A0A0F6B983_SALT1 ECA polysaccharide chain length modulation protein OS=Salmonella typhimurium (strain 1	2	4	4	4	13.8	39.461				55029000
Q9L6R5	UDP-N-acetylglucosamine 2-epimerase	wecB	Q9L6R5;A0A0F6B984	WECB_SALTY UDP-N-acetylglucosamine 2-epimerase OS=Salmonella typhimurium (strain LT2 / SGSC1412 / ATCC 700720) OX=99287 GN=wecB PE=3 SV=1;A0A0F6B984_SALT1 UDP-N-acetylglucosamine 2-epimerase OS=Salmonella typhimurium (strain 14028s / SGSC 2262) OX=588858 G	2	1	1	1	2.1	42.165				7581800
Q9L6R4	UDP-N-acetyl-D-mannosamine dehydrogenase	wecC	Q9L6R4;A0A0F6B985	WECC_SALTY UDP-N-acetyl-D-mannosamine dehydrogenase OS=Salmonella typhimurium (strain LT2 / SGSC1412 / ATCC 700720) OX=99287 GN=wecC PE=3 SV=1;A0A0F6B985_SALT1 UDP-N-acetyl-D-mannosamine dehydrogenase OS=Salmonella typhimurium (strain 14028s / SGSC 2262) O	2	2	2	2	5.7	45.339					15455000
Q9L6R3	dTDP-glucose 4,6-dehydratase	rffG	Q9L6R3;A0A0F6B986	Q9L6R3_SALTY dTDP-glucose 4,6-dehydratase OS=Salmonella typhimurium (strain LT2 / SGSC1412 / ATCC 700720) OX=99287 GN=rffG PE=3 SV=1;A0A0F6B986_SALT1 dTDP-glucose 4,6-dehydratase OS=Salmonella typhimurium (strain 14028s / SGSC 2262) OX=588858 GN=rffG PE=3	2	2	1	1	5.9	39.632					1843900
Q9L6Q5	96% identity with E. coli hemY protein (HEMY) (SP:P09128); contains similarity to Pfam family PF00515 (TPR Domain), score=18.7, E=0.13, N=1	hemY	Q9L6Q5;Q8ZKV4;A0A0F6B996	Q9L6Q5_SALTY 96% identity with E. coli hemY protein (HEMY) (SP:P09128); contains similarity to Pfam family PF00515 (TPR Domain), score=18.7, E=0.13, N=1 OS=Salmonella typhimurium (strain LT2 / SGSC1412 / ATCC 700720) OX=99287 GN=hemY PE=4 SV=1;Q8ZKV4_SALTY	3	6	6	6	18.1	45.251		39811000		150410000	54645000
Q9L6Q4	89% identity with E. coli putative uroporphyrinogen III methylase (HEMX) (SP:P09127)	hemX	Q9L6Q4;A0A0F6B997	Q9L6Q4_SALTY 89% identity with E. coli putative uroporphyrinogen III methylase (HEMX) (SP:P09127) OS=Salmonella typhimurium (strain LT2 / SGSC1412 / ATCC 700720) OX=99287 GN=hemX PE=4 SV=1;A0A0F6B997_SALT1 Putative uroporphyrinogen III C-methyltransferase	2	2	2	2	6.4	42.285				6370800
Q05311	DNA helicase II	uvrD	Q05311;A0A0F6B9B3	UVRD_SALTY DNA helicase II OS=Salmonella typhimurium (strain LT2 / SGSC1412 / ATCC 700720) OX=99287 GN=uvrD PE=3 SV=2;A0A0F6B9B3_SALT1 DNA helicase OS=Salmonella typhimurium (strain 14028s / SGSC 2262) OX=588858 GN=uvrD PE=3 SV=1	2	6	6	6	8.6	81.98				27667000
P0A2R8	Magnesium transport protein CorA	corA	P0A2R8;A0A0F6B9B5	CORA_SALTY Magnesium transport protein CorA OS=Salmonella typhimurium (strain LT2 / SGSC1412 / ATCC 700720) OX=99287 GN=corA PE=1 SV=1;A0A0F6B9B5_SALT1 Magnesium transport protein CorA OS=Salmonella typhimurium (strain 14028s / SGSC 2262) OX=588858 GN=corA	2	5	5	5	23.7	36.592		57323000		28014000	23727000
P0A1U0	Uncharacterized protein YigI	yigI	P0A1U0;A0A0F6B9B9	YIGI_SALTY Uncharacterized protein YigI OS=Salmonella typhimurium (strain LT2 / SGSC1412 / ATCC 700720) OX=99287 GN=yigI PE=4 SV=1;A0A0F6B9B9_SALT1 4HBT domain-containing protein OS=Salmonella typhimurium (strain 14028s / SGSC 2262) OX=588858 GN=yigI PE=4	2	2	2	2	13.5	17.043				21622000
P0A231	Phospholipase A1	pldA	P0A231;A0A0F6B9C1	PA1_SALTY Phospholipase A1 OS=Salmonella typhimurium (strain LT2 / SGSC1412 / ATCC 700720) OX=99287 GN=pldA PE=3 SV=1;A0A0F6B9C1_SALT1 Phospholipase A1 OS=Salmonella typhimurium (strain 14028s / SGSC 2262) OX=588858 GN=pldA PE=3 SV=1	2	2	2	2	8.7	32.967				24354000	20800000
Q9L6N4	Putative hydrolase of the HAD superfamily	yigL	Q9L6N4;A0A0F6B9C6	Q9L6N4_SALTY Putative hydrolase of the HAD superfamily OS=Salmonella typhimurium (strain LT2 / SGSC1412 / ATCC 700720) OX=99287 GN=yigL PE=4 SV=1;A0A0F6B9C6_SALT1 Putative sugar phosphatase OS=Salmonella typhimurium (strain 14028s / SGSC 2262) OX=588858 GN	2	1	1	1	9.4	29.684				5535100
P0A1F6	Uridine phosphorylase	udp	P0A1F6;A0A0F6B9D5	UDP_SALTY Uridine phosphorylase OS=Salmonella typhimurium (strain LT2 / SGSC1412 / ATCC 700720) OX=99287 GN=udp PE=1 SV=2;A0A0F6B9D5_SALT1 Uridine phosphorylase OS=Salmonella typhimurium (strain 14028s / SGSC 2262) OX=588858 GN=udp PE=3 SV=1	2	11	11	11	51.8	27.139				1824300000	490950000	151070000
P0A2K5	Ubiquinone/menaquinone biosynthesis C-methyltransferase UbiE	ubiE	P0A2K5;A0A0F6B9D7	UBIE_SALTY Ubiquinone/menaquinone biosynthesis C-methyltransferase UbiE OS=Salmonella typhimurium (strain LT2 / SGSC1412 / ATCC 700720) OX=99287 GN=ubiE PE=3 SV=1;A0A0F6B9D7_SALT1 Ubiquinone/menaquinone biosynthesis C-methyltransferase UbiE OS=Salmonella t	2	9	9	9	41.8	28.136				100540000	37046000
P0A197	Probable protein kinase UbiB	ubiB	P0A197;A0A0F6B9D9	UBIB_SALTY Probable protein kinase UbiB OS=Salmonella typhimurium (strain LT2 / SGSC1412 / ATCC 700720) OX=99287 GN=ubiB PE=3 SV=1;A0A0F6B9D9_SALT1 Probable protein kinase UbiB OS=Salmonella typhimurium (strain 14028s / SGSC 2262) OX=588858 GN=ubiB PE=3 SV	2	8	8	8	14.3	63.238				40894000
P0A2H3	Sec-independent protein translocase protein TatA	tatA	P0A2H3;A0A0F6B9E0	TATA_SALTY Sec-independent protein translocase protein TatA OS=Salmonella typhimurium (strain LT2 / SGSC1412 / ATCC 700720) OX=99287 GN=tatA PE=3 SV=1;A0A0F6B9E0_SALT1 Sec-independent protein translocase protein TatA OS=Salmonella typhimurium (strain 14028	2	2	2	2	27.4	8.9441				73065000
Q9L6M1	Transcription antitermination protein RfaH	rfaH	Q9L6M1;A0A0F6B9E4	Q9L6M1_SALTY Transcription antitermination protein RfaH OS=Salmonella typhimurium (strain LT2 / SGSC1412 / ATCC 700720) OX=99287 GN=rfaH PE=3 SV=1;A0A0F6B9E4_SALT1 Transcription antitermination protein RfaH OS=Salmonella typhimurium (strain 14028s / SGSC 2	2	1	1	1	6.2	18.304					949730
Q9L6M0	3-octaprenyl-4-hydroxybenzoate carboxy-lyase	ubiD	Q9L6M0;A0A0F6B9E6	UBID_SALTY 3-octaprenyl-4-hydroxybenzoate carboxy-lyase OS=Salmonella typhimurium (strain LT2 / SGSC1412 / ATCC 700720) OX=99287 GN=ubiD PE=3 SV=1;A0A0F6B9E6_SALT1 3-octaprenyl-4-hydroxybenzoate carboxy-lyase OS=Salmonella typhimurium (strain 14028s / SGSC	2	8	8	8	24.8	55.134				84373000	33257000
Q9L6L9	NAD(P)H-flavin reductase	fre	Q9L6L9;A0A0F6B9E7	FRE_SALTY NAD(P)H-flavin reductase OS=Salmonella typhimurium (strain LT2 / SGSC1412 / ATCC 700720) OX=99287 GN=fre PE=1 SV=3;A0A0F6B9E7_SALT1 FMN reductase OS=Salmonella typhimurium (strain 14028s / SGSC 2262) OX=588858 GN=fre PE=4 SV=1	2	5	5	5	24.5	26.351				77898000	39207000
Q9L6L5	Fatty acid oxidation complex subunit alpha	fadB	Q9L6L5;A0A0F6B9F0	FADB_SALTY Fatty acid oxidation complex subunit alpha OS=Salmonella typhimurium (strain LT2 / SGSC1412 / ATCC 700720) OX=99287 GN=fadB PE=3 SV=1;A0A0F6B9F0_SALT1 Fatty acid oxidation complex subunit alpha OS=Salmonella typhimurium (strain 14028s / SGSC 226	2	10	10	10	16.6	79.593				151060000	25357000
Q7CPD4	Xaa-Pro dipeptidase	pepQ	Q7CPD4;A0A0F6B9F1	PEPQ_SALTY Xaa-Pro dipeptidase OS=Salmonella typhimurium (strain LT2 / SGSC1412 / ATCC 700720) OX=99287 GN=pepQ PE=3 SV=1;A0A0F6B9F1_SALT1 Xaa-Pro dipeptidase OS=Salmonella typhimurium (strain 14028s / SGSC 2262) OX=588858 GN=pepQ PE=3 SV=1	2	7	7	7	21.7	50.17				118820000	47599000
Q9L6L1	Protoporphyrinogen IX dehydrogenase [menaquinone]	hemG	Q9L6L1;A0A0F6B9F4	HEMG_SALTY Protoporphyrinogen IX dehydrogenase [menaquinone] OS=Salmonella typhimurium (strain LT2 / SGSC1412 / ATCC 700720) OX=99287 GN=hemG PE=3 SV=1;A0A0F6B9F4_SALT1 Protoporphyrinogen oxidase OS=Salmonella typhimurium (strain 14028s / SGSC 2262) OX=588	2	4	4	4	19.9	21.006				17586000
P0A2H9	Thiol:disulfide interchange protein DsbA	dsbA	P0A2H9;A0A0F6B9G2	DSBA_SALTY Thiol:disulfide interchange protein DsbA OS=Salmonella typhimurium (strain LT2 / SGSC1412 / ATCC 700720) OX=99287 GN=dsbA PE=1 SV=1;A0A0F6B9G2_SALT1 Thiol:disulfide interchange protein OS=Salmonella typhimurium (strain 14028s / SGSC 2262) OX=588	2	2	2	2	9.2	22.911					17984000
Q9F173	DNA polymerase I	polA	Q9F173;A0A0F6B9G5	DPO1_SALTY DNA polymerase I OS=Salmonella typhimurium (strain LT2 / SGSC1412 / ATCC 700720) OX=99287 GN=polA PE=3 SV=2;A0A0F6B9G5_SALT1 DNA polymerase I OS=Salmonella typhimurium (strain 14028s / SGSC 2262) OX=588858 GN=polA PE=3 SV=1	2	13	13	13	20.3	103.13		234340000		241730000	132750000	393960000
P64068	Probable GTP-binding protein EngB	engB	P64068;A0A0F6B9G7	ENGB_SALTY Probable GTP-binding protein EngB OS=Salmonella typhimurium (strain LT2 / SGSC1412 / ATCC 700720) OX=99287 GN=engB PE=3 SV=1;A0A0F6B9G7_SALT1 Probable GTP-binding protein EngB OS=Salmonella typhimurium (strain 14028s / SGSC 2262) OX=588858 GN=yi	2	2	2	2	13.8	23.554				18475000
P0A1E1	Oxygen-independent coproporphyrinogen III oxidase	hemN	P0A1E1;A0A0F6B9H0	HEMN_SALTY Oxygen-independent coproporphyrinogen III oxidase OS=Salmonella typhimurium (strain LT2 / SGSC1412 / ATCC 700720) OX=99287 GN=hemN PE=3 SV=1;A0A0F6B9H0_SALT1 Coproporphyrinogen-III oxidase OS=Salmonella typhimurium (strain 14028s / SGSC 2262) OX	2	3	3	3	7.7	52.827				9802200
P0A1P6	Glutamine synthetase	glnA	P0A1P6;A0A0F6B9H5	GLN1B_SALTY Glutamine synthetase OS=Salmonella typhimurium (strain LT2 / SGSC1412 / ATCC 700720) OX=99287 GN=glnA PE=1 SV=2;A0A0F6B9H5_SALT1 Glutamine synthetase OS=Salmonella typhimurium (strain 14028s / SGSC 2262) OX=588858 GN=glnA PE=3 SV=1	2	17	17	17	46.1	51.785	64017000			1286200000	539390000	207140000
H9L427	GTP-binding elongation factor family protein	typA	H9L427;A0A0F6B9H7	H9L427_SALTY GTP-binding elongation factor family protein OS=Salmonella typhimurium (strain LT2 / SGSC1412 / ATCC 700720) OX=99287 GN=typA PE=4 SV=1;A0A0F6B9H7_SALT1 GTP-binding protein OS=Salmonella typhimurium (strain 14028s / SGSC 2262) OX=588858 GN=typ	2	21	21	21	39.2	67.376	429860000			1368100000	1160100000	780720000
A0A0F6B9I1	Putative membrane-associated metal-dependent hydrolase	STM14_4826	A0A0F6B9I1;Q8ZKU2	A0A0F6B9I1_SALT1 Putative membrane-associated metal-dependent hydrolase OS=Salmonella typhimurium (strain 14028s / SGSC 2262) OX=588858 GN=STM14_4826 PE=4 SV=1;Q8ZKU2_SALTY Putative membrane-associated metal-dependent hydrolase OS=Salmonella typhimurium (s	2	1	1	1	7.3	32.311					6374300
Q8ZKT6	Putative glycerol-3-phosphate regulon repressor	yihW	Q8ZKT6;A0A0F6B9J4	Q8ZKT6_SALTY Putative glycerol-3-phosphate regulon repressor OS=Salmonella typhimurium (strain LT2 / SGSC1412 / ATCC 700720) OX=99287 GN=yihW PE=4 SV=1;A0A0F6B9J4_SALT1 Putative glycerol-3-phosphate regulon repressor OS=Salmonella typhimurium (strain 14028	2	4	4	4	15.7	29.045	137130000			19991000
Q7CPC8	Putative enzyme	yihX	Q7CPC8;A0A0F6B9J5	Q7CPC8_SALTY Putative enzyme OS=Salmonella typhimurium (strain LT2 / SGSC1412 / ATCC 700720) OX=99287 GN=yihX PE=4 SV=1;A0A0F6B9J5_SALT1 Phosphatase OS=Salmonella typhimurium (strain 14028s / SGSC 2262) OX=588858 GN=yihX PE=4 SV=1	2	2	2	2	13.6	22.722				19972000
Q7CPC7	Putative acetyltransferase	yiiD	Q7CPC7;A0A0F6B9J8	Q7CPC7_SALTY Putative acetyltransferase OS=Salmonella typhimurium (strain LT2 / SGSC1412 / ATCC 700720) OX=99287 GN=yiiD PE=4 SV=1;A0A0F6B9J8_SALT1 Putative acetyltransferase OS=Salmonella typhimurium (strain 14028s / SGSC 2262) OX=588858 GN=yiiD PE=4 SV=1	2	5	5	5	16.4	36.917				36471000
Q8ZKT0	Protein FdhE	fdhE	Q8ZKT0;A0A0F6B9K4	FDHE_SALTY Protein FdhE OS=Salmonella typhimurium (strain LT2 / SGSC1412 / ATCC 700720) OX=99287 GN=fdhE PE=3 SV=1;A0A0F6B9K4_SALT1 Protein FdhE OS=Salmonella typhimurium (strain 14028s / SGSC 2262) OX=588858 GN=fdhE PE=3 SV=1	2	5	5	5	24.9	34.705				37808000	8216400
Q7CPC6	Formate dehydrogenase, cytochrome B556 (FDO) subunit	fdoI	Q7CPC6;A0A0F6B9K5	Q7CPC6_SALTY Formate dehydrogenase, cytochrome B556 (FDO) subunit OS=Salmonella typhimurium (strain LT2 / SGSC1412 / ATCC 700720) OX=99287 GN=fdoI PE=4 SV=1;A0A0F6B9K5_SALT1 Formate dehydrogenase-O subunit gamma OS=Salmonella typhimurium (strain 14028s / S	2	2	2	2	6.2	24.697				71916000
Q8ZKS9	Formate dehydrogenase iron-sulfur subunit	fdoH	Q8ZKS9;A0A0F6B9K6	Q8ZKS9_SALTY Formate dehydrogenase iron-sulfur subunit OS=Salmonella typhimurium (strain LT2 / SGSC1412 / ATCC 700720) OX=99287 GN=fdoH PE=4 SV=1;A0A0F6B9K6_SALT1 Formate dehydrogenase iron-sulfur subunit OS=Salmonella typhimurium (strain 14028s / SGSC 226	2	5	5	5	14	33.055				165690000	43958000
Q8ZKS8	Formate dehydrogenase	fdoG	Q8ZKS8;A0A0F6B9K7	Q8ZKS8_SALTY Formate dehydrogenase OS=Salmonella typhimurium (strain LT2 / SGSC1412 / ATCC 700720) OX=99287 GN=fdoG PE=3 SV=3;A0A0F6B9K7_SALT1 Formate dehydrogenase alpha subunit OS=Salmonella typhimurium (strain 14028s / SGSC 2262) OX=588858 GN=fdoG PE=3	2	18	16	18	26.6	112.52	1422600000	972440000	1416700000	1086900000	510700000	810080000
P43019	Superoxide dismutase [Mn]	sodA	P43019;A0A0F6B9N3	SODM_SALTY Superoxide dismutase [Mn] OS=Salmonella typhimurium (strain LT2 / SGSC1412 / ATCC 700720) OX=99287 GN=sodA PE=3 SV=3;A0A0F6B9N3_SALT1 Superoxide dismutase OS=Salmonella typhimurium (strain 14028s / SGSC 2262) OX=588858 GN=sodA PE=3 SV=1	2	6	6	6	30.1	23.079				203930000	157680000
Q7CPC3	Sensory kinase in two-component regulatory system with CpxR	cpxA	Q7CPC3;A0A0F6B9N6	Q7CPC3_SALTY Sensory kinase in two-component regulatory system with CpxR OS=Salmonella typhimurium (strain LT2 / SGSC1412 / ATCC 700720) OX=99287 GN=cpxA PE=4 SV=1;A0A0F6B9N6_SALT1 Two-component sensor protein OS=Salmonella typhimurium (strain 14028s / SGS	2	4	4	4	13.1	51.61				64233000
Q8ZKR6	Response reguator in two-component regulatory system with CpxA	cpxR	Q8ZKR6;A0A0F6B9N7	Q8ZKR6_SALTY Response reguator in two-component regulatory system with CpxA OS=Salmonella typhimurium (strain LT2 / SGSC1412 / ATCC 700720) OX=99287 GN=cpxR PE=4 SV=1;A0A0F6B9N7_SALT1 DNA-binding transcriptional regulator CpxR OS=Salmonella typhimurium (st	2	3	3	3	15.1	26.274				29965000	19778000
P65692	ATP-dependent 6-phosphofructokinase	pfkA	P65692;A0A0F6B9P0	PFKA_SALTY ATP-dependent 6-phosphofructokinase OS=Salmonella typhimurium (strain LT2 / SGSC1412 / ATCC 700720) OX=99287 GN=pfkA PE=3 SV=1;A0A0F6B9P0_SALT1 ATP-dependent 6-phosphofructokinase OS=Salmonella typhimurium (strain 14028s / SGSC 2262) OX=588858 G	2	8	8	8	32.5	34.915				493390000	263920000	75579000
P26219	CDP-diacylglycerol pyrophosphatase	cdh	P26219;A0A0F6B9P3	CDH_SALTY CDP-diacylglycerol pyrophosphatase OS=Salmonella typhimurium (strain LT2 / SGSC1412 / ATCC 700720) OX=99287 GN=cdh PE=3 SV=2;A0A0F6B9P3_SALT1 CDP-diacylglycerol pyrophosphatase OS=Salmonella typhimurium (strain 14028s / SGSC 2262) OX=588858 GN=us	2	2	2	2	7.2	28.367					34344000
Q8ZKQ1	Autoinducer 2-binding protein LsrB	lsrB	Q8ZKQ1;A0A0F6B9Q7	LSRB_SALTY Autoinducer 2-binding protein LsrB OS=Salmonella typhimurium (strain LT2 / SGSC1412 / ATCC 700720) OX=99287 GN=lsrB PE=1 SV=1;A0A0F6B9Q7_SALT1 Putative sugar transport protein OS=Salmonella typhimurium (strain 14028s / SGSC 2262) OX=588858 GN=yn	2	2	2	2	6.5	36.76					16028000
[truncated: 177 more rows]
