# Supplementary material for: Label-free relative quantitative proteomics reveals extracellular vesicles as a vehicle for Salmonella effector protein delivery
Source: Front Microbiol. 2022 Dec 15;13:1042111. doi: 10.3389/fmicb.2022.1042111 (PMC9797957; doi:10.3389/fmicb.2022.1042111)
Supplement: Supplementary file 1 [file Data_Sheet_1.ZIP › Supplementary materials/TableS2-409 proteins.xlsx]

## Sheet: Sheet1
Protein	Protein Name	Gene Name	ProteinGroup	FastaHeaders	MolWeight	LFQ intensity exp-1	LFQ intensity exp-2	LFQ intensity exp-3	LFQ intensity ck-1	LFQ intensity ck-2	LFQ intensity ck-3
Q93GL9	TraT complement resistance protein	traT	Q93GL9;A0A0F6AWA9	Q93GL9_SALTY TraT complement resistance protein OS=Salmonella typhimurium (strain LT2 / SGSC1412 / ATCC 700720) OX=99287 GN=traT PE=3 SV=1;A0A0F6AWA9_SALT1 TraT complement resistance protein OS=Salmonella typhimurium (strain 14028s / SGSC 2262) OX=588858 G	26.169		193070000	58934000
P66955	Transaldolase B	talB	P66955;A0A0F6AWC3	TALB_SALTY Transaldolase B OS=Salmonella typhimurium (strain LT2 / SGSC1412 / ATCC 700720) OX=99287 GN=talB PE=3 SV=2;A0A0F6AWC3_SALT1 Transaldolase OS=Salmonella typhimurium (strain 14028s / SGSC 2262) OX=588858 GN=talB PE=3 SV=1	35.171	1060700000	542270000	278590000
P58679	4-hydroxy-3-methylbut-2-enyl diphosphate reductase	ispH	P58679;A0A0F6AWH5	ISPH_SALTY 4-hydroxy-3-methylbut-2-enyl diphosphate reductase OS=Salmonella typhimurium (strain LT2 / SGSC1412 / ATCC 700720) OX=99287 GN=ispH PE=3 SV=1;A0A0F6AWH5_SALT1 4-hydroxy-3-methylbut-2-enyl diphosphate reductase OS=Salmonella typhimurium (strain 1	34.527	34480000	15761000
Q7CR87	Chaperone SurA	surA	Q7CR87;A0A0F6AWM7	SURA_SALTY Chaperone SurA OS=Salmonella typhimurium (strain LT2 / SGSC1412 / ATCC 700720) OX=99287 GN=surA PE=3 SV=1;A0A0F6AWM7_SALT1 Chaperone SurA OS=Salmonella typhimurium (strain 14028s / SGSC 2262) OX=588858 GN=surA PE=1 SV=1	47.25	77469000	58979000
Q8ZRW0	LPS-assembly protein LptD	lptD	Q8ZRW0;A0A0F6AWM8	LPTD_SALTY LPS-assembly protein LptD OS=Salmonella typhimurium (strain LT2 / SGSC1412 / ATCC 700720) OX=99287 GN=lptD PE=1 SV=1;A0A0F6AWM8_SALT1 LPS-assembly protein LptD OS=Salmonella typhimurium (strain 14028s / SGSC 2262) OX=588858 GN=imp PE=3 SV=1	89.87	216410000	80148000
Q8ZRV8	RNA polymerase-associated protein RapA	rapA	Q8ZRV8;A0A0F6AWN2	RAPA_SALTY RNA polymerase-associated protein RapA OS=Salmonella typhimurium (strain LT2 / SGSC1412 / ATCC 700720) OX=99287 GN=rapA PE=3 SV=3;A0A0F6AWN2_SALT1 RNA polymerase-associated protein RapA OS=Salmonella typhimurium (strain 14028s / SGSC 2262) OX=58	109.86	191000000	74136000	54117000
P0A2P8	Catabolite repressor/activator	cra	P0A2P8;A0A0F6AWQ8	CRA_SALTY Catabolite repressor/activator OS=Salmonella typhimurium (strain LT2 / SGSC1412 / ATCC 700720) OX=99287 GN=cra PE=3 SV=1;A0A0F6AWQ8_SALT1 DNA-binding transcriptional regulator FruR OS=Salmonella typhimurium (strain 14028s / SGSC 2262) OX=588858 G	38.041	317380000	119160000
Q8ZRU7	UDP-N-acetylmuramoyl-L-alanyl-D-glutamate--2,6-diaminopimelate ligase	murE	Q8ZRU7;A0A0F6AWR5	MURE_SALTY UDP-N-acetylmuramoyl-L-alanyl-D-glutamate--2,6-diaminopimelate ligase OS=Salmonella typhimurium (strain LT2 / SGSC1412 / ATCC 700720) OX=99287 GN=murE PE=3 SV=1;A0A0F6AWR5_SALT1 UDP-N-acetylmuramoyl-L-alanyl-D-glutamate--2,6-diaminopimelate liga	53.286	59669000	58536000
Q8ZRU2	UDP-N-acetylmuramate--L-alanine ligase	murC	Q8ZRU2;A0A0F6AWS1	MURC_SALTY UDP-N-acetylmuramate--L-alanine ligase OS=Salmonella typhimurium (strain LT2 / SGSC1412 / ATCC 700720) OX=99287 GN=murC PE=3 SV=1;A0A0F6AWS1_SALT1 UDP-N-acetylmuramate--L-alanine ligase OS=Salmonella typhimurium (strain 14028s / SGSC 2262) OX=58	53.437	128530000	93308000	99618000
Q7CR80	Cell division protein FtsA	ftsA	Q7CR80;A0A0F6AWS4	Q7CR80_SALTY Cell division protein FtsA OS=Salmonella typhimurium (strain LT2 / SGSC1412 / ATCC 700720) OX=99287 GN=ftsA PE=3 SV=1;A0A0F6AWS4_SALT1 Cell division protein FtsA OS=Salmonella typhimurium (strain 14028s / SGSC 2262) OX=588858 GN=ftsA PE=3 SV=1	45.313	151340000	53397000
Q8ZRT9	UDP-3-O-acyl-N-acetylglucosamine deacetylase	lpxC	Q8ZRT9;A0A0F6AWS6	LPXC_SALTY UDP-3-O-acyl-N-acetylglucosamine deacetylase OS=Salmonella typhimurium (strain LT2 / SGSC1412 / ATCC 700720) OX=99287 GN=lpxC PE=3 SV=1;A0A0F6AWS6_SALT1 UDP-3-O-acyl-N-acetylglucosamine deacetylase OS=Salmonella typhimurium (strain 14028s / SGSC	33.985	181820000	44337000
Q8ZRS3	Polyamine aminopropyltransferase	speE	Q8ZRS3;A0A0F6AWW2	SPEE_SALTY Polyamine aminopropyltransferase OS=Salmonella typhimurium (strain LT2 / SGSC1412 / ATCC 700720) OX=99287 GN=speE PE=3 SV=1;A0A0F6AWW2_SALT1 Polyamine aminopropyltransferase OS=Salmonella typhimurium (strain 14028s / SGSC 2262) OX=588858 GN=speE	32.095	152240000	69435000
Q8ZRS0	Carbonic anhydrase	yadF	Q8ZRS0;A0A0F6AWW7	Q8ZRS0_SALTY Carbonic anhydrase OS=Salmonella typhimurium (strain LT2 / SGSC1412 / ATCC 700720) OX=99287 GN=yadF PE=1 SV=1;A0A0F6AWW7_SALT1 Carbonic anhydrase OS=Salmonella typhimurium (strain 14028s / SGSC 2262) OX=588858 GN=yadF PE=3 SV=1	24.821	250930000	99298000
Q8ZRR9	Putative ABC-type multidrug transport system, ATPase component	yadG	Q8ZRR9;A0A0F6AWW8	Q8ZRR9_SALTY Putative ABC-type multidrug transport system, ATPase component OS=Salmonella typhimurium (strain LT2 / SGSC1412 / ATCC 700720) OX=99287 GN=yadG PE=4 SV=1;A0A0F6AWW8_SALT1 Putative ABC-type multidrug transport system ATPase component OS=Salmone	34.684	33623000	11218000
Q8ZRQ8	Poly(A) polymerase I	pcnB	Q8ZRQ8;A0A0F6AWY2	PCNB_SALTY Poly(A) polymerase I OS=Salmonella typhimurium (strain LT2 / SGSC1412 / ATCC 700720) OX=99287 GN=pcnB PE=3 SV=2;A0A0F6AWY2_SALT1 Poly(A) polymerase I OS=Salmonella typhimurium (strain 14028s / SGSC 2262) OX=588858 GN=pcnB PE=3 SV=1	53.921	44526000	36135000
P0A1G5	RNA polymerase-binding transcription factor DksA	dksA	P0A1G5;A0A0F6AWY4	DKSA_SALTY RNA polymerase-binding transcription factor DksA OS=Salmonella typhimurium (strain LT2 / SGSC1412 / ATCC 700720) OX=99287 GN=dksA PE=3 SV=1;A0A0F6AWY4_SALT1 RNA polymerase-binding transcription factor DksA OS=Salmonella typhimurium (strain 14028	17.516	161250000	92992000	105890000
Q8ZRQ3	Penicillin-binding protein 1B	mrcB	Q8ZRQ3;A0A0F6AWZ0	Q8ZRQ3_SALTY Penicillin-binding protein 1B OS=Salmonella typhimurium (strain LT2 / SGSC1412 / ATCC 700720) OX=99287 GN=mrcB PE=3 SV=1;A0A0F6AWZ0_SALT1 Penicillin-binding protein 1B OS=Salmonella typhimurium (strain 14028s / SGSC 2262) OX=588858 GN=mrcB PE=	93.866	27420000	11149000
P65933	Uridylate kinase	pyrH	P65933;A0A0F6AX22	PYRH_SALTY Uridylate kinase OS=Salmonella typhimurium (strain LT2 / SGSC1412 / ATCC 700720) OX=99287 GN=pyrH PE=1 SV=1;A0A0F6AX22_SALT1 Uridylate kinase OS=Salmonella typhimurium (strain 14028s / SGSC 2262) OX=588858 GN=pyrH PE=3 SV=1	25.955	31709000	41208000
P66738	Ribosome-recycling factor	frr	P66738;A0A0F6AX23	RRF_SALTY Ribosome-recycling factor OS=Salmonella typhimurium (strain LT2 / SGSC1412 / ATCC 700720) OX=99287 GN=frr PE=3 SV=1;A0A0F6AX23_SALT1 Ribosome-recycling factor OS=Salmonella typhimurium (strain 14028s / SGSC 2262) OX=588858 GN=frr PE=3 SV=1	20.555	131120000	64256000
P0A1X4	UDP-3-O-(3-hydroxymyristoyl)glucosamine N-acyltransferase	lpxD	P0A1X4;A0A0F6AX30	LPXD_SALTY UDP-3-O-(3-hydroxymyristoyl)glucosamine N-acyltransferase OS=Salmonella typhimurium (strain LT2 / SGSC1412 / ATCC 700720) OX=99287 GN=lpxD PE=1 SV=2;A0A0F6AX30_SALT1 UDP-3-O-(3-hydroxymyristoyl)glucosamine N-acyltransferase OS=Salmonella typhimu	35.93	88591000	52247000
P32200	Acyl-[acyl-carrier-protein]--UDP-N-acetylglucosamine O-acyltransferase	lpxA	P32200;A0A0F6AX32	LPXA_SALTY Acyl-[acyl-carrier-protein]--UDP-N-acetylglucosamine O-acyltransferase OS=Salmonella typhimurium (strain LT2 / SGSC1412 / ATCC 700720) OX=99287 GN=lpxA PE=3 SV=1;A0A0F6AX32_SALT1 Acyl-[acyl-carrier-protein]--UDP-N-acetylglucosamine O-acyltransfe	28.089	98620000	70154000
P0A1C3	Acetyl-coenzyme A carboxylase carboxyl transferase subunit alpha	accA	P0A1C3;A0A0F6AX36	ACCA_SALTY Acetyl-coenzyme A carboxylase carboxyl transferase subunit alpha OS=Salmonella typhimurium (strain LT2 / SGSC1412 / ATCC 700720) OX=99287 GN=accA PE=3 SV=2;A0A0F6AX36_SALT1 Acetyl-coenzyme A carboxylase carboxyl transferase subunit alpha OS=Salm	35.343	965680000	235510000	350930000
P63223	Phosphoheptose isomerase	gmhA	P63223;A0A0F6AXB7	GMHA_SALTY Phosphoheptose isomerase OS=Salmonella typhimurium (strain LT2 / SGSC1412 / ATCC 700720) OX=99287 GN=gmhA PE=3 SV=1;A0A0F6AXB7_SALT1 Phosphoheptose isomerase OS=Salmonella typhimurium (strain 14028s / SGSC 2262) OX=588858 GN=gmhA PE=3 SV=1	20.896	176690000	130230000	128890000
Q8ZRJ5	Aminoacyl-histidine dipeptidase (Peptidase D)	pepD	Q8ZRJ5;A0A0F6AXC2	Q8ZRJ5_SALTY Aminoacyl-histidine dipeptidase (Peptidase D) OS=Salmonella typhimurium (strain LT2 / SGSC1412 / ATCC 700720) OX=99287 GN=pepD PE=4 SV=1;A0A0F6AXC2_SALT1 Aminoacyl-histidine dipeptidase OS=Salmonella typhimurium (strain 14028s / SGSC 2262) OX=	52.436	698570000	60417000	24134000
P0A277	Xanthine phosphoribosyltransferase	gpt	P0A277;A0A0F6AXC3	XGPT_SALTY Xanthine phosphoribosyltransferase OS=Salmonella typhimurium (strain LT2 / SGSC1412 / ATCC 700720) OX=99287 GN=gpt PE=3 SV=1;A0A0F6AXC3_SALT1 Xanthine phosphoribosyltransferase OS=Salmonella typhimurium (strain 14028s / SGSC 2262) OX=588858 GN=g	16.969	106940000	80070000
P37722	Esterase FrsA	frsA	P37722;A0A0F6AXC4	FRSA_SALTY Esterase FrsA OS=Salmonella typhimurium (strain LT2 / SGSC1412 / ATCC 700720) OX=99287 GN=frsA PE=3 SV=2;A0A0F6AXC4_SALT1 Esterase FrsA OS=Salmonella typhimurium (strain 14028s / SGSC 2262) OX=588858 GN=frsA PE=3 SV=1	47.159	15090000	11569000
P65792	Glutamate 5-kinase	proB	P65792;A0A0F6AXC8	PROB_SALTY Glutamate 5-kinase OS=Salmonella typhimurium (strain LT2 / SGSC1412 / ATCC 700720) OX=99287 GN=proB PE=3 SV=1;A0A0F6AXC8_SALT1 Glutamate 5-kinase OS=Salmonella typhimurium (strain 14028s / SGSC 2262) OX=588858 GN=proB PE=3 SV=1	39.14	74770000	32263000
P74840	2-methylcitrate dehydratase	prpD	P74840;A0A0F6AXI1	PRPD_SALTY 2-methylcitrate dehydratase OS=Salmonella typhimurium (strain LT2 / SGSC1412 / ATCC 700720) OX=99287 GN=prpD PE=1 SV=2;A0A0F6AXI1_SALT1 2-methylcitrate dehydratase OS=Salmonella typhimurium (strain 14028s / SGSC 2262) OX=588858 GN=prpD PE=4 SV=1	53.786	32659000	9510000
Q7CR48	Delta-aminolevulinic acid dehydratase	hemB	Q7CR48;A0A0F6AXI3	Q7CR48_SALTY Delta-aminolevulinic acid dehydratase OS=Salmonella typhimurium (strain LT2 / SGSC1412 / ATCC 700720) OX=99287 GN=hemB PE=3 SV=1;A0A0F6AXI3_SALT1 Delta-aminolevulinic acid dehydratase OS=Salmonella typhimurium (strain 14028s / SGSC 2262) OX=58	35.547	229230000	61094000	35754000
Q8ZRD8	Queuine tRNA-ribosyltransferase	tgt	Q8ZRD8;A0A0F6AXM8	TGT_SALTY Queuine tRNA-ribosyltransferase OS=Salmonella typhimurium (strain LT2 / SGSC1412 / ATCC 700720) OX=99287 GN=tgt PE=3 SV=1;A0A0F6AXM8_SALT1 Queuine tRNA-ribosyltransferase OS=Salmonella typhimurium (strain 14028s / SGSC 2262) OX=588858 GN=tgt PE=3	42.521	82394000	44735000
Q7CR40	Sec translocon accessory complex subunit YajC	yajC	Q7CR40;A0A0F6AXM9	Q7CR40_SALTY Sec translocon accessory complex subunit YajC OS=Salmonella typhimurium (strain LT2 / SGSC1412 / ATCC 700720) OX=99287 GN=yajC PE=3 SV=1;A0A0F6AXM9_SALT1 Sec translocon accessory complex subunit YajC OS=Salmonella typhimurium (strain 14028s /	11.844	58507000	57176000
Q8ZRD7	Protein translocase subunit SecD	secD	Q8ZRD7;A0A0F6AXN0	Q8ZRD7_SALTY Protein translocase subunit SecD OS=Salmonella typhimurium (strain LT2 / SGSC1412 / ATCC 700720) OX=99287 GN=secD PE=3 SV=1;A0A0F6AXN0_SALT1 Protein translocase subunit SecD OS=Salmonella typhimurium (strain 14028s / SGSC 2262) OX=588858 GN=se	66.586	571110000	206950000	94803000
Q7CR39	Protein-export membrane protein SecF	secF	Q7CR39;A0A0F6AXN1	Q7CR39_SALTY Protein-export membrane protein SecF OS=Salmonella typhimurium (strain LT2 / SGSC1412 / ATCC 700720) OX=99287 GN=secF PE=3 SV=1;A0A0F6AXN1_SALT1 Protein-export membrane protein SecF OS=Salmonella typhimurium (strain 14028s / SGSC 2262) OX=5888	35.376	81788000	44986000
P66038	6,7-dimethyl-8-ribityllumazine synthase	ribH	P66038;A0A0F6AXP1	RISB_SALTY 6,7-dimethyl-8-ribityllumazine synthase OS=Salmonella typhimurium (strain LT2 / SGSC1412 / ATCC 700720) OX=99287 GN=ribH PE=1 SV=1;A0A0F6AXP1_SALT1 6,7-dimethyl-8-ribityllumazine synthase OS=Salmonella typhimurium (strain 14028s / SGSC 2262) OX=	16.008	58526000	47506000	19810000
Q8ZRD1	1-deoxy-D-xylulose-5-phosphate synthase	dxs	Q8ZRD1;A0A0F6AXP7	DXS_SALTY 1-deoxy-D-xylulose-5-phosphate synthase OS=Salmonella typhimurium (strain LT2 / SGSC1412 / ATCC 700720) OX=99287 GN=dxs PE=3 SV=3;A0A0F6AXP7_SALT1 1-deoxy-D-xylulose-5-phosphate synthase OS=Salmonella typhimurium (strain 14028s / SGSC 2262) OX=58	67.467	104200000	48995000
P55913	tRNA sulfurtransferase	thiI	P55913;A0A0F6AXQ0	THII_SALTY tRNA sulfurtransferase OS=Salmonella typhimurium (strain LT2 / SGSC1412 / ATCC 700720) OX=99287 GN=thiI PE=3 SV=2;A0A0F6AXQ0_SALT1 tRNA sulfurtransferase OS=Salmonella typhimurium (strain 14028s / SGSC 2262) OX=588858 GN=thiI PE=3 SV=1	54.83	79298000	34259000
Q8ZRC9	UPF0234 protein YajQ	yajQ	Q8ZRC9;A0A0F6AXR1	YAJQ_SALTY UPF0234 protein YajQ OS=Salmonella typhimurium (strain LT2 / SGSC1412 / ATCC 700720) OX=99287 GN=yajQ PE=3 SV=2;A0A0F6AXR1_SALT1 UPF0234 protein YajQ OS=Salmonella typhimurium (strain 14028s / SGSC 2262) OX=588858 GN=yajQ PE=3 SV=1	18.319	59665000	28163000
Q7CR27	Cytochrome o ubiquinol oxidase subunit I	cyoB	Q7CR27;A0A0F6AXR8	Q7CR27_SALTY Cytochrome o ubiquinol oxidase subunit I OS=Salmonella typhimurium (strain LT2 / SGSC1412 / ATCC 700720) OX=99287 GN=cyoB PE=3 SV=1;A0A0F6AXR8_SALT1 Cytochrome o ubiquinol oxidase subunit I OS=Salmonella typhimurium (strain 14028s / SGSC 2262)	74.281	577170000	206130000	134680000
A0A0F6AXS1	Uncharacterized protein	yajG	A0A0F6AXS1;Q8ZRC1	A0A0F6AXS1_SALT1 Uncharacterized protein OS=Salmonella typhimurium (strain 14028s / SGSC 2262) OX=588858 GN=yajG PE=4 SV=1;Q8ZRC1_SALTY Putative lipoprotein OS=Salmonella typhimurium (strain LT2 / SGSC1412 / ATCC 700720) OX=99287 GN=yajG PE=4 SV=1	20.803		127290000	66747000
Q8ZRC0	ATP-dependent Clp protease ATP-binding subunit ClpX	clpX	Q8ZRC0;A0A0F6AXS8	CLPX_SALTY ATP-dependent Clp protease ATP-binding subunit ClpX OS=Salmonella typhimurium (strain LT2 / SGSC1412 / ATCC 700720) OX=99287 GN=clpX PE=3 SV=1;A0A0F6AXS8_SALT1 ATP-dependent Clp protease ATP-binding subunit ClpX OS=Salmonella typhimurium (strain	46.175	291050000	322500000	210490000
P0A1R8	DNA-binding protein HU-beta	hupB	P0A1R8;A0A0F6AXT0	DBHB_SALTY DNA-binding protein HU-beta OS=Salmonella typhimurium (strain LT2 / SGSC1412 / ATCC 700720) OX=99287 GN=hupB PE=3 SV=1;A0A0F6AXT0_SALT1 Transcriptional regulator HU subunit beta OS=Salmonella typhimurium (strain 14028s / SGSC 2262) OX=588858 GN=	9.2395	137540000	57528000	23039000
Q8ZRA7	Efflux pump membrane transporter	acrB	Q8ZRA7;A0A0F6AXV4;Q8ZLN4;A0A0F6B7I9	Q8ZRA7_SALTY Efflux pump membrane transporter OS=Salmonella typhimurium (strain LT2 / SGSC1412 / ATCC 700720) OX=99287 GN=acrB PE=3 SV=1;A0A0F6AXV4_SALT1 Efflux pump membrane transporter OS=Salmonella typhimurium (strain 14028s / SGSC 2262) OX=588858 GN=ac	113.61	255480000	72522000
Q8ZRA6	Acridine efflux pump	acrA	Q8ZRA6;A0A0F6AXV5	Q8ZRA6_SALTY Acridine efflux pump OS=Salmonella typhimurium (strain LT2 / SGSC1412 / ATCC 700720) OX=99287 GN=acrA PE=3 SV=1;A0A0F6AXV5_SALT1 Acridine efflux pump OS=Salmonella typhimurium (strain 14028s / SGSC 2262) OX=588858 GN=acrA PE=3 SV=1	42.234	597350000	165820000	80928000
Q8ZRA2	Adenine phosphoribosyltransferase	apt	Q8ZRA2;A0A0F6AXW3	APT_SALTY Adenine phosphoribosyltransferase OS=Salmonella typhimurium (strain LT2 / SGSC1412 / ATCC 700720) OX=99287 GN=apt PE=3 SV=1;A0A0F6AXW3_SALT1 Adenine phosphoribosyltransferase OS=Salmonella typhimurium (strain 14028s / SGSC 2262) OX=588858 GN=apt	19.985	46632000	24632000
Q8ZR99	Putative CPA2 family transport protein	ybaL	Q8ZR99;A0A0F6AXX4	Q8ZR99_SALTY Putative CPA2 family transport protein OS=Salmonella typhimurium (strain LT2 / SGSC1412 / ATCC 700720) OX=99287 GN=ybaL PE=3 SV=1;A0A0F6AXX4_SALT1 Putative cation:proton antiport protein OS=Salmonella typhimurium (strain 14028s / SGSC 2262) OX	59.256	26401000	21013000
Q8ZR94	Putative inner membrane protein	ybbK	Q8ZR94;A0A0F6AXY4	Q8ZR94_SALTY Putative inner membrane protein OS=Salmonella typhimurium (strain LT2 / SGSC1412 / ATCC 700720) OX=99287 GN=ybbK PE=4 SV=1;A0A0F6AXY4_SALT1 Putative inner membrane protein OS=Salmonella typhimurium (strain 14028s / SGSC 2262) OX=588858 GN=ybbK	33.66	57326000	25419000
Q8ZR70	N5-carboxyaminoimidazole ribonucleotide mutase	purE	Q8ZR70;A0A0F6AY19	Q8ZR70_SALTY N5-carboxyaminoimidazole ribonucleotide mutase OS=Salmonella typhimurium (strain LT2 / SGSC1412 / ATCC 700720) OX=99287 GN=purE PE=3 SV=1;A0A0F6AY19_SALT1 N5-carboxyaminoimidazole ribonucleotide mutase OS=Salmonella typhimurium (strain 14028s	17.794	41438000	17427000
Q8XFG8	Peptidyl-prolyl cis-trans isomerase	ppiB	Q8XFG8;A0A0F6AY21	Q8XFG8_SALTY Peptidyl-prolyl cis-trans isomerase OS=Salmonella typhimurium (strain LT2 / SGSC1412 / ATCC 700720) OX=99287 GN=ppiB PE=3 SV=1;A0A0F6AY21_SALT1 Peptidyl-prolyl cis-trans isomerase OS=Salmonella typhimurium (strain 14028s / SGSC 2262) OX=588858	18.14	343430000	138940000
Q8ZR68	Cysteine--tRNA ligase	cysS	Q8ZR68;A0A0F6AY22	SYC_SALTY Cysteine--tRNA ligase OS=Salmonella typhimurium (strain LT2 / SGSC1412 / ATCC 700720) OX=99287 GN=cysS PE=3 SV=1;A0A0F6AY22_SALT1 Cysteine--tRNA ligase OS=Salmonella typhimurium (strain 14028s / SGSC 2262) OX=588858 GN=cysS PE=3 SV=1	52.256	288010000	150330000
P58688	Bifunctional protein FolD	folD	P58688;A0A0F6AY27	FOLD_SALTY Bifunctional protein FolD OS=Salmonella typhimurium (strain LT2 / SGSC1412 / ATCC 700720) OX=99287 GN=folD PE=3 SV=2;A0A0F6AY27_SALT1 Bifunctional protein FolD OS=Salmonella typhimurium (strain 14028s / SGSC 2262) OX=588858 GN=folD PE=3 SV=1	30.843	39625000	43953000
P15888	Oxygen-insensitive NAD(P)H nitroreductase	nfsB	P15888;A0A0F6AY64	NFSB_SALTY Oxygen-insensitive NAD(P)H nitroreductase OS=Salmonella typhimurium (strain LT2 / SGSC1412 / ATCC 700720) OX=99287 GN=nfsB PE=1 SV=1;A0A0F6AY64_SALT1 Dihydropteridine reductase OS=Salmonella typhimurium (strain 14028s / SGSC 2262) OX=588858 GN=n	23.955	33758000	17562000
Q8ZR40	Outer membrane porin, receptor for ferric enterobactin (Enterochelin) and colicins B and D	fepA	Q8ZR40;A0A0F6AY72	Q8ZR40_SALTY Outer membrane porin, receptor for ferric enterobactin (Enterochelin) and colicins B and D OS=Salmonella typhimurium (strain LT2 / SGSC1412 / ATCC 700720) OX=99287 GN=fepA PE=3 SV=1;A0A0F6AY72_SALT1 Outer membrane receptor FepA OS=Salmonella t	83.026	19403000	44394000
Q8ZR32	2,3-dihydroxybenzoate-AMP ligase	entE	Q8ZR32;A0A0F6AY84	Q8ZR32_SALTY 2,3-dihydroxybenzoate-AMP ligase OS=Salmonella typhimurium (strain LT2 / SGSC1412 / ATCC 700720) OX=99287 GN=entE PE=4 SV=1;A0A0F6AY84_SALT1 Enterobactin synthase subunit E OS=Salmonella typhimurium (strain 14028s / SGSC 2262) OX=588858 GN=ent	59.255	12070000	28595000
Q8ZR31	2,3-dihydro-2,3-dihydroxybenzoate synthetase, isochorismatase	entB	Q8ZR31;A0A0F6AY85	Q8ZR31_SALTY 2,3-dihydro-2,3-dihydroxybenzoate synthetase, isochorismatase OS=Salmonella typhimurium (strain LT2 / SGSC1412 / ATCC 700720) OX=99287 GN=entB PE=4 SV=1;A0A0F6AY85_SALT1 2,3-dihydro-2,3-dihydroxybenzoate synthetase OS=Salmonella typhimurium (s	32.234	22525000	66400000
Q8ZR28	Carbon starvation protein	cstA	Q8ZR28;A0A0F6AY89	Q8ZR28_SALTY Carbon starvation protein OS=Salmonella typhimurium (strain LT2 / SGSC1412 / ATCC 700720) OX=99287 GN=cstA PE=4 SV=1;A0A0F6AY89_SALT1 Carbon starvation protein OS=Salmonella typhimurium (strain 14028s / SGSC 2262) OX=588858 GN=cstA PE=4 SV=1	75.037	87871000	10761000
P67093	Universal stress protein G	uspG	P67093;A0A0F6AYA3	USPG_SALTY Universal stress protein G OS=Salmonella typhimurium (strain LT2 / SGSC1412 / ATCC 700720) OX=99287 GN=uspG PE=3 SV=1;A0A0F6AYA3_SALT1 Putative universal stress protein OS=Salmonella typhimurium (strain 14028s / SGSC 2262) OX=588858 GN=ybdQ PE=4	15.901	47254000	14600000
P67537	UPF0250 protein YbeD	ybeD	P67537;A0A0F6AYD3	YBED_SALTY UPF0250 protein YbeD OS=Salmonella typhimurium (strain LT2 / SGSC1412 / ATCC 700720) OX=99287 GN=ybeD PE=3 SV=1;A0A0F6AYD3_SALT1 UPF0250 protein YbeD OS=Salmonella typhimurium (strain 14028s / SGSC 2262) OX=588858 GN=ybeD PE=3 SV=1	9.7991	10535000	9119700
Q7CQZ2	Ribosomal silencing factor RsfS	ybeB	Q7CQZ2;A0A0F6AYE0	Q7CQZ2_SALTY Ribosomal silencing factor RsfS OS=Salmonella typhimurium (strain LT2 / SGSC1412 / ATCC 700720) OX=99287 GN=ybeB PE=3 SV=1;A0A0F6AYE0_SALT1 Ribosomal silencing factor RsfS OS=Salmonella typhimurium (strain 14028s / SGSC 2262) OX=588858 GN=ybeB	11.542	30644000	18622000
Q8ZQZ7	LPS-assembly lipoprotein LptE	lptE	Q8ZQZ7;A0A0F6AYE5	LPTE_SALTY LPS-assembly lipoprotein LptE OS=Salmonella typhimurium (strain LT2 / SGSC1412 / ATCC 700720) OX=99287 GN=lptE PE=1 SV=1;A0A0F6AYE5_SALT1 LPS-assembly lipoprotein LptE OS=Salmonella typhimurium (strain 14028s / SGSC 2262) OX=588858 GN=rlpB PE=3	21.457	60596000	28331000
Q9ZF60	Glutamate/aspartate import solute-binding protein	gltI	Q9ZF60;A0A0F6AYG2	GLTI_SALTY Glutamate/aspartate import solute-binding protein OS=Salmonella typhimurium (strain LT2 / SGSC1412 / ATCC 700720) OX=99287 GN=gltI PE=3 SV=3;A0A0F6AYG2_SALT1 Glutamate and aspartate transporter subunit OS=Salmonella typhimurium (strain 14028s /	33.402	31444000	28273000
P0A2L3	Magnesium and cobalt efflux protein CorC	corC	P0A2L3;A0A0F6AYG5	CORC_SALTY Magnesium and cobalt efflux protein CorC OS=Salmonella typhimurium (strain LT2 / SGSC1412 / ATCC 700720) OX=99287 GN=corC PE=1 SV=1;A0A0F6AYG5_SALT1 Putative transport protein OS=Salmonella typhimurium (strain 14028s / SGSC 2262) OX=588858 GN=yb	33.299	42304000	51919000
Q7CQY7	Putative phosphate starvation-inducible protein, ATP-binding	phoL	Q7CQY7;A0A0F6AYG8	Q7CQY7_SALTY Putative phosphate starvation-inducible protein, ATP-binding OS=Salmonella typhimurium (strain LT2 / SGSC1412 / ATCC 700720) OX=99287 GN=phoL PE=4 SV=1;A0A0F6AYG8_SALT1 Putative phosphate starvation-inducible protein OS=Salmonella typhimurium	40.956	274580000	67328000	28323000
Q9RCI2	tRNA-2-methylthio-N(6)-dimethylallyladenosine synthase	miaB	Q9RCI2;A0A0F6AYH0	MIAB_SALTY tRNA-2-methylthio-N(6)-dimethylallyladenosine synthase OS=Salmonella typhimurium (strain LT2 / SGSC1412 / ATCC 700720) OX=99287 GN=miaB PE=1 SV=1;A0A0F6AYH0_SALT1 tRNA-2-methylthio-N(6)-dimethylallyladenosine synthase OS=Salmonella typhimurium (	53.715	260390000	140330000
Q8ZQY0	Asparagine synthetase B	asnB	Q8ZQY0;A0A0F6AYH4	Q8ZQY0_SALTY Asparagine synthetase B OS=Salmonella typhimurium (strain LT2 / SGSC1412 / ATCC 700720) OX=99287 GN=asnB PE=4 SV=1;A0A0F6AYH4_SALT1 Asparagine synthetase B OS=Salmonella typhimurium (strain 14028s / SGSC 2262) OX=588858 GN=asnB PE=4 SV=1	62.572	150690000	70516000
Q7CQY5	Putative phosphatase in N-acetylglucosamine metabolism	nagD	Q7CQY5;A0A0F6AYH5	Q7CQY5_SALTY Putative phosphatase in N-acetylglucosamine metabolism OS=Salmonella typhimurium (strain LT2 / SGSC1412 / ATCC 700720) OX=99287 GN=nagD PE=4 SV=1;A0A0F6AYH5_SALT1 UMP phosphatase OS=Salmonella typhimurium (strain 14028s / SGSC 2262) OX=588858	27.119	55189000	29674000
Q8ZQX9	Transcriptional repressor of nag (N-acetylglucosamine) operon (NagC/XylR family)	nagC	Q8ZQX9;A0A0F6AYH6	Q8ZQX9_SALTY Transcriptional repressor of nag (N-acetylglucosamine) operon (NagC/XylR family) OS=Salmonella typhimurium (strain LT2 / SGSC1412 / ATCC 700720) OX=99287 GN=nagC PE=4 SV=1;A0A0F6AYH6_SALT1 N-acetylglucosamine operon transcriptional repressor O	44.441	47960000	21107000
Q8ZQX8	N-acetylglucosamine-6-phosphate deacetylase	nagA	Q8ZQX8;A0A0F6AYH7	Q8ZQX8_SALTY N-acetylglucosamine-6-phosphate deacetylase OS=Salmonella typhimurium (strain LT2 / SGSC1412 / ATCC 700720) OX=99287 GN=nagA PE=3 SV=1;A0A0F6AYH7_SALT1 N-acetylglucosamine-6-phosphate deacetylase OS=Salmonella typhimurium (strain 14028s / SGSC	41.11	48046000	22400000
Q7CQY3	Ferric uptake regulation protein	fur	Q7CQY3;A0A0F6AYJ0	Q7CQY3_SALTY Ferric uptake regulation protein OS=Salmonella typhimurium (strain LT2 / SGSC1412 / ATCC 700720) OX=99287 GN=fur PE=3 SV=1;A0A0F6AYJ0_SALT1 Ferric uptake regulation protein OS=Salmonella typhimurium (strain 14028s / SGSC 2262) OX=588858 GN=fur	17.011	185740000	105550000	31527000
Q8ZQX1	Flavodoxin 1	fldA	Q8ZQX1;A0A0F6AYJ2	FLAV_SALTY Flavodoxin 1 OS=Salmonella typhimurium (strain LT2 / SGSC1412 / ATCC 700720) OX=99287 GN=fldA PE=1 SV=3;A0A0F6AYJ2_SALT1 Flavodoxin FldA OS=Salmonella typhimurium (strain 14028s / SGSC 2262) OX=588858 GN=fldA PE=4 SV=1	19.637	38246000	30404000
P67270	GTP cyclohydrolase 1 type 2 homolog	ybgI	P67270;A0A0F6AYL1	GCH1L_SALTY GTP cyclohydrolase 1 type 2 homolog OS=Salmonella typhimurium (strain LT2 / SGSC1412 / ATCC 700720) OX=99287 GN=ybgI PE=3 SV=1;A0A0F6AYL1_SALT1 Putative hydrolase-oxidase OS=Salmonella typhimurium (strain 14028s / SGSC 2262) OX=588858 GN=ybgI P	26.945	66923000	27273000
O68883	Citrate synthase	gltA	O68883;A0A0F6AYN0	CISY_SALTY Citrate synthase OS=Salmonella typhimurium (strain LT2 / SGSC1412 / ATCC 700720) OX=99287 GN=gltA PE=3 SV=1;A0A0F6AYN0_SALT1 Citrate synthase OS=Salmonella typhimurium (strain 14028s / SGSC 2262) OX=588858 GN=gltA PE=3 SV=1	48.106	2875700000	643430000	472110000
P63725	Succinate dehydrogenase cytochrome b556 subunit	sdhC	P63725;A0A0F6AYN2	DHSC_SALTY Succinate dehydrogenase cytochrome b556 subunit OS=Salmonella typhimurium (strain LT2 / SGSC1412 / ATCC 700720) OX=99287 GN=sdhC PE=3 SV=1;A0A0F6AYN2_SALT1 Succinate dehydrogenase cytochrome b556 large membrane subunit OS=Salmonella typhimurium	14.33	167610000	40726000
Q8ZQU2	Succinate dehydrogenase iron-sulfur subunit	sdhB	Q8ZQU2;A0A0F6AYN5	SDHB_SALTY Succinate dehydrogenase iron-sulfur subunit OS=Salmonella typhimurium (strain LT2 / SGSC1412 / ATCC 700720) OX=99287 GN=sdhB PE=3 SV=2;A0A0F6AYN5_SALT1 Succinate dehydrogenase iron-sulfur subunit OS=Salmonella typhimurium (strain 14028s / SGSC 2	26.733	289280000	71135000
Q8ZQT9	Cytochrome d terminal oxidase, polypeptide subunit I	cydA	Q8ZQT9;A0A0F6AYP2	Q8ZQT9_SALTY Cytochrome d terminal oxidase, polypeptide subunit I OS=Salmonella typhimurium (strain LT2 / SGSC1412 / ATCC 700720) OX=99287 GN=cydA PE=3 SV=1;A0A0F6AYP2_SALT1 Cytochrome d terminal oxidase polypeptide subunit I OS=Salmonella typhimurium (str	58.315	156180000	39995000
Q7CQX3	Cytochrome d terminal oxidase polypeptide subunit II	cydB	Q7CQX3;A0A0F6AYP3	Q7CQX3_SALTY Cytochrome d terminal oxidase polypeptide subunit II OS=Salmonella typhimurium (strain LT2 / SGSC1412 / ATCC 700720) OX=99287 GN=cydB PE=4 SV=1;A0A0F6AYP3_SALT1 Cytochrome d terminal oxidase polypeptide subunit II OS=Salmonella typhimurium (st	42.364	258850000	38542000	31398000
Q8ZQT5	Tol-Pal system protein TolB	tolB	Q8ZQT5;A0A0F6AYQ1	TOLB_SALTY Tol-Pal system protein TolB OS=Salmonella typhimurium (strain LT2 / SGSC1412 / ATCC 700720) OX=99287 GN=tolB PE=3 SV=1;A0A0F6AYQ1_SALT1 Tol-Pal system protein TolB OS=Salmonella typhimurium (strain 14028s / SGSC 2262) OX=588858 GN=tolB PE=3 SV=1	46.148	385090000	211730000
Q7CQW9	Peptidoglycan-associated protein	pal	Q7CQW9;A0A0F6AYQ2	Q7CQW9_SALTY Peptidoglycan-associated protein OS=Salmonella typhimurium (strain LT2 / SGSC1412 / ATCC 700720) OX=99287 GN=pal PE=3 SV=1;A0A0F6AYQ2_SALT1 Peptidoglycan-associated protein OS=Salmonella typhimurium (strain 14028s / SGSC 2262) OX=588858 GN=pal	18.865	896710000	362890000	194010000
Q8ZQS1	Aldose 1-epimerase	galM	Q8ZQS1;A0A0F6AYS3	Q8ZQS1_SALTY Aldose 1-epimerase OS=Salmonella typhimurium (strain LT2 / SGSC1412 / ATCC 700720) OX=99287 GN=galM PE=3 SV=1;A0A0F6AYS3_SALT1 Aldose 1-epimerase OS=Salmonella typhimurium (strain 14028s / SGSC 2262) OX=588858 GN=galM PE=3 SV=1	38.547	603510000	171760000
P22713	Galactokinase	galK	P22713;A0A0F6AYS4	GAL1_SALTY Galactokinase OS=Salmonella typhimurium (strain LT2 / SGSC1412 / ATCC 700720) OX=99287 GN=galK PE=3 SV=2;A0A0F6AYS4_SALT1 Galactokinase OS=Salmonella typhimurium (strain 14028s / SGSC 2262) OX=588858 GN=galK PE=3 SV=1	41.301	1484500000	423830000	209490000
Q7CQW2	Glutamine high-affinity transporter	glnQ	Q7CQW2;A0A0F6AYY5	Q7CQW2_SALTY Glutamine high-affinity transporter OS=Salmonella typhimurium (strain LT2 / SGSC1412 / ATCC 700720) OX=99287 GN=glnQ PE=4 SV=1;A0A0F6AYY5_SALT1 Glutamine ABC transporter ATP-binding protein OS=Salmonella typhimurium (strain 14028s / SGSC 2262)	26.702	62314000	30742000
Q7CQV7	Putative periplasmic protein	ybiS	Q7CQV7;A0A0F6AZ00	Q7CQV7_SALTY Putative periplasmic protein OS=Salmonella typhimurium (strain LT2 / SGSC1412 / ATCC 700720) OX=99287 GN=ybiS PE=4 SV=1;A0A0F6AZ00_SALT1 Uncharacterized protein OS=Salmonella typhimurium (strain 14028s / SGSC 2262) OX=588858 GN=ybiS PE=4 SV=1	33.292	24039000	15892000
Q8ZQN0	Putative ATPase component of ABC transporter with duplicated ATPase domain	ybiT	Q8ZQN0;A0A0F6AZ01	Q8ZQN0_SALTY Putative ATPase component of ABC transporter with duplicated ATPase domain OS=Salmonella typhimurium (strain LT2 / SGSC1412 / ATCC 700720) OX=99287 GN=ybiT PE=4 SV=1;A0A0F6AZ01_SALT1 Putative ABC transporter ATPase component OS=Salmonella typh	59.758	213330000	104230000
Q8ZQM1	Ribosomal protein S12 methylthiotransferase RimO	rimO	Q8ZQM1;A0A0F6AZ19	RIMO_SALTY Ribosomal protein S12 methylthiotransferase RimO OS=Salmonella typhimurium (strain LT2 / SGSC1412 / ATCC 700720) OX=99287 GN=rimO PE=3 SV=1;A0A0F6AZ19_SALT1 Ribosomal protein S12 methylthiotransferase RimO OS=Salmonella typhimurium (strain 14028	49.596	41614000	24137000
Q8ZQF0	Pyruvate dehydrogenase/oxidase FAD and thiamine PPi cofactors, cytoplasmic in absence of cofactors	poxB	Q8ZQF0;A0A0F6AZ71	Q8ZQF0_SALTY Pyruvate dehydrogenase/oxidase FAD and thiamine PPi cofactors, cytoplasmic in absence of cofactors OS=Salmonella typhimurium (strain LT2 / SGSC1412 / ATCC 700720) OX=99287 GN=poxB PE=3 SV=1;A0A0F6AZ71_SALT1 Pyruvate dehydrogenase OS=Salmonella	61.683	77524000	22089000
Q8ZQE3	ATP-binding subunit of serine protease	clpA	Q8ZQE3;A0A0F6AZ85	Q8ZQE3_SALTY ATP-binding subunit of serine protease OS=Salmonella typhimurium (strain LT2 / SGSC1412 / ATCC 700720) OX=99287 GN=clpA PE=3 SV=1;A0A0F6AZ85_SALT1 ATP-dependent Clp protease ATP-binding subunit OS=Salmonella typhimurium (strain 14028s / SGSC 2	84.036	556890000	185900000	68682000
P69226	Translation initiation factor IF-1	infA	P69226;A0A0F6AZ95	IF1_SALTY Translation initiation factor IF-1 OS=Salmonella typhimurium (strain LT2 / SGSC1412 / ATCC 700720) OX=99287 GN=infA PE=3 SV=2;A0A0F6AZ95_SALT1 Translation initiation factor IF-1 OS=Salmonella typhimurium (strain 14028s / SGSC 2262) OX=588858 GN=i	8.2495	68224000	46933000
Q8ZQD6	Cytochrome-related transporter	cydD	Q8ZQD6;A0A0F6AZ99	Q8ZQD6_SALTY Cytochrome-related transporter OS=Salmonella typhimurium (strain LT2 / SGSC1412 / ATCC 700720) OX=99287 GN=cydD PE=4 SV=1;A0A0F6AZ99_SALT1 Cysteine/glutathione ABC transporter membrane/ATP-binding component OS=Salmonella typhimurium (strain 14	64.819	20660000	13891000
Q7CQU5	Thioredoxin reductase	trxB	Q7CQU5;A0A0F6AZA0	Q7CQU5_SALTY Thioredoxin reductase OS=Salmonella typhimurium (strain LT2 / SGSC1412 / ATCC 700720) OX=99287 GN=trxB PE=3 SV=1;A0A0F6AZA0_SALT1 Thioredoxin reductase OS=Salmonella typhimurium (strain 14028s / SGSC 2262) OX=588858 GN=trxB PE=3 SV=1	34.684	221050000	156540000	39271000
Q8ZQD3	Anaerobic dimethyl sulfoxide reductase, subunit A	dmsA	Q8ZQD3;A0A0F6AZA9	Q8ZQD3_SALTY Anaerobic dimethyl sulfoxide reductase, subunit A OS=Salmonella typhimurium (strain LT2 / SGSC1412 / ATCC 700720) OX=99287 GN=dmsA PE=3 SV=1;A0A0F6AZA9_SALT1 Anaerobic dimethyl sulfoxide reductase subunit A OS=Salmonella typhimurium (strain 14	90.346	313520000	34042000
A0A0F6AZB6	Pyruvate formate-lyase-activating enzyme	pflA	A0A0F6AZB6;Q8ZQD0	A0A0F6AZB6_SALT1 Pyruvate formate-lyase-activating enzyme OS=Salmonella typhimurium (strain 14028s / SGSC 2262) OX=588858 GN=pflA PE=3 SV=1;Q8ZQD0_SALTY Pyruvate formate-lyase-activating enzyme OS=Salmonella typhimurium (strain LT2 / SGSC1412 / ATCC 700720	30.25	87428000	38644000
Q8ZQC7	Putative cytoplasmic protein	ycaO	Q8ZQC7;A0A0F6AZC1	Q8ZQC7_SALTY Putative cytoplasmic protein OS=Salmonella typhimurium (strain LT2 / SGSC1412 / ATCC 700720) OX=99287 GN=ycaO PE=4 SV=1;A0A0F6AZC1_SALT1 Putative cytoplasmic protein OS=Salmonella typhimurium (strain 14028s / SGSC 2262) OX=588858 GN=ycaO PE=4	65.342	137560000	67992000
P07637	3-phosphoshikimate 1-carboxyvinyltransferase	aroA	P07637;A0A0F6AZC6	AROA_SALTY 3-phosphoshikimate 1-carboxyvinyltransferase OS=Salmonella typhimurium (strain LT2 / SGSC1412 / ATCC 700720) OX=99287 GN=aroA PE=3 SV=2;A0A0F6AZC6_SALT1 3-phosphoshikimate 1-carboxyvinyltransferase OS=Salmonella typhimurium (strain 14028s / SGSC	46.131	34232000	40663000
P64394	Integration host factor subunit beta	ihfB	P64394;A0A0F6AZD1	IHFB_SALTY Integration host factor subunit beta OS=Salmonella typhimurium (strain LT2 / SGSC1412 / ATCC 700720) OX=99287 GN=ihfB PE=3 SV=1;A0A0F6AZD1_SALT1 Integration host factor subunit beta OS=Salmonella typhimurium (strain 14028s / SGSC 2262) OX=588858	10.621	78143000	32898000
Q8ZQC0	3-deoxy-manno-octulosonate cytidylyltransferase	kdsB	Q8ZQC0;A0A0F6AZD7	KDSB_SALTY 3-deoxy-manno-octulosonate cytidylyltransferase OS=Salmonella typhimurium (strain LT2 / SGSC1412 / ATCC 700720) OX=99287 GN=kdsB PE=3 SV=3;A0A0F6AZD7_SALT1 3-deoxy-manno-octulosonate cytidylyltransferase OS=Salmonella typhimurium (strain 14028s	27.432	70349000	32822000
Q8ZQB7	Chromosome partition protein MukF	mukF	Q8ZQB7;A0A0F6AZE2	MUKF_SALTY Chromosome partition protein MukF OS=Salmonella typhimurium (strain LT2 / SGSC1412 / ATCC 700720) OX=99287 GN=mukF PE=3 SV=1;A0A0F6AZE2_SALT1 Chromosome partition protein MukF OS=Salmonella typhimurium (strain 14028s / SGSC 2262) OX=588858 GN=mu	50.46	101420000	13816000	29704000
Q8ZQ73	Ribosomal RNA large subunit methyltransferase K/L	rlmL	Q8ZQ73;A0A0F6AZM3	RLMKL_SALTY Ribosomal RNA large subunit methyltransferase K/L OS=Salmonella typhimurium (strain LT2 / SGSC1412 / ATCC 700720) OX=99287 GN=rlmL PE=3 SV=1;A0A0F6AZM3_SALT1 Ribosomal RNA large subunit methyltransferase K/L OS=Salmonella typhimurium (strain 14	78.848	34022000	26311000
Q8ZQ64	Ribosomal RNA large subunit methyltransferase I	rlmI	Q8ZQ64;A0A0F6AZP4	RLMI_SALTY Ribosomal RNA large subunit methyltransferase I OS=Salmonella typhimurium (strain LT2 / SGSC1412 / ATCC 700720) OX=99287 GN=rlmI PE=3 SV=1;A0A0F6AZP4_SALT1 Ribosomal RNA large subunit methyltransferase I OS=Salmonella typhimurium (strain 14028s	45.175	50963000	31391000
O30916	Inositol phosphate phosphatase SopB	sopB	O30916;A0A0F6AZQ5	SOPB_SALTY Inositol phosphate phosphatase SopB OS=Salmonella typhimurium (strain LT2 / SGSC1412 / ATCC 700720) OX=99287 GN=sopB PE=1 SV=2;A0A0F6AZQ5_SALT1 Secreted effector protein OS=Salmonella typhimurium (strain 14028s / SGSC 2262) OX=588858 GN=sopB PE=	61.934	14403000	407810000	12486000
P67557	Glucans biosynthesis protein G	mdoG	P67557;A0A0F6AZY1	OPGG_SALTY Glucans biosynthesis protein G OS=Salmonella typhimurium (strain LT2 / SGSC1412 / ATCC 700720) OX=99287 GN=mdoG PE=3 SV=1;A0A0F6AZY1_SALT1 Glucans biosynthesis protein G OS=Salmonella typhimurium (strain 14028s / SGSC 2262) OX=588858 GN=mdoG PE=	57.844	236600000	140920000
Q8ZQ26	Glucans biosynthesis glucosyltransferase H	mdoH	Q8ZQ26;A0A0F6AZY2	OPGH_SALTY Glucans biosynthesis glucosyltransferase H OS=Salmonella typhimurium (strain LT2 / SGSC1412 / ATCC 700720) OX=99287 GN=mdoH PE=3 SV=1;A0A0F6AZY2_SALT1 Glucans biosynthesis glucosyltransferase H OS=Salmonella typhimurium (strain 14028s / SGSC 226	97.099	66160000	27494000
Q8ZQ17	Ribonuclease E	rne	Q8ZQ17;A0A0F6B021	Q8ZQ17_SALTY Ribonuclease E OS=Salmonella typhimurium (strain LT2 / SGSC1412 / ATCC 700720) OX=99287 GN=rne PE=3 SV=1;A0A0F6B021_SALT1 Ribonuclease E OS=Salmonella typhimurium (strain 14028s / SGSC 2262) OX=588858 GN=rne PE=3 SV=1	119.4	861090000	397830000	170310000
Q8ZQ16	Ribosomal large subunit pseudouridine synthase C	rluC	Q8ZQ16;A0A0F6B022	RLUC_SALTY Ribosomal large subunit pseudouridine synthase C OS=Salmonella typhimurium (strain LT2 / SGSC1412 / ATCC 700720) OX=99287 GN=rluC PE=3 SV=1;A0A0F6B022_SALT1 Pseudouridine synthase OS=Salmonella typhimurium (strain 14028s / SGSC 2262) OX=588858 G	35.938	125810000	70975000
P0A1T2	Large ribosomal RNA subunit accumulation protein YceD	yceD	P0A1T2;A0A0F6B026	YCED_SALTY Large ribosomal RNA subunit accumulation protein YceD OS=Salmonella typhimurium (strain LT2 / SGSC1412 / ATCC 700720) OX=99287 GN=yceD PE=2 SV=1;A0A0F6B026_SALT1 Uncharacterized protein OS=Salmonella typhimurium (strain 14028s / SGSC 2262) OX=58	19.188	37521000	24062000
P0A6B1	Acyl carrier protein	acpP	P0A6B1;A0A0F6B032	ACP_SALTY Acyl carrier protein OS=Salmonella typhimurium (strain LT2 / SGSC1412 / ATCC 700720) OX=99287 GN=acpP PE=3 SV=2;A0A0F6B032_SALT1 Acyl carrier protein OS=Salmonella typhimurium (strain 14028s / SGSC 2262) OX=588858 GN=acpP PE=3 SV=1	8.6394	1522700000	358570000	345260000
Q8ZQ14	3-oxoacyl-[acyl-carrier-protein] synthase 2	fabF	Q8ZQ14;A0A0F6B033	Q8ZQ14_SALTY 3-oxoacyl-[acyl-carrier-protein] synthase 2 OS=Salmonella typhimurium (strain LT2 / SGSC1412 / ATCC 700720) OX=99287 GN=fabF PE=3 SV=1;A0A0F6B033_SALT1 3-oxoacyl-[acyl-carrier-protein] synthase 2 OS=Salmonella typhimurium (strain 14028s / SGSC	42.952	508890000	235450000	76657000
P37439	PTS system glucose-specific EIICB component	ptsG	P37439;A0A0F6B040	PTGCB_SALTY PTS system glucose-specific EIICB component OS=Salmonella typhimurium (strain LT2 / SGSC1412 / ATCC 700720) OX=99287 GN=ptsG PE=1 SV=2;A0A0F6B040_SALT1 Glucose-specific PTS system IIBC components OS=Salmonella typhimurium (strain 14028s / SGSC	50.497	74261000	47232000
Q8ZQ08	Penicillin-binding protein activator LpoB	lpoB	Q8ZQ08;A0A0F6B044	LPOB_SALTY Penicillin-binding protein activator LpoB OS=Salmonella typhimurium (strain LT2 / SGSC1412 / ATCC 700720) OX=99287 GN=lpoB PE=1 SV=1;A0A0F6B044_SALT1 Penicillin-binding protein activator LpoB OS=Salmonella typhimurium (strain 14028s / SGSC 2262)	22.523	43223000	85438000
Q8ZQ06	Beta-hexosaminidase	nagZ	Q8ZQ06;A0A0F6B046	NAGZ_SALTY Beta-hexosaminidase OS=Salmonella typhimurium (strain LT2 / SGSC1412 / ATCC 700720) OX=99287 GN=nagZ PE=1 SV=1;A0A0F6B046_SALT1 Beta-hexosaminidase OS=Salmonella typhimurium (strain 14028s / SGSC 2262) OX=588858 GN=nagZ PE=3 SV=1	37.697	23489000	9911400
P67366	UPF0227 protein YcfP	ycfP	P67366;A0A0F6B047	YCFP_SALTY UPF0227 protein YcfP OS=Salmonella typhimurium (strain LT2 / SGSC1412 / ATCC 700720) OX=99287 GN=ycfP PE=3 SV=1;A0A0F6B047_SALT1 UPF0227 protein YcfP OS=Salmonella typhimurium (strain 14028s / SGSC 2262) OX=588858 GN=ycfP PE=3 SV=1	21.077	68805000	25302000
P0A2C7	Spermidine/putrescine-binding periplasmic protein	potD	P0A2C7;A0A0F6B060	POTD_SALTY Spermidine/putrescine-binding periplasmic protein OS=Salmonella typhimurium (strain LT2 / SGSC1412 / ATCC 700720) OX=99287 GN=potD PE=3 SV=1;A0A0F6B060_SALT1 Putrescine-binding periplasmic protein OS=Salmonella typhimurium (strain 14028s / SGSC	39.021	38939000	21618000
P26311	Peptidase T	pepT	P26311;A0A0F6B067	PEPT_SALTY Peptidase T OS=Salmonella typhimurium (strain LT2 / SGSC1412 / ATCC 700720) OX=99287 GN=pepT PE=1 SV=1;A0A0F6B067_SALT1 Peptidase T OS=Salmonella typhimurium (strain 14028s / SGSC 2262) OX=588858 GN=pepT PE=3 SV=1	44.849	121310000	27067000
Q8ZPZ6	Adenylosuccinate lyase	purB	Q8ZPZ6;A0A0F6B070	Q8ZPZ6_SALTY Adenylosuccinate lyase OS=Salmonella typhimurium (strain LT2 / SGSC1412 / ATCC 700720) OX=99287 GN=purB PE=1 SV=1;A0A0F6B070_SALT1 Adenylosuccinate lyase OS=Salmonella typhimurium (strain 14028s / SGSC 2262) OX=588858 GN=purB PE=1 SV=1	51.546	913520000	209090000	52948000
Q7CQQ5	Putative outer membrane lipoprotein	STM1254	Q7CQQ5;A0A0F6B0G6	Q7CQQ5_SALTY Putative outer membrane lipoprotein OS=Salmonella typhimurium (strain LT2 / SGSC1412 / ATCC 700720) OX=99287 GN=STM1254 PE=4 SV=1;A0A0F6B0G6_SALT1 Putative outer membrane lipoprotein OS=Salmonella typhimurium (strain 14028s / SGSC 2262) OX=588	10.633		245570000	89554000
Q8ZPV5	Selenide, water dikinase	selD	Q8ZPV5;A0A0F6B0M7	SELD_SALTY Selenide, water dikinase OS=Salmonella typhimurium (strain LT2 / SGSC1412 / ATCC 700720) OX=99287 GN=selD PE=3 SV=1;A0A0F6B0M7_SALT1 Selenide, water dikinase OS=Salmonella typhimurium (strain 14028s / SGSC 2262) OX=588858 GN=selD PE=3 SV=1	36.437	46152000	16671000
P15111	NADP-specific glutamate dehydrogenase	gdhA	P15111;A0A0F6B0M9	DHE4_SALTY NADP-specific glutamate dehydrogenase OS=Salmonella typhimurium (strain LT2 / SGSC1412 / ATCC 700720) OX=99287 GN=gdhA PE=3 SV=2;A0A0F6B0M9_SALT1 Glutamate dehydrogenase OS=Salmonella typhimurium (strain 14028s / SGSC 2262) OX=588858 GN=gdhA PE=	48.574	64536000	25858000
Q8ZPV2	Succinylornithine transaminase	astC	Q8ZPV2;A0A0F6B0N4	ASTC_SALTY Succinylornithine transaminase OS=Salmonella typhimurium (strain LT2 / SGSC1412 / ATCC 700720) OX=99287 GN=astC PE=2 SV=1;A0A0F6B0N4_SALT1 Succinylornithine transaminase OS=Salmonella typhimurium (strain 14028s / SGSC 2262) OX=588858 GN=argD_1 P	43.831	59424000	29934000
Q8ZPU5	NH(3)-dependent NAD(+) synthetase	nadE	Q8ZPU5;A0A0F6B0P2	NADE_SALTY NH(3)-dependent NAD(+) synthetase OS=Salmonella typhimurium (strain LT2 / SGSC1412 / ATCC 700720) OX=99287 GN=nadE PE=1 SV=1;A0A0F6B0P2_SALT1 NH(3)-dependent NAD(+) synthetase OS=Salmonella typhimurium (strain 14028s / SGSC 2262) OX=588858 GN=na	30.483	28234000	14037000
Q8ZPT3	Putative outer membrane protein	STM1328	Q8ZPT3;A0A0F6B0R4	Q8ZPT3_SALTY Putative outer membrane protein OS=Salmonella typhimurium (strain LT2 / SGSC1412 / ATCC 700720) OX=99287 GN=STM1328 PE=1 SV=1;A0A0F6B0R4_SALT1 Putative outer membrane protein OS=Salmonella typhimurium (strain 14028s / SGSC 2262) OX=588858 GN=S	34.84	14199000	155190000	68162000
P67038	Phenylalanine--tRNA ligase alpha subunit	pheS	P67038;A0A0F6B0S6	SYFA_SALTY Phenylalanine--tRNA ligase alpha subunit OS=Salmonella typhimurium (strain LT2 / SGSC1412 / ATCC 700720) OX=99287 GN=pheS PE=3 SV=1;A0A0F6B0S6_SALT1 Phenylalanine--tRNA ligase alpha subunit OS=Salmonella typhimurium (strain 14028s / SGSC 2262) O	36.754	439130000	328790000	164460000
P0A1S0	Integration host factor subunit alpha	ihfA	P0A1S0;A0A0F6B0S8	IHFA_SALTY Integration host factor subunit alpha OS=Salmonella typhimurium (strain LT2 / SGSC1412 / ATCC 700720) OX=99287 GN=ihfA PE=3 SV=1;A0A0F6B0S8_SALT1 Integration host factor subunit alpha OS=Salmonella typhimurium (strain 14028s / SGSC 2262) OX=5888	11.368	57406000	46148000	77524000
Q8ZPQ3	Putative transport protein	sufC	Q8ZPQ3;A0A0F6B0W5	Q8ZPQ3_SALTY Putative transport protein OS=Salmonella typhimurium (strain LT2 / SGSC1412 / ATCC 700720) OX=99287 GN=sufC PE=4 SV=1;A0A0F6B0W5_SALT1 Cysteine desulfurase ATPase component OS=Salmonella typhimurium (strain 14028s / SGSC 2262) OX=588858 GN=suf	27.685	413660000	230460000
Q8ZPP1	Riboflavin synthase, alpha chain	ribE	Q8ZPP1;A0A0F6B117	Q8ZPP1_SALTY Riboflavin synthase, alpha chain OS=Salmonella typhimurium (strain LT2 / SGSC1412 / ATCC 700720) OX=99287 GN=ribE PE=4 SV=1;A0A0F6B117_SALT1 Riboflavin synthase subunit alpha OS=Salmonella typhimurium (strain 14028s / SGSC 2262) OX=588858 GN=r	23.392	104230000	108070000	176780000
Q7CQK9	Glutaredoxin	ydhD	Q7CQK9;A0A0F6B125	Q7CQK9_SALTY Glutaredoxin OS=Salmonella typhimurium (strain LT2 / SGSC1412 / ATCC 700720) OX=99287 GN=ydhD PE=3 SV=1;A0A0F6B125_SALT1 Glutaredoxin OS=Salmonella typhimurium (strain 14028s / SGSC 2262) OX=588858 GN=ydhD PE=3 SV=1	12.908	47755000	27142000
P0A1X0	Outer membrane lipoprotein SlyB	slyB	P0A1X0;A0A0F6B137	SLYB_SALTY Outer membrane lipoprotein SlyB OS=Salmonella typhimurium (strain LT2 / SGSC1412 / ATCC 700720) OX=99287 GN=slyB PE=1 SV=1;A0A0F6B137_SALT1 Putative outer membrane lipoprotein OS=Salmonella typhimurium (strain 14028s / SGSC 2262) OX=588858 GN=sl	15.547	786570000	616450000	263860000
Q7CQK7	Tyrosine--tRNA ligase	tyrS	Q7CQK7;A0A0F6B141	SYY_SALTY Tyrosine--tRNA ligase OS=Salmonella typhimurium (strain LT2 / SGSC1412 / ATCC 700720) OX=99287 GN=tyrS PE=3 SV=1;A0A0F6B141_SALT1 Tyrosine--tRNA ligase OS=Salmonella typhimurium (strain 14028s / SGSC 2262) OX=588858 GN=tyrS PE=3 SV=1	47.281	566230000	205400000
Q8ZPL8	Putative periplasmic protein	ydgA	Q8ZPL8;A0A0F6B160	Q8ZPL8_SALTY Putative periplasmic protein OS=Salmonella typhimurium (strain LT2 / SGSC1412 / ATCC 700720) OX=99287 GN=ydgA PE=4 SV=1;A0A0F6B160_SALT1 Putative periplasmic protein OS=Salmonella typhimurium (strain 14028s / SGSC 2262) OX=588858 GN=ydgA PE=4	54.283	288780000	91853000	66973000
A0A0F6B162	Fumarate hydratase class I	fumA	A0A0F6B162;P40720	A0A0F6B162_SALT1 Fumarate hydratase class I OS=Salmonella typhimurium (strain 14028s / SGSC 2262) OX=588858 GN=fumA PE=3 SV=1;FUMA_SALTY Fumarate hydratase class I, aerobic OS=Salmonella typhimurium (strain LT2 / SGSC1412 / ATCC 700720) OX=99287 GN=fumA PE	60.258	884780000	205410000	68733000
Q8ZPL0	NAD(P) transhydrogenase subunit alpha	pntA	Q8ZPL0;A0A0F6B178	Q8ZPL0_SALTY NAD(P) transhydrogenase subunit alpha OS=Salmonella typhimurium (strain LT2 / SGSC1412 / ATCC 700720) OX=99287 GN=pntA PE=3 SV=1;A0A0F6B178_SALT1 NAD(P) transhydrogenase subunit alpha OS=Salmonella typhimurium (strain 14028s / SGSC 2262) OX=58	54.265	300090000	168060000	111310000
Q7CQK3	NAD(P) transhydrogenase subunit beta	pntB	Q7CQK3;A0A0F6B179	Q7CQK3_SALTY NAD(P) transhydrogenase subunit beta OS=Salmonella typhimurium (strain LT2 / SGSC1412 / ATCC 700720) OX=99287 GN=pntB PE=3 SV=1;A0A0F6B179_SALT1 NAD(P) transhydrogenase subunit beta OS=Salmonella typhimurium (strain 14028s / SGSC 2262) OX=5888	48.869	171330000	85183000	82229000
Q8ZPJ3	Spermidine N1-acetyltransferase	speG	Q8ZPJ3;A0A0F6B1A5	Q8ZPJ3_SALTY Spermidine N1-acetyltransferase OS=Salmonella typhimurium (strain LT2 / SGSC1412 / ATCC 700720) OX=99287 GN=speG PE=4 SV=1;A0A0F6B1A5_SALT1 Spermidine N1-acetyltransferase OS=Salmonella typhimurium (strain 14028s / SGSC 2262) OX=588858 GN=speG	22.052	34852000	10473000
Q7CQI9	Alcohol dehydrogenase	adhP	Q7CQI9;A0A0F6B1I0	Q7CQI9_SALTY Alcohol dehydrogenase OS=Salmonella typhimurium (strain LT2 / SGSC1412 / ATCC 700720) OX=99287 GN=adhP PE=3 SV=1;A0A0F6B1I0_SALT1 Alcohol dehydrogenase OS=Salmonella typhimurium (strain 14028s / SGSC 2262) OX=588858 GN=adhP PE=3 SV=1	35.54	34358000	42729000
A0A0F6B1R9	ATP-dependent RNA helicase HrpA	hrpA	A0A0F6B1R9;Q8ZP95	A0A0F6B1R9_SALT1 ATP-dependent RNA helicase HrpA OS=Salmonella typhimurium (strain 14028s / SGSC 2262) OX=588858 GN=hrpA PE=4 SV=1;Q8ZP95_SALTY ATP-dependent helicase OS=Salmonella typhimurium (strain LT2 / SGSC1412 / ATCC 700720) OX=99287 GN=hrpA PE=4 SV=	146.47	37445000	44141000
Q8ZP91	NAD-dependent fermentative D-lactate dehydrogenase	ldhA	Q8ZP91;A0A0F6B1S5	Q8ZP91_SALTY NAD-dependent fermentative D-lactate dehydrogenase OS=Salmonella typhimurium (strain LT2 / SGSC1412 / ATCC 700720) OX=99287 GN=ldhA PE=3 SV=1;A0A0F6B1S5_SALT1 D-lactate dehydrogenase OS=Salmonella typhimurium (strain 14028s / SGSC 2262) OX=588	36.416	162730000	148090000
P67091	Universal stress protein F	uspF	P67091;A0A0F6B1T1	USPF_SALTY Universal stress protein F OS=Salmonella typhimurium (strain LT2 / SGSC1412 / ATCC 700720) OX=99287 GN=uspF PE=1 SV=1;A0A0F6B1T1_SALT1 Putative universal stress protein OS=Salmonella typhimurium (strain 14028s / SGSC 2262) OX=588858 GN=ynaF PE=4	15.714	107680000	22622000
Q8ZP88	tRNA-cytidine(32) 2-sulfurtransferase	ttcA	Q8ZP88;A0A0F6B1T4	TTCA_SALTY tRNA-cytidine(32) 2-sulfurtransferase OS=Salmonella typhimurium (strain LT2 / SGSC1412 / ATCC 700720) OX=99287 GN=ttcA PE=1 SV=1;A0A0F6B1T4_SALT1 tRNA-cytidine(32) 2-sulfurtransferase OS=Salmonella typhimurium (strain 14028s / SGSC 2262) OX=5888	35.357	14449000	37342000
P0A2T8	Fumarate and nitrate reduction regulatory protein	fnr	P0A2T8;A0A0F6B1U1	FNR_SALTY Fumarate and nitrate reduction regulatory protein OS=Salmonella typhimurium (strain LT2 / SGSC1412 / ATCC 700720) OX=99287 GN=fnr PE=3 SV=1;A0A0F6B1U1_SALT1 Fumarate/nitrate reduction transcriptional regulator OS=Salmonella typhimurium (strain 14	27.883	29010000	21359000
Q8ZP84	Universal stress protein E	uspE	Q8ZP84;A0A0F6B1U2	USPE_SALTY Universal stress protein E OS=Salmonella typhimurium (strain LT2 / SGSC1412 / ATCC 700720) OX=99287 GN=uspE PE=1 SV=3;A0A0F6B1U2_SALT1 Universal stress protein UspE OS=Salmonella typhimurium (strain 14028s / SGSC 2262) OX=588858 GN=ydaA PE=4 SV=	35.638	189160000	45623000	18752000
P0A2D7	Transcriptional regulatory protein TyrR	tyrR	P0A2D7;A0A0F6B1W4	TYRR_SALTY Transcriptional regulatory protein TyrR OS=Salmonella typhimurium (strain LT2 / SGSC1412 / ATCC 700720) OX=99287 GN=tyrR PE=3 SV=1;A0A0F6B1W4_SALT1 DNA-binding transcriptional regulator TyrR OS=Salmonella typhimurium (strain 14028s / SGSC 2262)	57.679	47167000	28743000
Q8ZP54	Exoribonuclease 2	rnb	Q8ZP54;A0A0F6B1Y6	RNB_SALTY Exoribonuclease 2 OS=Salmonella typhimurium (strain LT2 / SGSC1412 / ATCC 700720) OX=99287 GN=rnb PE=3 SV=1;A0A0F6B1Y6_SALT1 Exoribonuclease 2 OS=Salmonella typhimurium (strain 14028s / SGSC 2262) OX=588858 GN=rnb PE=3 SV=1	72.439	223530000	133370000
P66030	GTP cyclohydrolase-2	ribA	P66030;A0A0F6B1Z9	RIBA_SALTY GTP cyclohydrolase-2 OS=Salmonella typhimurium (strain LT2 / SGSC1412 / ATCC 700720) OX=99287 GN=ribA PE=3 SV=1;A0A0F6B1Z9_SALT1 GTP cyclohydrolase-2 OS=Salmonella typhimurium (strain 14028s / SGSC 2262) OX=588858 GN=ribA PE=3 SV=1	21.635	38040000	33890000
P06614	HTH-type transcriptional regulator CysB	cysB	P06614;A0A0F6B202	CYSB_SALTY HTH-type transcriptional regulator CysB OS=Salmonella typhimurium (strain LT2 / SGSC1412 / ATCC 700720) OX=99287 GN=cysB PE=1 SV=1;A0A0F6B202_SALT1 Transcriptional regulator CysB OS=Salmonella typhimurium (strain 14028s / SGSC 2262) OX=588858 GN	36.013	128330000	51145000
P0A2I1	DNA topoisomerase 1	topA	P0A2I1;A0A0F6B205	TOP1_SALTY DNA topoisomerase 1 OS=Salmonella typhimurium (strain LT2 / SGSC1412 / ATCC 700720) OX=99287 GN=topA PE=3 SV=1;A0A0F6B205_SALT1 DNA topoisomerase 1 OS=Salmonella typhimurium (strain 14028s / SGSC 2262) OX=588858 GN=topA PE=3 SV=1	97.302	248190000	137050000
P0A2K1	Tryptophan synthase beta chain	trpB	P0A2K1;A0A0F6B218	TRPB_SALTY Tryptophan synthase beta chain OS=Salmonella typhimurium (strain LT2 / SGSC1412 / ATCC 700720) OX=99287 GN=trpB PE=1 SV=2;A0A0F6B218_SALT1 Tryptophan synthase beta chain OS=Salmonella typhimurium (strain 14028s / SGSC 2262) OX=588858 GN=trpB PE=	42.867	25753000	11740000
Q8ZP50	Outer membrane protein W	ompW	Q8ZP50;A0A0F6B224	OMPW_SALTY Outer membrane protein W OS=Salmonella typhimurium (strain LT2 / SGSC1412 / ATCC 700720) OX=99287 GN=ompW PE=3 SV=1;A0A0F6B224_SALT1 Outer membrane protein W OS=Salmonella typhimurium (strain 14028s / SGSC 2262) OX=588858 GN=ompW PE=4 SV=1	22.958	28839000	12532000
P06202	Periplasmic oligopeptide-binding protein	oppA	P06202;A0A0F6B238	OPPA_SALTY Periplasmic oligopeptide-binding protein OS=Salmonella typhimurium (strain LT2 / SGSC1412 / ATCC 700720) OX=99287 GN=oppA PE=1 SV=2;A0A0F6B238_SALT1 Oligopeptide transport protein OS=Salmonella typhimurium (strain 14028s / SGSC 2262) OX=588858 G	61.291	129250000	133580000
Q7CQF2	UTP--glucose-1-phosphate uridylyltransferase	galU	Q7CQF2;A0A0F6B246	Q7CQF2_SALTY UTP--glucose-1-phosphate uridylyltransferase OS=Salmonella typhimurium (strain LT2 / SGSC1412 / ATCC 700720) OX=99287 GN=galU PE=3 SV=1;A0A0F6B246_SALT1 UTP--glucose-1-phosphate uridylyltransferase OS=Salmonella typhimurium (strain 14028s / SG	32.906	172530000	50375000	37305000
Q8ZP42	Formyltetrahydrofolate deformylase	purU	Q8ZP42;A0A0F6B250	Q8ZP42_SALTY Formyltetrahydrofolate deformylase OS=Salmonella typhimurium (strain LT2 / SGSC1412 / ATCC 700720) OX=99287 GN=purU PE=3 SV=1;A0A0F6B250_SALT1 Formyltetrahydrofolate deformylase OS=Salmonella typhimurium (strain 14028s / SGSC 2262) OX=588858 G	31.829	64906000	35629000
Q8ZP37	Nitrate reductase 1, alpha subunit	narG	Q8ZP37;A0A0F6B257;Q8ZPE1;A0A0F6B1J1	Q8ZP37_SALTY Nitrate reductase 1, alpha subunit OS=Salmonella typhimurium (strain LT2 / SGSC1412 / ATCC 700720) OX=99287 GN=narG PE=3 SV=1;A0A0F6B257_SALT1 Nitrate reductase 1 alpha subunit OS=Salmonella typhimurium (strain 14028s / SGSC 2262) OX=588858 GN	140.69	181280000	49991000
Q8ZP34	Response regulator in two-component regulatory system with NarX (Or NarQ)	narL	Q8ZP34;A0A0F6B262	Q8ZP34_SALTY Response regulator in two-component regulatory system with NarX (Or NarQ) OS=Salmonella typhimurium (strain LT2 / SGSC1412 / ATCC 700720) OX=99287 GN=narL PE=4 SV=1;A0A0F6B262_SALT1 Transcriptional regulator NarL OS=Salmonella typhimurium (str	23.859	87924000	34428000
P65215	2-dehydro-3-deoxyphosphooctonate aldolase	kdsA	P65215;A0A0F6B267	KDSA_SALTY 2-dehydro-3-deoxyphosphooctonate aldolase OS=Salmonella typhimurium (strain LT2 / SGSC1412 / ATCC 700720) OX=99287 GN=kdsA PE=3 SV=1;A0A0F6B267_SALT1 2-dehydro-3-deoxyphosphooctonate aldolase OS=Salmonella typhimurium (strain 14028s / SGSC 2262)	30.795	327310000	157150000
P30752	Outer-membrane lipoprotein LolB	lolB	P30752;A0A0F6B274	LOLB_SALTY Outer-membrane lipoprotein LolB OS=Salmonella typhimurium (strain LT2 / SGSC1412 / ATCC 700720) OX=99287 GN=lolB PE=3 SV=2;A0A0F6B274_SALT1 Outer-membrane lipoprotein LolB OS=Salmonella typhimurium (strain 14028s / SGSC 2262) OX=588858 GN=lolB P	23.686	75450000	42668000
P06191	Alanine racemase, catabolic	dadX	P06191;A0A0F6B2A3	ALR2_SALTY Alanine racemase, catabolic OS=Salmonella typhimurium (strain LT2 / SGSC1412 / ATCC 700720) OX=99287 GN=dadX PE=1 SV=1;A0A0F6B2A3_SALT1 Alanine racemase OS=Salmonella typhimurium (strain 14028s / SGSC 2262) OX=588858 GN=dadX PE=3 SV=1	38.804	64777000	30961000
Q8ZP17	D-amino acid dehydrogenase	dadA	Q8ZP17;A0A0F6B2A4	DADA_SALTY D-amino acid dehydrogenase OS=Salmonella typhimurium (strain LT2 / SGSC1412 / ATCC 700720) OX=99287 GN=dadA PE=3 SV=1;A0A0F6B2A4_SALT1 D-amino acid dehydrogenase OS=Salmonella typhimurium (strain 14028s / SGSC 2262) OX=588858 GN=dadA PE=3 SV=1	47.882	479000000	129190000
P65359	Septum site-determining protein MinC	minC	P65359;A0A0F6B2B8	MINC_SALTY Septum site-determining protein MinC OS=Salmonella typhimurium (strain LT2 / SGSC1412 / ATCC 700720) OX=99287 GN=minC PE=1 SV=1;A0A0F6B2B8_SALT1 Probable septum site-determining protein MinC OS=Salmonella typhimurium (strain 14028s / SGSC 2262)	25.246	30783000	117650000	188530000
P63521	Long-chain-fatty-acid--CoA ligase	fadD	P63521;A0A0F6B2C4	LCFA_SALTY Long-chain-fatty-acid--CoA ligase OS=Salmonella typhimurium (strain LT2 / SGSC1412 / ATCC 700720) OX=99287 GN=fadD PE=3 SV=1;A0A0F6B2C4_SALT1 Long-chain-fatty-acid--CoA ligase OS=Salmonella typhimurium (strain 14028s / SGSC 2262) OX=588858 GN=fa	62.222	48317000	23999000
Q7CQE1	Putative outer membrane protein	slp	Q7CQE1;A0A0F6B2C6	Q7CQE1_SALTY Putative outer membrane protein OS=Salmonella typhimurium (strain LT2 / SGSC1412 / ATCC 700720) OX=99287 GN=slp PE=4 SV=1;A0A0F6B2C6_SALT1 Putative outer membrane protein OS=Salmonella typhimurium (strain 14028s / SGSC 2262) OX=588858 GN=slp P	20.963	23831000	15195000
Q8ZP05	Putative inner membrane protein	yoaE	Q8ZP05;A0A0F6B2D5	Q8ZP05_SALTY Putative inner membrane protein OS=Salmonella typhimurium (strain LT2 / SGSC1412 / ATCC 700720) OX=99287 GN=yoaE PE=4 SV=2;A0A0F6B2D5_SALT1 Putative inner membrane protein OS=Salmonella typhimurium (strain 14028s / SGSC 2262) OX=588858 GN=yoaE	56.502	25259000	19163000
Q8ZP03	Mannose-specific enzyme IIAB	manX	Q8ZP03;A0A0F6B2D7	Q8ZP03_SALTY Mannose-specific enzyme IIAB OS=Salmonella typhimurium (strain LT2 / SGSC1412 / ATCC 700720) OX=99287 GN=manX PE=4 SV=1;A0A0F6B2D7_SALT1 Mannose-specific enzyme IIAB OS=Salmonella typhimurium (strain 14028s / SGSC 2262) OX=588858 GN=manX PE=4	34.987	573240000	407370000	222850000
P0A9Y9	Cold shock-like protein CspC	cspC	P0A9Y9;A0A0F6B2E5	CSPC_SALTY Cold shock-like protein CspC OS=Salmonella typhimurium (strain LT2 / SGSC1412 / ATCC 700720) OX=99287 GN=cspC PE=3 SV=2;A0A0F6B2E5_SALT1 Cold shock-like protein CspC OS=Salmonella typhimurium (strain 14028s / SGSC 2262) OX=588858 GN=cspC PE=4 SV	7.4023	287990000	123150000	63550000
Q8ZNZ7	Putative IclR family transcriptional repressor	kdgR	Q8ZNZ7;A0A0F6B2F2	Q8ZNZ7_SALTY Putative IclR family transcriptional repressor OS=Salmonella typhimurium (strain LT2 / SGSC1412 / ATCC 700720) OX=99287 GN=kdgR PE=4 SV=1;A0A0F6B2F2_SALT1 Putative transcriptional repressor OS=Salmonella typhimurium (strain 14028s / SGSC 2262)	29.863	218640000	135000000
P65817	Protease HtpX	htpX	P65817;A0A0F6B2F5	HTPX_SALTY Protease HtpX OS=Salmonella typhimurium (strain LT2 / SGSC1412 / ATCC 700720) OX=99287 GN=htpX PE=3 SV=1;A0A0F6B2F5_SALT1 Protease HtpX OS=Salmonella typhimurium (strain 14028s / SGSC 2262) OX=588858 GN=htpX PE=3 SV=1	31.879	84873000	44033000
P43669	Tail-specific protease	prc	P43669;A0A0F6B2F6	PRC_SALTY Tail-specific protease OS=Salmonella typhimurium (strain LT2 / SGSC1412 / ATCC 700720) OX=99287 GN=prc PE=3 SV=2;A0A0F6B2F6_SALT1 Carboxy-terminal protease OS=Salmonella typhimurium (strain 14028s / SGSC 2262) OX=588858 GN=prc PE=3 SV=1	76.778	75168000	35764000
P60317	RNA chaperone ProQ	proQ	P60317;A0A0F6B2F7	PROQ_SALTY RNA chaperone ProQ OS=Salmonella typhimurium (strain LT2 / SGSC1412 / ATCC 700720) OX=99287 GN=proQ PE=3 SV=1;A0A0F6B2F7_SALT1 RNA chaperone ProQ OS=Salmonella typhimurium (strain 14028s / SGSC 2262) OX=588858 GN=proQ PE=3 SV=1	25.438		239250000	140170000
Q8ZNW0	Pyruvate kinase II	pykA	Q8ZNW0;A0A0F6B2L5	KPYK2_SALTY Pyruvate kinase II OS=Salmonella typhimurium (strain LT2 / SGSC1412 / ATCC 700720) OX=99287 GN=pykA PE=3 SV=3;A0A0F6B2L5_SALT1 Pyruvate kinase OS=Salmonella typhimurium (strain 14028s / SGSC 2262) OX=588858 GN=pykA PE=3 SV=1	51.387	1738400000	488130000	157100000
P67179	Probable transcriptional regulatory protein YebC	yebC	P67179;A0A0F6B2M8	YEBC_SALTY Probable transcriptional regulatory protein YebC OS=Salmonella typhimurium (strain LT2 / SGSC1412 / ATCC 700720) OX=99287 GN=yebC PE=3 SV=1;A0A0F6B2M8_SALT1 Probable transcriptional regulatory protein YebC OS=Salmonella typhimurium (strain 14028	26.418	442630000	313920000	86708000
Q8ZNV2	Aspartate--tRNA ligase	aspS	Q8ZNV2;A0A0F6B2N0	SYD_SALTY Aspartate--tRNA ligase OS=Salmonella typhimurium (strain LT2 / SGSC1412 / ATCC 700720) OX=99287 GN=aspS PE=3 SV=1;A0A0F6B2N0_SALT1 Aspartate--tRNA ligase OS=Salmonella typhimurium (strain 14028s / SGSC 2262) OX=588858 GN=aspS PE=3 SV=1	65.665	959250000	444230000	112300000
P02941	Methyl-accepting chemotaxis protein II	tar	P02941;A0A0F6B2Q2;Q8ZLX8;A0A0F6B6Z9	MCP2_SALTY Methyl-accepting chemotaxis protein II OS=Salmonella typhimurium (strain LT2 / SGSC1412 / ATCC 700720) OX=99287 GN=tar PE=1 SV=3;A0A0F6B2Q2_SALT1 Methyl accepting chemotaxis protein II OS=Salmonella typhimurium (strain 14028s / SGSC 2262) OX=588	59.613		272480000	186820000
P0CL06	Trehalose-6-phosphate synthase	otsA	P0CL06;A0A0F6B2R3	OTSA_SALTY Trehalose-6-phosphate synthase OS=Salmonella typhimurium (strain LT2 / SGSC1412 / ATCC 700720) OX=99287 GN=otsA PE=3 SV=1;A0A0F6B2R3_SALT1 Trehalose-6-phosphate synthase OS=Salmonella typhimurium (strain 14028s / SGSC 2262) OX=588858 GN=otsA PE=	53.58	43023000	12413000
H9L419	Putative periplasmic binding transport protein	fliY	H9L419;A0A0F6B2T6	H9L419_SALTY Putative periplasmic binding transport protein OS=Salmonella typhimurium (strain LT2 / SGSC1412 / ATCC 700720) OX=99287 GN=fliY PE=3 SV=1;A0A0F6B2T6_SALT1 Cystine transporter subunit OS=Salmonella typhimurium (strain 14028s / SGSC 2262) OX=588	28.805	55641000	22285000
Q8ZNS0	AMP nucleosidase	amn	Q8ZNS0;A0A0F6B353	Q8ZNS0_SALTY AMP nucleosidase OS=Salmonella typhimurium (strain LT2 / SGSC1412 / ATCC 700720) OX=99287 GN=amn PE=1 SV=1;A0A0F6B353_SALT1 AMP nucleosidase OS=Salmonella typhimurium (strain 14028s / SGSC 2262) OX=588858 GN=amn PE=3 SV=1	54.003	52303000	23418000
P00499	ATP phosphoribosyltransferase	hisG	P00499;A0A0F6B3C0	HIS1_SALTY ATP phosphoribosyltransferase OS=Salmonella typhimurium (strain LT2 / SGSC1412 / ATCC 700720) OX=99287 GN=hisG PE=1 SV=1;A0A0F6B3C0_SALT1 ATP phosphoribosyltransferase OS=Salmonella typhimurium (strain 14028s / SGSC 2262) OX=588858 GN=hisG PE=3	33.211	21790000	26900000
P10369	Histidinol-phosphate aminotransferase	hisC	P10369;A0A0F6B3C2	HIS8_SALTY Histidinol-phosphate aminotransferase OS=Salmonella typhimurium (strain LT2 / SGSC1412 / ATCC 700720) OX=99287 GN=hisC PE=3 SV=2;A0A0F6B3C2_SALT1 Histidinol-phosphate aminotransferase OS=Salmonella typhimurium (strain 14028s / SGSC 2262) OX=5888	39.715	15530000	14335000
P0A1R2	Imidazole glycerol phosphate synthase subunit HisF	hisF	P0A1R2;A0A0F6B3C6	HIS6_SALTY Imidazole glycerol phosphate synthase subunit HisF OS=Salmonella typhimurium (strain LT2 / SGSC1412 / ATCC 700720) OX=99287 GN=hisF PE=3 SV=1;A0A0F6B3C6_SALT1 Imidazole glycerol phosphate synthase subunit HisF OS=Salmonella typhimurium (strain 1	28.368	12630000	30096000
P63905	dCTP deaminase	dcd	P63905;A0A0F6B3H2	DCD_SALTY dCTP deaminase OS=Salmonella typhimurium (strain LT2 / SGSC1412 / ATCC 700720) OX=99287 GN=dcd PE=3 SV=1;A0A0F6B3H2_SALT1 dCTP deaminase OS=Salmonella typhimurium (strain 14028s / SGSC 2262) OX=588858 GN=dcd PE=3 SV=1	21.236	37427000	45902000
Q7CQ98	Putative protease	yegQ	Q7CQ98;A0A0F6B3I8	Q7CQ98_SALTY Putative protease OS=Salmonella typhimurium (strain LT2 / SGSC1412 / ATCC 700720) OX=99287 GN=yegQ PE=4 SV=1;A0A0F6B3I8_SALT1 Putative protease OS=Salmonella typhimurium (strain 14028s / SGSC 2262) OX=588858 GN=yegQ PE=4 SV=1	51.084	92028000	44722000
Q7CQ97	3-oxoacyl-[acyl-carrier-protein] synthase I	fbaB	Q7CQ97;A0A0F6B3J5	Q7CQ97_SALTY 3-oxoacyl-[acyl-carrier-protein] synthase I OS=Salmonella typhimurium (strain LT2 / SGSC1412 / ATCC 700720) OX=99287 GN=fbaB PE=4 SV=1;A0A0F6B3J5_SALT1 Fructose-bisphosphate aldolase OS=Salmonella typhimurium (strain 14028s / SGSC 2262) OX=588	38.088	342710000	84517000
Q8ZNN5	Iron-sulfur cluster carrier protein	apbC	Q8ZNN5;A0A0F6B3L0	APBC_SALTY Iron-sulfur cluster carrier protein OS=Salmonella typhimurium (strain LT2 / SGSC1412 / ATCC 700720) OX=99287 GN=apbC PE=1 SV=1;A0A0F6B3L0_SALT1 Iron-sulfur cluster carrier protein OS=Salmonella typhimurium (strain 14028s / SGSC 2262) OX=588858 G	39.93	77482000	46732000
Q8ZNN4	Methionine--tRNA ligase	metG	Q8ZNN4;A0A0F6B3L1	SYM_SALTY Methionine--tRNA ligase OS=Salmonella typhimurium (strain LT2 / SGSC1412 / ATCC 700720) OX=99287 GN=metG PE=3 SV=3;A0A0F6B3L1_SALT1 Methionine--tRNA ligase OS=Salmonella typhimurium (strain 14028s / SGSC 2262) OX=588858 GN=metG PE=3 SV=1	76.273	787310000	428090000	132720000
Q56078	Periplasmic beta-glucosidase	bglX	Q56078;A0A0F6B3M3	BGLX_SALTY Periplasmic beta-glucosidase OS=Salmonella typhimurium (strain LT2 / SGSC1412 / ATCC 700720) OX=99287 GN=bglX PE=3 SV=2;A0A0F6B3M3_SALT1 Periplasmic beta-D-glucoside glucohydrolase OS=Salmonella typhimurium (strain 14028s / SGSC 2262) OX=588858	83.391	85128000	45588000
Q8ZNM7	Quinone-dependent D-lactate dehydrogenase	dld	Q8ZNM7;A0A0F6B3M5	Q8ZNM7_SALTY Quinone-dependent D-lactate dehydrogenase OS=Salmonella typhimurium (strain LT2 / SGSC1412 / ATCC 700720) OX=99287 GN=dld PE=3 SV=1;A0A0F6B3M5_SALT1 Quinone-dependent D-lactate dehydrogenase OS=Salmonella typhimurium (strain 14028s / SGSC 2262	65.05	39191000	15498000
P23924	Galactose/methyl galactoside import ATP-binding protein MglA	mglA	P23924;A0A0F6B3P9	MGLA_SALTY Galactose/methyl galactoside import ATP-binding protein MglA OS=Salmonella typhimurium (strain LT2 / SGSC1412 / ATCC 700720) OX=99287 GN=mglA PE=1 SV=2;A0A0F6B3P9_SALT1 Galactose/methyl galaxtoside transporter ATP-binding protein OS=Salmonella t	56.477	464590000	100160000
P17127	Multiphosphoryl transfer protein	fruB	P17127;A0A0F6B3S6	PTFAH_SALTY Multiphosphoryl transfer protein OS=Salmonella typhimurium (strain LT2 / SGSC1412 / ATCC 700720) OX=99287 GN=fruB PE=1 SV=1;A0A0F6B3S6_SALT1 Bifunctional fructose-specific PTS IIA/HPr protein OS=Salmonella typhimurium (strain 14028s / SGSC 2262	39.593	41510000	55668000	45103000
P65840	Ribosomal small subunit pseudouridine synthase A	rsuA	P65840;A0A0F6B3U9	RSUA_SALTY Ribosomal small subunit pseudouridine synthase A OS=Salmonella typhimurium (strain LT2 / SGSC1412 / ATCC 700720) OX=99287 GN=rsuA PE=3 SV=1;A0A0F6B3U9_SALT1 Pseudouridine synthase OS=Salmonella typhimurium (strain 14028s / SGSC 2262) OX=588858 G	25.76	47978000	29416000
P67714	Nucleoid-associated protein YejK	yejK	P67714;A0A0F6B3V4	NDPA_SALTY Nucleoid-associated protein YejK OS=Salmonella typhimurium (strain LT2 / SGSC1412 / ATCC 700720) OX=99287 GN=yejK PE=3 SV=2;A0A0F6B3V4_SALT1 Nucleoid-associated protein YejK OS=Salmonella typhimurium (strain 14028s / SGSC 2262) OX=588858 GN=yejK	37.876	39725000	14362000
Q8ZNH6	Periplasmic nitrate reductase	napA	Q8ZNH6;A0A0F6B3Y8	NAPA_SALTY Periplasmic nitrate reductase OS=Salmonella typhimurium (strain LT2 / SGSC1412 / ATCC 700720) OX=99287 GN=napA PE=3 SV=1;A0A0F6B3Y8_SALT1 Periplasmic nitrate reductase OS=Salmonella typhimurium (strain 14028s / SGSC 2262) OX=588858 GN=napA PE=3	92.873	110870000	34302000
P37411	DNA gyrase subunit A	gyrA	P37411;A0A0F6B403	GYRA_SALTY DNA gyrase subunit A OS=Salmonella typhimurium (strain LT2 / SGSC1412 / ATCC 700720) OX=99287 GN=gyrA PE=1 SV=3;A0A0F6B403_SALT1 DNA gyrase subunit A OS=Salmonella typhimurium (strain 14028s / SGSC 2262) OX=588858 GN=gyrA PE=3 SV=1	97.063	941400000	387840000	157920000
P37427	Ribonucleoside-diphosphate reductase 1 subunit beta	nrdB	P37427;A0A0F6B412	RIR2_SALTY Ribonucleoside-diphosphate reductase 1 subunit beta OS=Salmonella typhimurium (strain LT2 / SGSC1412 / ATCC 700720) OX=99287 GN=nrdB PE=3 SV=3;A0A0F6B412_SALT1 Ribonucleotide-diphosphate reductase subunit beta OS=Salmonella typhimurium (strain 1	43.552	193050000	111040000
Q8ZNG7	Periplasmic glycerophosphodiester phosphodiesterase	glpQ	Q8ZNG7;A0A0F6B416	Q8ZNG7_SALTY Periplasmic glycerophosphodiester phosphodiesterase OS=Salmonella typhimurium (strain LT2 / SGSC1412 / ATCC 700720) OX=99287 GN=glpQ PE=4 SV=1;A0A0F6B416_SALT1 Glycerophosphodiester phosphodiesterase OS=Salmonella typhimurium (strain 14028s /	40.424	247110000	92656000
Q8ZNG6	MFS family, sn-glycerol-3-phosphate transport protein	glpT	Q8ZNG6;A0A0F6B417	Q8ZNG6_SALTY MFS family, sn-glycerol-3-phosphate transport protein OS=Salmonella typhimurium (strain LT2 / SGSC1412 / ATCC 700720) OX=99287 GN=glpT PE=4 SV=1;A0A0F6B417_SALT1 sn-glycerol-3-phosphate transporter OS=Salmonella typhimurium (strain 14028s / SG	50.18	891040000	187460000	125050000
Q8ZNG5	Glycerol-3-phosphate dehydrogenase	glpA	Q8ZNG5;A0A0F6B418	Q8ZNG5_SALTY Glycerol-3-phosphate dehydrogenase OS=Salmonella typhimurium (strain LT2 / SGSC1412 / ATCC 700720) OX=99287 GN=glpA PE=3 SV=1;A0A0F6B418_SALT1 Glycerol-3-phosphate dehydrogenase OS=Salmonella typhimurium (strain 14028s / SGSC 2262) OX=588858 G	59.057	292600000	67105000
Q8ZNG4	Anaerobic glycerol-3-phosphate dehydrogenase subunit B	glpB	Q8ZNG4;A0A0F6B419	GLPB_SALTY Anaerobic glycerol-3-phosphate dehydrogenase subunit B OS=Salmonella typhimurium (strain LT2 / SGSC1412 / ATCC 700720) OX=99287 GN=glpB PE=3 SV=1;A0A0F6B419_SALT1 Anaerobic glycerol-3-phosphate dehydrogenase subunit B OS=Salmonella typhimurium (	45.671	80529000	33476000
Q7CQ56	1,4-dihydroxy-2-naphthoyl-CoA synthase	menB	Q7CQ56;A0A0F6B444	MENB_SALTY 1,4-dihydroxy-2-naphthoyl-CoA synthase OS=Salmonella typhimurium (strain LT2 / SGSC1412 / ATCC 700720) OX=99287 GN=menB PE=1 SV=1;A0A0F6B444_SALT1 1,4-dihydroxy-2-naphthoyl-CoA synthase OS=Salmonella typhimurium (strain 14028s / SGSC 2262) OX=58	31.693	26783000	13220000
Q7CQ51	NADH-quinone oxidoreductase subunit I	nuoI	Q7CQ51;A0A0F6B460	NUOI_SALTY NADH-quinone oxidoreductase subunit I OS=Salmonella typhimurium (strain LT2 / SGSC1412 / ATCC 700720) OX=99287 GN=nuoI PE=3 SV=1;A0A0F6B460_SALT1 NADH-quinone oxidoreductase subunit I OS=Salmonella typhimurium (strain 14028s / SGSC 2262) OX=5888	20.52	339560000	104160000
P33901	NADH-quinone oxidoreductase subunit F	nuoF	P33901;A0A0F6B463	NUOF_SALTY NADH-quinone oxidoreductase subunit F OS=Salmonella typhimurium (strain LT2 / SGSC1412 / ATCC 700720) OX=99287 GN=nuoF PE=3 SV=2;A0A0F6B463_SALT1 NADH-quinone oxidoreductase subunit F OS=Salmonella typhimurium (strain 14028s / SGSC 2262) OX=5888	49.245	583530000	223610000
Q7CQ50	NADH-quinone oxidoreductase subunit B	nuoB	Q7CQ50;A0A0F6B466	NUOB_SALTY NADH-quinone oxidoreductase subunit B OS=Salmonella typhimurium (strain LT2 / SGSC1412 / ATCC 700720) OX=99287 GN=nuoB PE=3 SV=1;A0A0F6B466_SALT1 NADH-quinone oxidoreductase subunit B OS=Salmonella typhimurium (strain 14028s / SGSC 2262) OX=5888	25.089	245700000	93197000	61236000
Q7CQ49	NADH-quinone oxidoreductase subunit A	nuoA	Q7CQ49;A0A0F6B467	NUOA_SALTY NADH-quinone oxidoreductase subunit A OS=Salmonella typhimurium (strain LT2 / SGSC1412 / ATCC 700720) OX=99287 GN=nuoA PE=3 SV=1;A0A0F6B467_SALT1 NADH-quinone oxidoreductase subunit A OS=Salmonella typhimurium (strain 14028s / SGSC 2262) OX=5888	16.493	181760000	56964000
P60817	UPF0304 protein YfbU	yfbU	P60817;A0A0F6B476	YFBU_SALTY UPF0304 protein YfbU OS=Salmonella typhimurium (strain LT2 / SGSC1412 / ATCC 700720) OX=99287 GN=yfbU PE=3 SV=1;A0A0F6B476_SALT1 UPF0304 protein YfbU OS=Salmonella typhimurium (strain 14028s / SGSC 2262) OX=588858 GN=yfbU PE=3 SV=1	19.524	101840000	57335000
P65559	Uncharacterized Nudix hydrolase YfcD	yfcD	P65559;A0A0F6B490	YFCD_SALTY Uncharacterized Nudix hydrolase YfcD OS=Salmonella typhimurium (strain LT2 / SGSC1412 / ATCC 700720) OX=99287 GN=yfcD PE=3 SV=1;A0A0F6B490_SALT1 Putative NTP pyrophosphohydrolase OS=Salmonella typhimurium (strain 14028s / SGSC 2262) OX=588858 GN	20.906	18431000	29041000
Q8ZNC0	Dihydrofolate synthase/folylpolyglutamate synthase	folC	Q8ZNC0;A0A0F6B4B1	Q8ZNC0_SALTY Dihydrofolate synthase/folylpolyglutamate synthase OS=Salmonella typhimurium (strain LT2 / SGSC1412 / ATCC 700720) OX=99287 GN=folC PE=3 SV=1;A0A0F6B4B1_SALT1 Dihydrofolate synthase/folylpolyglutamate synthase OS=Salmonella typhimurium (strain	45.48	18615000	11723000
P60802	Erythronate-4-phosphate dehydrogenase	pdxB	P60802;A0A0F6B4B6	PDXB_SALTY Erythronate-4-phosphate dehydrogenase OS=Salmonella typhimurium (strain LT2 / SGSC1412 / ATCC 700720) OX=99287 GN=pdxB PE=1 SV=1;A0A0F6B4B6_SALT1 Erythronate-4-phosphate dehydrogenase OS=Salmonella typhimurium (strain 14028s / SGSC 2262) OX=5888	41.298	78252000	37534000
P58729	Chorismate synthase	aroC	P58729;A0A0F6B4D1	AROC_SALTY Chorismate synthase OS=Salmonella typhimurium (strain LT2 / SGSC1412 / ATCC 700720) OX=99287 GN=aroC PE=3 SV=2;A0A0F6B4D1_SALT1 Chorismate synthase OS=Salmonella typhimurium (strain 14028s / SGSC 2262) OX=588858 GN=aroC PE=3 SV=1	39.108	9383100	8487400
Q7CQ32	Lipoprotein	vacJ	Q7CQ32;A0A0F6B4E1	Q7CQ32_SALTY Lipoprotein OS=Salmonella typhimurium (strain LT2 / SGSC1412 / ATCC 700720) OX=99287 GN=vacJ PE=4 SV=1;A0A0F6B4E1_SALT1 Uncharacterized protein OS=Salmonella typhimurium (strain 14028s / SGSC 2262) OX=588858 GN=STM14_2943 PE=4 SV=1	28.185	48813000	12237000
Q8ZNA2	Putative aminotransferase	yfdZ	Q8ZNA2;A0A0F6B4F1	Q8ZNA2_SALTY Putative aminotransferase OS=Salmonella typhimurium (strain LT2 / SGSC1412 / ATCC 700720) OX=99287 GN=yfdZ PE=4 SV=1;A0A0F6B4F1_SALT1 Aminotransferase OS=Salmonella typhimurium (strain 14028s / SGSC 2262) OX=588858 GN=yfdZ PE=4 SV=1	46.219	25641000	13300000
Q93IM5	Glucokinase	glk	Q93IM5;A0A0F6B4F3	GLK_SALTY Glucokinase OS=Salmonella typhimurium (strain LT2 / SGSC1412 / ATCC 700720) OX=99287 GN=glk PE=3 SV=1;A0A0F6B4F3_SALT1 Glucokinase OS=Salmonella typhimurium (strain 14028s / SGSC 2262) OX=588858 GN=glk PE=3 SV=1	34.594	101590000	62615000
Q8ZNA0	Nucleoside permease	nupC	Q8ZNA0;A0A0F6B4G0	Q8ZNA0_SALTY Nucleoside permease OS=Salmonella typhimurium (strain LT2 / SGSC1412 / ATCC 700720) OX=99287 GN=nupC PE=3 SV=1;A0A0F6B4G0_SALT1 Nucleoside permease OS=Salmonella typhimurium (strain 14028s / SGSC 2262) OX=588858 GN=nupC PE=3 SV=1	43.394	153680000	65521000	75590000
P0A2K3	Glutamate--tRNA ligase	gltX	P0A2K3;A0A0F6B4G4	SYE_SALTY Glutamate--tRNA ligase OS=Salmonella typhimurium (strain LT2 / SGSC1412 / ATCC 700720) OX=99287 GN=gltX PE=3 SV=1;A0A0F6B4G4_SALT1 Glutamate--tRNA ligase OS=Salmonella typhimurium (strain 14028s / SGSC 2262) OX=588858 GN=gltX PE=3 SV=1	53.633	468020000	88015000	28535000
Q8ZN89	DNA ligase	ligA	Q8ZN89;A0A0F6B4H3	DNLJ_SALTY DNA ligase OS=Salmonella typhimurium (strain LT2 / SGSC1412 / ATCC 700720) OX=99287 GN=ligA PE=3 SV=1;A0A0F6B4H3_SALT1 DNA ligase OS=Salmonella typhimurium (strain 14028s / SGSC 2262) OX=588858 GN=ligA PE=3 SV=1	73.451	70335000	54669000
P0AA07	Phosphocarrier protein HPr	ptsH	P0AA07;A0A0F6B4I0	PTHP_SALTY Phosphocarrier protein HPr OS=Salmonella typhimurium (strain LT2 / SGSC1412 / ATCC 700720) OX=99287 GN=ptsH PE=1 SV=1;A0A0F6B4I0_SALT1 Phosphohistidinoprotein-hexose phosphotransferase component of PTS system (Hpr) OS=Salmonella typhimurium (str	9.1193	37560000	59292000
P0A2D1	Oxidoreductase UcpA	ucpA	P0A2D1;A0A0F6B4J4	UCPA_SALTY Oxidoreductase UcpA OS=Salmonella typhimurium (strain LT2 / SGSC1412 / ATCC 700720) OX=99287 GN=ucpA PE=3 SV=1;A0A0F6B4J4_SALT1 Short chain dehydrogenase OS=Salmonella typhimurium (strain 14028s / SGSC 2262) OX=588858 GN=ucpA PE=4 SV=1	27.869	216510000	63602000
Q7CQ27	Putative iron-dependent peroxidase	STM2446	Q7CQ27;A0A0F6B4J5	Q7CQ27_SALTY Putative iron-dependent peroxidase OS=Salmonella typhimurium (strain LT2 / SGSC1412 / ATCC 700720) OX=99287 GN=STM2446 PE=4 SV=1;A0A0F6B4J5_SALT1 Putative iron-dependent peroxidase OS=Salmonella typhimurium (strain 14028s / SGSC 2262) OX=58885	33.048	120060000	48835000
Q8ZN72	Outer membrane protein assembly factor BamC	nlpB	Q8ZN72;A0A0F6B4P2	Q8ZN72_SALTY Outer membrane protein assembly factor BamC OS=Salmonella typhimurium (strain LT2 / SGSC1412 / ATCC 700720) OX=99287 GN=nlpB PE=3 SV=1;A0A0F6B4P2_SALT1 Outer membrane protein assembly factor BamC OS=Salmonella typhimurium (strain 14028s / SGSC	36.937	297100000	225290000	97226000
Q8ZN71	4-hydroxy-tetrahydrodipicolinate synthase	dapA	Q8ZN71;A0A0F6B4P3	DAPA_SALTY 4-hydroxy-tetrahydrodipicolinate synthase OS=Salmonella typhimurium (strain LT2 / SGSC1412 / ATCC 700720) OX=99287 GN=dapA PE=1 SV=1;A0A0F6B4P3_SALT1 4-hydroxy-tetrahydrodipicolinate synthase OS=Salmonella typhimurium (strain 14028s / SGSC 2262)	31.294	211490000	123880000
Q7CQ23	Thioredoxin dependent thiol peroxidase	bcp	Q7CQ23;A0A0F6B4P5	Q7CQ23_SALTY Thioredoxin dependent thiol peroxidase OS=Salmonella typhimurium (strain LT2 / SGSC1412 / ATCC 700720) OX=99287 GN=bcp PE=4 SV=1;A0A0F6B4P5_SALT1 Thioredoxin-dependent thiol peroxidase OS=Salmonella typhimurium (strain 14028s / SGSC 2262) OX=5	17.609	63129000	37325000
P0A2M5	Uracil phosphoribosyltransferase	upp	P0A2M5;A0A0F6B4Q3	UPP_SALTY Uracil phosphoribosyltransferase OS=Salmonella typhimurium (strain LT2 / SGSC1412 / ATCC 700720) OX=99287 GN=upp PE=3 SV=1;A0A0F6B4Q3_SALT1 Uracil phosphoribosyltransferase OS=Salmonella typhimurium (strain 14028s / SGSC 2262) OX=588858 GN=upp PE	22.533	1098500000	496020000	178790000
P74883	Phosphoribosylformylglycinamidine cyclo-ligase	purM	P74883;A0A0F6B4Q5	PUR5_SALTY Phosphoribosylformylglycinamidine cyclo-ligase OS=Salmonella typhimurium (strain LT2 / SGSC1412 / ATCC 700720) OX=99287 GN=purM PE=3 SV=3;A0A0F6B4Q5_SALT1 Phosphoribosylformylglycinamidine cyclo-ligase OS=Salmonella typhimurium (strain 14028s /	36.9	318250000	174710000	139300000
H9L451	Outer membrane protein assembly factor BamB	bamB	H9L451;A0A0F6B4T1	BAMB_SALTY Outer membrane protein assembly factor BamB OS=Salmonella typhimurium (strain LT2 / SGSC1412 / ATCC 700720) OX=99287 GN=bamB PE=3 SV=1;A0A0F6B4T1_SALT1 Outer membrane protein assembly factor BamB OS=Salmonella typhimurium (strain 14028s / SGSC 2	41.942	105080000	277300000	182700000
P58671	4-hydroxy-3-methylbut-2-en-1-yl diphosphate synthase (flavodoxin)	ispG	P58671;A0A0F6B4T4	ISPG_SALTY 4-hydroxy-3-methylbut-2-en-1-yl diphosphate synthase (flavodoxin) OS=Salmonella typhimurium (strain LT2 / SGSC1412 / ATCC 700720) OX=99287 GN=ispG PE=3 SV=1;A0A0F6B4T4_SALT1 4-hydroxy-3-methylbut-2-en-1-yl diphosphate synthase (flavodoxin) OS=Sa	40.625	202170000	92768000
Q8ZN53	Cytoskeleton protein RodZ	rodZ	Q8ZN53;A0A0F6B4T5	RODZ_SALTY Cytoskeleton protein RodZ OS=Salmonella typhimurium (strain LT2 / SGSC1412 / ATCC 700720) OX=99287 GN=rodZ PE=3 SV=1;A0A0F6B4T5_SALT1 Cytoskeleton protein RodZ OS=Salmonella typhimurium (strain 14028s / SGSC 2262) OX=588858 GN=yfgA PE=3 SV=1	35.659	25421000	20918000
P65534	Nucleoside diphosphate kinase	ndk	P65534;A0A0F6B4T8	NDK_SALTY Nucleoside diphosphate kinase OS=Salmonella typhimurium (strain LT2 / SGSC1412 / ATCC 700720) OX=99287 GN=ndk PE=3 SV=2;A0A0F6B4T8_SALT1 Nucleoside diphosphate kinase OS=Salmonella typhimurium (strain 14028s / SGSC 2262) OX=588858 GN=ndk PE=3 SV=	15.521	281810000	107920000
P66974	tRNA (cytidine/uridine-2-O-)-methyltransferase TrmJ	trmJ	P66974;A0A0F6B4W1	TRMJ_SALTY tRNA (cytidine/uridine-2-O-)-methyltransferase TrmJ OS=Salmonella typhimurium (strain LT2 / SGSC1412 / ATCC 700720) OX=99287 GN=trmJ PE=3 SV=1;A0A0F6B4W1_SALT1 tRNA (cytidine/uridine-2-O-)-methyltransferase TrmJ OS=Salmonella typhimurium (stra	26.613	152210000	85166000
P0A9Z4	Nitrogen regulatory protein P-II 1	glnB	P0A9Z4;A0A0F6B4Y0	GLNB_SALTY Nitrogen regulatory protein P-II 1 OS=Salmonella typhimurium (strain LT2 / SGSC1412 / ATCC 700720) OX=99287 GN=glnB PE=3 SV=1;A0A0F6B4Y0_SALT1 Nitrogen regulatory protein P-II 1 OS=Salmonella typhimurium (strain 14028s / SGSC 2262) OX=588858 GN=	12.425	87960000	71131000
Q56057	GTPase Era	era	Q56057;A0A0F6B500	ERA_SALTY GTPase Era OS=Salmonella typhimurium (strain LT2 / SGSC1412 / ATCC 700720) OX=99287 GN=era PE=3 SV=2;A0A0F6B500_SALT1 GTPase Era OS=Salmonella typhimurium (strain 14028s / SGSC 2262) OX=588858 GN=era PE=3 SV=1	33.882	68768000	38595000
Q56056	Ribonuclease 3	rnc	Q56056;A0A0F6B501	RNC_SALTY Ribonuclease 3 OS=Salmonella typhimurium (strain LT2 / SGSC1412 / ATCC 700720) OX=99287 GN=rnc PE=3 SV=2;A0A0F6B501_SALT1 Ribonuclease 3 OS=Salmonella typhimurium (strain 14028s / SGSC 2262) OX=588858 GN=rnc PE=3 SV=1	25.505	60025000	39694000
P0A1W2	Signal peptidase I	lepB	P0A1W2;A0A0F6B502	LEP_SALTY Signal peptidase I OS=Salmonella typhimurium (strain LT2 / SGSC1412 / ATCC 700720) OX=99287 GN=lepB PE=3 SV=1;A0A0F6B502_SALT1 Signal peptidase I OS=Salmonella typhimurium (strain 14028s / SGSC 2262) OX=588858 GN=lepB PE=3 SV=1	35.778	83884000	57700000
P0A1W4	Elongation factor 4	lepA	P0A1W4;A0A0F6B503	LEPA_SALTY Elongation factor 4 OS=Salmonella typhimurium (strain LT2 / SGSC1412 / ATCC 700720) OX=99287 GN=lepA PE=3 SV=1;A0A0F6B503_SALT1 Elongation factor 4 OS=Salmonella typhimurium (strain 14028s / SGSC 2262) OX=588858 GN=lepA PE=3 SV=1	66.538	329070000	135860000	17055000
Q7CQ05	Autonomous glycyl radical cofactor	grcA	Q7CQ05;A0A0F6B578	GRCA_SALTY Autonomous glycyl radical cofactor OS=Salmonella typhimurium (strain LT2 / SGSC1412 / ATCC 700720) OX=99287 GN=grcA PE=3 SV=1;A0A0F6B578_SALT1 Autonomous glycyl radical cofactor OS=Salmonella typhimurium (strain 14028s / SGSC 2262) OX=588858 GN=	14.344	377070000	76535000	44557000
Q7CQ03	Phosphatidylserine synthase	pssA	Q7CQ03;A0A0F6B585	Q7CQ03_SALTY Phosphatidylserine synthase OS=Salmonella typhimurium (strain LT2 / SGSC1412 / ATCC 700720) OX=99287 GN=pssA PE=4 SV=1;A0A0F6B585_SALT1 Phosphatidylserine synthase OS=Salmonella typhimurium (strain 14028s / SGSC 2262) OX=588858 GN=pssA PE=4 SV	52.733	79820000	18815000
Q8ZMW8	Outer membrane protein assembly factor BamD	yfiO	Q8ZMW8;A0A0F6B595	Q8ZMW8_SALTY Outer membrane protein assembly factor BamD OS=Salmonella typhimurium (strain LT2 / SGSC1412 / ATCC 700720) OX=99287 GN=yfiO PE=3 SV=1;A0A0F6B595_SALT1 Outer membrane protein assembly factor BamD OS=Salmonella typhimurium (strain 14028s / SGSC	27.826	74721000	41479000
Q7CQ00	Ribosome associated factor	yfiA	Q7CQ00;A0A0F6B596	Q7CQ00_SALTY Ribosome associated factor OS=Salmonella typhimurium (strain LT2 / SGSC1412 / ATCC 700720) OX=99287 GN=yfiA PE=4 SV=1;A0A0F6B596_SALT1 Translation inhibitor protein RaiA OS=Salmonella typhimurium (strain 14028s / SGSC 2262) OX=588858 GN=yfiA P	12.652	59499000	27973000
Q7CPZ7	Signal recognition particle protein	ffh	Q7CPZ7;A0A0F6B5B1	Q7CPZ7_SALTY Signal recognition particle protein OS=Salmonella typhimurium (strain LT2 / SGSC1412 / ATCC 700720) OX=99287 GN=ffh PE=3 SV=1;A0A0F6B5B1_SALT1 Signal recognition particle protein OS=Salmonella typhimurium (strain 14028s / SGSC 2262) OX=588858	49.799	375250000	121370000	630800000
Q7CPZ4	Protein GrpE	grpE	Q7CPZ4;A0A0F6B5B6	GRPE_SALTY Protein GrpE OS=Salmonella typhimurium (strain LT2 / SGSC1412 / ATCC 700720) OX=99287 GN=grpE PE=3 SV=1;A0A0F6B5B6_SALT1 Protein GrpE OS=Salmonella typhimurium (strain 14028s / SGSC 2262) OX=588858 GN=grpE PE=3 SV=1	21.841	117630000	150260000
Q8ZMN0	TonB-dependent siderophore receptor protein	iroN	Q8ZMN0;A0A0F6B5H4	Q8ZMN0_SALTY TonB-dependent siderophore receptor protein OS=Salmonella typhimurium (strain LT2 / SGSC1412 / ATCC 700720) OX=99287 GN=iroN PE=3 SV=1;A0A0F6B5H4_SALT1 Outer membrane receptor FepA OS=Salmonella typhimurium (strain 14028s / SGSC 2262) OX=58885	79.4		610700000	86537000
P0CL02	Glutarate 2-hydroxylase	glaH	P0CL02;A0A0F6B5J0	GLAH_SALTY Glutarate 2-hydroxylase OS=Salmonella typhimurium (strain LT2 / SGSC1412 / ATCC 700720) OX=99287 GN=glaH PE=3 SV=1;A0A0F6B5J0_SALT1 Glutarate 2-hydroxylase OS=Salmonella typhimurium (strain 14028s / SGSC 2262) OX=588858 GN=glaH PE=3 SV=1	37.233	75909000	12403000
Q8ZMM2	NADP-dependent succinate-semialdehyde dehydrogenase I	gabD	Q8ZMM2;A0A0F6B5J2	Q8ZMM2_SALTY NADP-dependent succinate-semialdehyde dehydrogenase I OS=Salmonella typhimurium (strain LT2 / SGSC1412 / ATCC 700720) OX=99287 GN=gabD PE=3 SV=1;A0A0F6B5J2_SALT1 Succinate-semialdehyde dehydrogenase I OS=Salmonella typhimurium (strain 14028s /	51.848	152710000	40061000
Q8ZMM1	4-aminobutyrate aminotransferase	gabT	Q8ZMM1;A0A0F6B5J3	Q8ZMM1_SALTY 4-aminobutyrate aminotransferase OS=Salmonella typhimurium (strain LT2 / SGSC1412 / ATCC 700720) OX=99287 GN=gabT PE=3 SV=1;A0A0F6B5J3_SALT1 4-aminobutyrate aminotransferase OS=Salmonella typhimurium (strain 14028s / SGSC 2262) OX=588858 GN=ga	45.636	111910000	24334000
P17328	Glycine betaine/proline betaine transport system ATP-binding protein ProV	proV	P17328;A0A0F6B5L6	PROV_SALTY Glycine betaine/proline betaine transport system ATP-binding protein ProV OS=Salmonella typhimurium (strain LT2 / SGSC1412 / ATCC 700720) OX=99287 GN=proV PE=2 SV=2;A0A0F6B5L6_SALT1 Glycine betaine transporter ATP-binding subunit OS=Salmonella t	44.124	110600000	49790000
P65977	Protein RecA	recA	P65977;A0A0F6B5N7	RECA_SALTY Protein RecA OS=Salmonella typhimurium (strain LT2 / SGSC1412 / ATCC 700720) OX=99287 GN=recA PE=1 SV=2;A0A0F6B5N7_SALT1 Protein RecA OS=Salmonella typhimurium (strain 14028s / SGSC 2262) OX=588858 GN=recA PE=3 SV=1	37.944	519840000	281430000	173530000
Q8ZMK4	Putative cytoplasmic protein	ygaD	Q8ZMK4;A0A0F6B5N8	Q8ZMK4_SALTY Putative cytoplasmic protein OS=Salmonella typhimurium (strain LT2 / SGSC1412 / ATCC 700720) OX=99287 GN=ygaD PE=3 SV=1;A0A0F6B5N8_SALT1 Competence damage-inducible protein A OS=Salmonella typhimurium (strain 14028s / SGSC 2262) OX=588858 GN=y	17.554	29951000	10460000
Q8ZMK0	Glucitol (Sorbitol)-6-phosphate dehydrogenase	srlD	Q8ZMK0;A0A0F6B5P5	Q8ZMK0_SALTY Glucitol (Sorbitol)-6-phosphate dehydrogenase OS=Salmonella typhimurium (strain LT2 / SGSC1412 / ATCC 700720) OX=99287 GN=srlD PE=3 SV=1;A0A0F6B5P5_SALT1 Sorbitol-6-phosphate dehydrogenase OS=Salmonella typhimurium (strain 14028s / SGSC 2262)	27.876	82536000	38828000	104130000
Q8ZMJ9	Arabinose 5-phosphate isomerase GutQ	gutQ	Q8ZMJ9;A0A0F6B5P9	GUTQ_SALTY Arabinose 5-phosphate isomerase GutQ OS=Salmonella typhimurium (strain LT2 / SGSC1412 / ATCC 700720) OX=99287 GN=gutQ PE=3 SV=2;A0A0F6B5P9_SALT1 Arabinose 5-phosphate isomerase OS=Salmonella typhimurium (strain 14028s / SGSC 2262) OX=588858 GN=g	34.134	53505000	25461000
Q56026	Cell invasion protein SipD	sipD	Q56026;A0A0F6B5V1	SIPD_SALTY Cell invasion protein SipD OS=Salmonella typhimurium (strain LT2 / SGSC1412 / ATCC 700720) OX=99287 GN=sipD PE=1 SV=1;A0A0F6B5V1_SALT1 Translocation machinery component OS=Salmonella typhimurium (strain 14028s / SGSC 2262) OX=588858 GN=sipD PE=4	37.112	16139000	429050000	40401000
P35672	Type 3 secretion system secretin	sctC	P35672;A0A0F6B5W5	SCTC_SALTY Type 3 secretion system secretin OS=Salmonella typhimurium (strain LT2 / SGSC1412 / ATCC 700720) OX=99287 GN=sctC PE=1 SV=3;A0A0F6B5W5_SALT1 Outer membrane secretin OS=Salmonella typhimurium (strain 14028s / SGSC 2262) OX=588858 GN=invG PE=3 SV=	61.765		177700000	13984000
P40827	Murein hydrolase activator NlpD	nlpD	P40827;A0A0F6B5Z3	NLPD_SALTY Murein hydrolase activator NlpD OS=Salmonella typhimurium (strain LT2 / SGSC1412 / ATCC 700720) OX=99287 GN=nlpD PE=3 SV=2;A0A0F6B5Z3_SALT1 Lipoprotein NlpD OS=Salmonella typhimurium (strain 14028s / SGSC 2262) OX=588858 GN=nlpD PE=4 SV=1	39.641	87800000	45061000
Q8ZMD2	Putative nucleotide binding	ygdH	Q8ZMD2;A0A0F6B643	Q8ZMD2_SALTY Putative nucleotide binding OS=Salmonella typhimurium (strain LT2 / SGSC1412 / ATCC 700720) OX=99287 GN=ygdH PE=4 SV=1;A0A0F6B643_SALT1 Putative nucleotide binding protein OS=Salmonella typhimurium (strain 14028s / SGSC 2262) OX=588858 GN=ygdH	50.753	50574000	33911000
Q8ZMD1	Putative HAAAP family serine transport protein	sdaC	Q8ZMD1;A0A0F6B646	Q8ZMD1_SALTY Putative HAAAP family serine transport protein OS=Salmonella typhimurium (strain LT2 / SGSC1412 / ATCC 700720) OX=99287 GN=sdaC PE=4 SV=1;A0A0F6B646_SALT1 Putative serine transport protein OS=Salmonella typhimurium (strain 14028s / SGSC 2262)	46.86	91187000	117280000	136410000
Q8ZMD0	L-serine dehydratase	sdaB	Q8ZMD0;A0A0F6B647;Q8ZLW3;A0A0F6B727	Q8ZMD0_SALTY L-serine dehydratase OS=Salmonella typhimurium (strain LT2 / SGSC1412 / ATCC 700720) OX=99287 GN=sdaB PE=3 SV=2;A0A0F6B647_SALT1 L-serine dehydratase OS=Salmonella typhimurium (strain 14028s / SGSC 2262) OX=588858 GN=sdaB PE=3 SV=1	48.91	657400000	196640000	84804000
Q7CPW1	Ribosomal RNA large subunit methyltransferase M	rlmM	Q7CPW1;A0A0F6B658	RLMM_SALTY Ribosomal RNA large subunit methyltransferase M OS=Salmonella typhimurium (strain LT2 / SGSC1412 / ATCC 700720) OX=99287 GN=rlmM PE=3 SV=1;A0A0F6B658_SALT1 Ribosomal RNA large subunit methyltransferase M OS=Salmonella typhimurium (strain 14028s	42.02	28131000	9090800
Q8ZMA9	Thymidylate synthase	thyA	Q8ZMA9;A0A0F6B679	TYSY_SALTY Thymidylate synthase OS=Salmonella typhimurium (strain LT2 / SGSC1412 / ATCC 700720) OX=99287 GN=thyA PE=3 SV=1;A0A0F6B679_SALT1 Thymidylate synthase OS=Salmonella typhimurium (strain 14028s / SGSC 2262) OX=588858 GN=thyA PE=3 SV=1	30.368	46707000	34218000
Q8ZM75	Glycine cleavage system H protein	gcvH	Q8ZM75;A0A0F6B6E8	GCSH_SALTY Glycine cleavage system H protein OS=Salmonella typhimurium (strain LT2 / SGSC1412 / ATCC 700720) OX=99287 GN=gcvH PE=3 SV=3;A0A0F6B6E8_SALT1 Glycine cleavage system H protein OS=Salmonella typhimurium (strain 14028s / SGSC 2262) OX=588858 GN=gc	13.841	13509000	9833800
P64222	Aminomethyltransferase	gcvT	P64222;A0A0F6B6E9	GCST_SALTY Aminomethyltransferase OS=Salmonella typhimurium (strain LT2 / SGSC1412 / ATCC 700720) OX=99287 GN=gcvT PE=3 SV=1;A0A0F6B6E9_SALT1 Aminomethyltransferase OS=Salmonella typhimurium (strain 14028s / SGSC 2262) OX=588858 GN=gcvT PE=3 SV=1	40.216	445010000	220170000
Q8ZM72	Proline aminopeptidase P II	pepP	Q8ZM72;A0A0F6B6F5	Q8ZM72_SALTY Proline aminopeptidase P II OS=Salmonella typhimurium (strain LT2 / SGSC1412 / ATCC 700720) OX=99287 GN=pepP PE=4 SV=1;A0A0F6B6F5_SALT1 Proline aminopeptidase P II OS=Salmonella typhimurium (strain 14028s / SGSC 2262) OX=588858 GN=pepP PE=4 SV	49.14	138840000	77570000
Q7CPU9	Cell division protein ZapA	zapA	Q7CPU9;A0A0F6B6F7	ZAPA_SALTY Cell division protein ZapA OS=Salmonella typhimurium (strain LT2 / SGSC1412 / ATCC 700720) OX=99287 GN=zapA PE=3 SV=1;A0A0F6B6F7_SALT1 Cell division protein ZapA OS=Salmonella typhimurium (strain 14028s / SGSC 2262) OX=588858 GN=ygfE PE=3 SV=1	12.523	26417000	59557000
Q8ZM69	D-3-phosphoglycerate dehydrogenase	serA	Q8ZM69;A0A0F6B6F9	Q8ZM69_SALTY D-3-phosphoglycerate dehydrogenase OS=Salmonella typhimurium (strain LT2 / SGSC1412 / ATCC 700720) OX=99287 GN=serA PE=3 SV=1;A0A0F6B6F9_SALT1 D-3-phosphoglycerate dehydrogenase OS=Salmonella typhimurium (strain 14028s / SGSC 2262) OX=588858 G	43.987	72317000	86186000
P66692	Ribose-5-phosphate isomerase A	rpiA	P66692;A0A0F6B6G1	RPIA_SALTY Ribose-5-phosphate isomerase A OS=Salmonella typhimurium (strain LT2 / SGSC1412 / ATCC 700720) OX=99287 GN=rpiA PE=3 SV=1;A0A0F6B6G1_SALT1 Ribose-5-phosphate isomerase A OS=Salmonella typhimurium (strain 14028s / SGSC 2262) OX=588858 GN=rpiA PE=	22.895	69394000	27785000
Q7CPU7	Putative membrane protein	yggB	Q7CPU7;A0A0F6B6G7	Q7CPU7_SALTY Putative membrane protein OS=Salmonella typhimurium (strain LT2 / SGSC1412 / ATCC 700720) OX=99287 GN=yggB PE=4 SV=1;A0A0F6B6G7_SALT1 Mechanosensitive channel MscS OS=Salmonella typhimurium (strain 14028s / SGSC 2262) OX=588858 GN=yggB PE=4 SV	31.06	125150000	48339000
P60659	Biosynthetic arginine decarboxylase	speA	P60659;A0A0F6B6I9	SPEA_SALTY Biosynthetic arginine decarboxylase OS=Salmonella typhimurium (strain LT2 / SGSC1412 / ATCC 700720) OX=99287 GN=speA PE=3 SV=1;A0A0F6B6I9_SALT1 Biosynthetic arginine decarboxylase OS=Salmonella typhimurium (strain 14028s / SGSC 2262) OX=588858 G	73.832	98643000	54113000	64348000
Q7CPT9	MFS family galactose:proton symporter	galP	Q7CPT9;A0A0F6B6J4	Q7CPT9_SALTY MFS family galactose:proton symporter OS=Salmonella typhimurium (strain LT2 / SGSC1412 / ATCC 700720) OX=99287 GN=galP PE=3 SV=1;A0A0F6B6J4_SALT1 Galactose/proton symporter OS=Salmonella typhimurium (strain 14028s / SGSC 2262) OX=588858 GN=gal	51.146	213380000	205150000
Q7CPT7	Periplasmic L-asparaginase II	ansB	Q7CPT7;A0A0F6B6K9	Q7CPT7_SALTY Periplasmic L-asparaginase II OS=Salmonella typhimurium (strain LT2 / SGSC1412 / ATCC 700720) OX=99287 GN=ansB PE=3 SV=1;A0A0F6B6K9_SALT1 L-asparaginase II OS=Salmonella typhimurium (strain 14028s / SGSC 2262) OX=588858 GN=ansB PE=3 SV=1	36.926	685560000	196330000	95576000
Q8ZM16	Hydrogenase-2, large subunit	hybC	Q8ZM16;A0A0F6B6R7	Q8ZM16_SALTY Hydrogenase-2, large subunit OS=Salmonella typhimurium (strain LT2 / SGSC1412 / ATCC 700720) OX=99287 GN=hybC PE=3 SV=1;A0A0F6B6R7_SALT1 Hydrogenase 2 large subunit OS=Salmonella typhimurium (strain 14028s / SGSC 2262) OX=588858 GN=hybC PE=3 S	62.437	370230000	108230000
P26973	DNA topoisomerase 4 subunit A	parC	P26973;A0A0F6B6V2	PARC_SALTY DNA topoisomerase 4 subunit A OS=Salmonella typhimurium (strain LT2 / SGSC1412 / ATCC 700720) OX=99287 GN=parC PE=1 SV=2;A0A0F6B6V2_SALT1 DNA topoisomerase 4 subunit A OS=Salmonella typhimurium (strain 14028s / SGSC 2262) OX=588858 GN=parC PE=3	84.037	74111000	29853000
P0A2I5	DNA topoisomerase 4 subunit B	parE	P0A2I5;A0A0F6B6W0	PARE_SALTY DNA topoisomerase 4 subunit B OS=Salmonella typhimurium (strain LT2 / SGSC1412 / ATCC 700720) OX=99287 GN=parE PE=1 SV=1;A0A0F6B6W0_SALT1 DNA topoisomerase 4 subunit B OS=Salmonella typhimurium (strain 14028s / SGSC 2262) OX=588858 GN=parE PE=3	70.088	64626000	33913000
A0A0F6B6W5	Outer membrane channel protein	tolC	A0A0F6B6W5;Q8ZLZ4	A0A0F6B6W5_SALT1 Outer membrane channel protein OS=Salmonella typhimurium (strain 14028s / SGSC 2262) OX=588858 GN=tolC PE=4 SV=1;Q8ZLZ4_SALTY Outer membrane channel OS=Salmonella typhimurium (strain LT2 / SGSC1412 / ATCC 700720) OX=99287 GN=tolC PE=4 SV=1	53.426	191840000	27539000
Q7CPS0	Putative glutathionylspermidine synthase	ygiC	Q7CPS0;A0A0F6B6W8	Q7CPS0_SALTY Putative glutathionylspermidine synthase OS=Salmonella typhimurium (strain LT2 / SGSC1412 / ATCC 700720) OX=99287 GN=ygiC PE=4 SV=1;A0A0F6B6W8_SALT1 Putative glutathionylspermidine synthase OS=Salmonella typhimurium (strain 14028s / SGSC 2262)	44.98	33232000	39013000
P66032	3,4-dihydroxy-2-butanone 4-phosphate synthase	ribB	P66032;A0A0F6B6X5	RIBB_SALTY 3,4-dihydroxy-2-butanone 4-phosphate synthase OS=Salmonella typhimurium (strain LT2 / SGSC1412 / ATCC 700720) OX=99287 GN=ribB PE=1 SV=1;A0A0F6B6X5_SALT1 3,4-dihydroxy-2-butanone 4-phosphate synthase OS=Salmonella typhimurium (strain 14028s / SG	23.31	124670000	80166000
Q7CPR9	Bifunctional protein HldE	hldE	Q7CPR9;A0A0F6B6Y2	HLDE_SALTY Bifunctional protein HldE OS=Salmonella typhimurium (strain LT2 / SGSC1412 / ATCC 700720) OX=99287 GN=hldE PE=3 SV=1;A0A0F6B6Y2_SALT1 Bifunctional protein HldE OS=Salmonella typhimurium (strain 14028s / SGSC 2262) OX=588858 GN=rfaE PE=3 SV=1	51.124	188880000	81564000
Q8ZLY5	Putative cytoplasmic protein	ygiF	Q8ZLY5;A0A0F6B6Y4	Q8ZLY5_SALTY Putative cytoplasmic protein OS=Salmonella typhimurium (strain LT2 / SGSC1412 / ATCC 700720) OX=99287 GN=ygiF PE=4 SV=1;A0A0F6B6Y4_SALT1 Putative cytoplasmic protein OS=Salmonella typhimurium (strain 14028s / SGSC 2262) OX=588858 GN=ygiF PE=4	48.554	29976000	13992000
Q8ZLX9	Putative methyl-accepting chemotaxis protein	STM3216	Q8ZLX9;A0A0F6B6Z8	Q8ZLX9_SALTY Putative methyl-accepting chemotaxis protein OS=Salmonella typhimurium (strain LT2 / SGSC1412 / ATCC 700720) OX=99287 GN=STM3216 PE=4 SV=1;A0A0F6B6Z8_SALT1 Putative methyl-accepting chemotaxis protein OS=Salmonella typhimurium (strain 14028s /	57.252	46524000	620970000	160140000
Q8ZLW7	Putative LysR family transcriptional regulator	yhaJ	Q8ZLW7;A0A0F6B722	Q8ZLW7_SALTY Putative LysR family transcriptional regulator OS=Salmonella typhimurium (strain LT2 / SGSC1412 / ATCC 700720) OX=99287 GN=yhaJ PE=3 SV=1;A0A0F6B722_SALT1 Putative transcriptional regulator OS=Salmonella typhimurium (strain 14028s / SGSC 2262)	33.217	41078000		212330000
P11954	L-threonine dehydratase catabolic TdcB	tdcB	P11954;A0A0F6B731	TDCB_SALTY L-threonine dehydratase catabolic TdcB OS=Salmonella typhimurium (strain LT2 / SGSC1412 / ATCC 700720) OX=99287 GN=tdcB PE=1 SV=2;A0A0F6B731_SALT1 L-threonine dehydratase catabolic TdcB OS=Salmonella typhimurium (strain 14028s / SGSC 2262) OX=58	35.141	112760000	50455000
P66431	30S ribosomal protein S15	rpsO	P66431;A0A0F6B768	RS15_SALTY 30S ribosomal protein S15 OS=Salmonella typhimurium (strain LT2 / SGSC1412 / ATCC 700720) OX=99287 GN=rpsO PE=3 SV=2;A0A0F6B768_SALT1 30S ribosomal protein S15 OS=Salmonella typhimurium (strain 14028s / SGSC 2262) OX=588858 GN=rpsO PE=3 SV=1	10.198	361210000	261530000
Q8ZLT2	tRNA pseudouridine synthase B	truB	Q8ZLT2;A0A0F6B769	TRUB_SALTY tRNA pseudouridine synthase B OS=Salmonella typhimurium (strain LT2 / SGSC1412 / ATCC 700720) OX=99287 GN=truB PE=3 SV=1;A0A0F6B769_SALT1 tRNA pseudouridine synthase B OS=Salmonella typhimurium (strain 14028s / SGSC 2262) OX=588858 GN=truB PE=3	35.042	22165000	27106000
Q8ZLT0	Argininosuccinate synthase	argG	Q8ZLT0;A0A0F6B774	ASSY_SALTY Argininosuccinate synthase OS=Salmonella typhimurium (strain LT2 / SGSC1412 / ATCC 700720) OX=99287 GN=argG PE=3 SV=3;A0A0F6B774_SALT1 Argininosuccinate synthase OS=Salmonella typhimurium (strain 14028s / SGSC 2262) OX=588858 GN=argG PE=3 SV=1	49.754	76088000	73618000
Q8ZLS8	Dihydropteroate synthase	folP	Q8ZLS8;A0A0F6B778	Q8ZLS8_SALTY Dihydropteroate synthase OS=Salmonella typhimurium (strain LT2 / SGSC1412 / ATCC 700720) OX=99287 GN=folP PE=3 SV=1;A0A0F6B778_SALT1 Dihydropteroate synthase OS=Salmonella typhimurium (strain 14028s / SGSC 2262) OX=588858 GN=folP PE=3 SV=1	30.484	13237000	11761000
Q8ZLS7	Ribosomal RNA large subunit methyltransferase E	rlmE	Q8ZLS7;A0A0F6B782	RLME_SALTY Ribosomal RNA large subunit methyltransferase E OS=Salmonella typhimurium (strain LT2 / SGSC1412 / ATCC 700720) OX=99287 GN=rlmE PE=3 SV=1;A0A0F6B782_SALT1 Ribosomal RNA large subunit methyltransferase E OS=Salmonella typhimurium (strain 14028s	23.238	68640000	44161000
P64281	Transcription elongation factor GreA	greA	P64281;A0A0F6B784	GREA_SALTY Transcription elongation factor GreA OS=Salmonella typhimurium (strain LT2 / SGSC1412 / ATCC 700720) OX=99287 GN=greA PE=3 SV=1;A0A0F6B784_SALT1 Transcription elongation factor GreA OS=Salmonella typhimurium (strain 14028s / SGSC 2262) OX=588858	17.656	94699000	84648000
Q8ZLS5	GTPase Obg	obg	Q8ZLS5;A0A0F6B788	OBG_SALTY GTPase Obg OS=Salmonella typhimurium (strain LT2 / SGSC1412 / ATCC 700720) OX=99287 GN=obg PE=1 SV=1;A0A0F6B788_SALT1 GTPase Obg OS=Salmonella typhimurium (strain 14028s / SGSC 2262) OX=588858 GN=obgE PE=3 SV=1	43.103	69888000	66647000
Q8ZLR9	Lipopolysaccharide export system protein LptA	yhbN	Q8ZLR9;A0A0F6B7A5	Q8ZLR9_SALTY Lipopolysaccharide export system protein LptA OS=Salmonella typhimurium (strain LT2 / SGSC1412 / ATCC 700720) OX=99287 GN=yhbN PE=3 SV=1;A0A0F6B7A5_SALT1 Lipopolysaccharide export system protein LptA OS=Salmonella typhimurium (strain 14028s /	20.059	43957000	29484000
Q7CPN9	Putative ABC superfamily transport protein	yhbG	Q7CPN9;A0A0F6B7A6	Q7CPN9_SALTY Putative ABC superfamily transport protein OS=Salmonella typhimurium (strain LT2 / SGSC1412 / ATCC 700720) OX=99287 GN=yhbG PE=4 SV=1;A0A0F6B7A6_SALT1 Putative ABC transporter ATP-binding protein YhbG OS=Salmonella typhimurium (strain 14028s /	26.796	65319000	23393000
Q8ZLR8	RNase adapter protein RapZ	rapZ	Q8ZLR8;A0A0F6B7B0	RAPZ_SALTY RNase adapter protein RapZ OS=Salmonella typhimurium (strain LT2 / SGSC1412 / ATCC 700720) OX=99287 GN=rapZ PE=3 SV=1;A0A0F6B7B0_SALT1 RNase adapter protein RapZ OS=Salmonella typhimurium (strain 14028s / SGSC 2262) OX=588858 GN=yhbJ PE=3 SV=1	32.464	26568000	15701000
Q8ZLQ6	N-acetylneuraminate lyase	nanA	Q8ZLQ6;A0A0F6B7C9	NANA_SALTY N-acetylneuraminate lyase OS=Salmonella typhimurium (strain LT2 / SGSC1412 / ATCC 700720) OX=99287 GN=nanA PE=3 SV=1;A0A0F6B7C9_SALT1 N-acetylneuraminate lyase OS=Salmonella typhimurium (strain 14028s / SGSC 2262) OX=588858 GN=nanA PE=3 SV=1	32.455	42034000	33136000
Q7CPM5	Suppresses inhibitory activity of CsrA	tldD	Q7CPM5;A0A0F6B7G0	Q7CPM5_SALTY Suppresses inhibitory activity of CsrA OS=Salmonella typhimurium (strain LT2 / SGSC1412 / ATCC 700720) OX=99287 GN=tldD PE=4 SV=1;A0A0F6B7G0_SALT1 Protease TldD OS=Salmonella typhimurium (strain 14028s / SGSC 2262) OX=588858 GN=tldD PE=4 SV=1	51.286	69226000	40271000
Q8ZLP3	Cell shape-determining protein MreC	mreC	Q8ZLP3;A0A0F6B7G5	Q8ZLP3_SALTY Cell shape-determining protein MreC OS=Salmonella typhimurium (strain LT2 / SGSC1412 / ATCC 700720) OX=99287 GN=mreC PE=3 SV=1;A0A0F6B7G5_SALT1 Cell shape-determining protein MreC OS=Salmonella typhimurium (strain 14028s / SGSC 2262) OX=588858	37.679	22561000	9254800
Q7CPM2	Putative oxidoreductase	yhdH	Q7CPM2;A0A0F6B7G9	Q7CPM2_SALTY Putative oxidoreductase OS=Salmonella typhimurium (strain LT2 / SGSC1412 / ATCC 700720) OX=99287 GN=yhdH PE=1 SV=1;A0A0F6B7G9_SALT1 Putative oxidoreductase OS=Salmonella typhimurium (strain 14028s / SGSC 2262) OX=588858 GN=yhdH PE=4 SV=1	34.387	81497000	37397000
Q7CPM1	Biotin carboxyl carrier protein of acetyl-CoA carboxylase	accB	Q7CPM1;A0A0F6B7H4	Q7CPM1_SALTY Biotin carboxyl carrier protein of acetyl-CoA carboxylase OS=Salmonella typhimurium (strain LT2 / SGSC1412 / ATCC 700720) OX=99287 GN=accB PE=4 SV=1;A0A0F6B7H4_SALT1 Biotin carboxyl carrier protein of acetyl-CoA carboxylase OS=Salmonella typhi	16.687	115330000	47232000
Q8ZLN3	Putative ferripyochelin binding protein	yrdA	Q8ZLN3;A0A0F6B7J5	Q8ZLN3_SALTY Putative ferripyochelin binding protein OS=Salmonella typhimurium (strain LT2 / SGSC1412 / ATCC 700720) OX=99287 GN=yrdA PE=1 SV=1;A0A0F6B7J5_SALT1 Putative ferripyochelin-binding protein OS=Salmonella typhimurium (strain 14028s / SGSC 2262) O	19.997	31669000	12832000
Q8ZLM7	Peptide deformylase	def	Q8ZLM7;A0A0F6B7K2	DEF_SALTY Peptide deformylase OS=Salmonella typhimurium (strain LT2 / SGSC1412 / ATCC 700720) OX=99287 GN=def PE=3 SV=1;A0A0F6B7K2_SALT1 Peptide deformylase OS=Salmonella typhimurium (strain 14028s / SGSC 2262) OX=588858 GN=def PE=3 SV=1	19.282	68292000	60276000
P0A2J9	Trk system potassium uptake protein TrkA	trkA	P0A2J9;A0A0F6B7K5	TRKA_SALTY Trk system potassium uptake protein TrkA OS=Salmonella typhimurium (strain LT2 / SGSC1412 / ATCC 700720) OX=99287 GN=trkA PE=3 SV=1;A0A0F6B7K5_SALT1 Potassium transporter peripheral membrane component OS=Salmonella typhimurium (strain 14028s / S	50.368	35639000	10883000
Q8ZLM0	Protein translocase subunit SecY	secY	Q8ZLM0;A0A0F6B7L6	Q8ZLM0_SALTY Protein translocase subunit SecY OS=Salmonella typhimurium (strain LT2 / SGSC1412 / ATCC 700720) OX=99287 GN=secY PE=3 SV=1;A0A0F6B7L6_SALT1 Protein translocase subunit SecY OS=Salmonella typhimurium (strain 14028s / SGSC 2262) OX=588858 GN=se	48.529	207400000	114420000	116600000
A0A0F6B7M3	30S ribosomal protein S14	rpsN	A0A0F6B7M3;P66409	A0A0F6B7M3_SALT1 30S ribosomal protein S14 OS=Salmonella typhimurium (strain 14028s / SGSC 2262) OX=588858 GN=rpsN PE=3 SV=1;RS14_SALTY 30S ribosomal protein S14 OS=Salmonella typhimurium (strain LT2 / SGSC1412 / ATCC 700720) OX=99287 GN=rpsN PE=3 SV=2	11.063		79317000	72075000
P66451	30S ribosomal protein S17	rpsQ	P66451;A0A0F6B7M7	RS17_SALTY 30S ribosomal protein S17 OS=Salmonella typhimurium (strain LT2 / SGSC1412 / ATCC 700720) OX=99287 GN=rpsQ PE=3 SV=2;A0A0F6B7M7_SALT1 30S ribosomal protein S17 OS=Salmonella typhimurium (strain 14028s / SGSC 2262) OX=588858 GN=rpsQ PE=3 SV=1	9.7224	260390000	828330000
P66170	50S ribosomal protein L29	rpmC	P66170;A0A0F6B7M8	RL29_SALTY 50S ribosomal protein L29 OS=Salmonella typhimurium (strain LT2 / SGSC1412 / ATCC 700720) OX=99287 GN=rpmC PE=3 SV=1;A0A0F6B7M8_SALT1 50S ribosomal protein L29 OS=Salmonella typhimurium (strain 14028s / SGSC 2262) OX=588858 GN=rpmC PE=3 SV=1	7.2604	236300000	120990000	59121000
P66491	30S ribosomal protein S19	rpsS	P66491;A0A0F6B7N2	RS19_SALTY 30S ribosomal protein S19 OS=Salmonella typhimurium (strain LT2 / SGSC1412 / ATCC 700720) OX=99287 GN=rpsS PE=3 SV=2;A0A0F6B7N2_SALT1 30S ribosomal protein S19 OS=Salmonella typhimurium (strain 14028s / SGSC 2262) OX=588858 GN=rpsS PE=3 SV=1	10.416	461970000	472480000	250240000
P67904	30S ribosomal protein S10	rpsJ	P67904;A0A0F6B7N7	RS10_SALTY 30S ribosomal protein S10 OS=Salmonella typhimurium (strain LT2 / SGSC1412 / ATCC 700720) OX=99287 GN=rpsJ PE=3 SV=1;A0A0F6B7N7_SALT1 30S ribosomal protein S10 OS=Salmonella typhimurium (strain 14028s / SGSC 2262) OX=588858 GN=rpsJ PE=3 SV=1	11.766	871990000	743360000	333780000
Q8ZLL6	Peptidyl-prolyl cis-trans isomerase	fkpA	Q8ZLL6;A0A0F6B7Q0	Q8ZLL6_SALTY Peptidyl-prolyl cis-trans isomerase OS=Salmonella typhimurium (strain LT2 / SGSC1412 / ATCC 700720) OX=99287 GN=fkpA PE=3 SV=1;A0A0F6B7Q0_SALT1 Peptidyl-prolyl cis-trans isomerase OS=Salmonella typhimurium (strain 14028s / SGSC 2262) OX=588858	28.945	176520000	123190000	40985000
Q8ZLK6	Nitrite reductase large subunit	nirB	Q8ZLK6;A0A0F6B7S5	Q8ZLK6_SALTY Nitrite reductase large subunit OS=Salmonella typhimurium (strain LT2 / SGSC1412 / ATCC 700720) OX=99287 GN=nirB PE=3 SV=1;A0A0F6B7S5_SALT1 Nitrite reductase large subunit OS=Salmonella typhimurium (strain 14028s / SGSC 2262) OX=588858 GN=nirB	93.061	19230000	10859000
P0A2P2	Tryptophan--tRNA ligase	trpS	P0A2P2;A0A0F6B7T5	SYW_SALTY Tryptophan--tRNA ligase OS=Salmonella typhimurium (strain LT2 / SGSC1412 / ATCC 700720) OX=99287 GN=trpS PE=3 SV=1;A0A0F6B7T5_SALT1 Tryptophan--tRNA ligase OS=Salmonella typhimurium (strain 14028s / SGSC 2262) OX=588858 GN=trpS PE=3 SV=1	37.4	107960000	48639000
P77980	3-dehydroquinate synthase	aroB	P77980;A0A0F6B7U0	AROB_SALTY 3-dehydroquinate synthase OS=Salmonella typhimurium (strain LT2 / SGSC1412 / ATCC 700720) OX=99287 GN=aroB PE=3 SV=1;A0A0F6B7U0_SALT1 3-dehydroquinate synthase OS=Salmonella typhimurium (strain 14028s / SGSC 2262) OX=588858 GN=aroB PE=3 SV=1	38.709	53130000	27621000
P63601	Shikimate kinase 1	aroK	P63601;A0A0F6B7U1	AROK_SALTY Shikimate kinase 1 OS=Salmonella typhimurium (strain LT2 / SGSC1412 / ATCC 700720) OX=99287 GN=aroK PE=3 SV=2;A0A0F6B7U1_SALT1 Shikimate kinase 1 OS=Salmonella typhimurium (strain 14028s / SGSC 2262) OX=588858 GN=aroK PE=3 SV=1	19.47	130250000	79611000
A0A0F6B7V7	Phosphoenolpyruvate carboxykinase (ATP)	pckA	A0A0F6B7V7;P41033	A0A0F6B7V7_SALT1 Phosphoenolpyruvate carboxykinase (ATP) OS=Salmonella typhimurium (strain 14028s / SGSC 2262) OX=588858 GN=pckA PE=3 SV=1;PCKA_SALTY Phosphoenolpyruvate carboxykinase (ATP) OS=Salmonella typhimurium (strain LT2 / SGSC1412 / ATCC 700720) OX	59.647	1926400000	751350000	275540000
P0AA19	Transcriptional regulatory protein OmpR	ompR	P0AA19;A0A0F6B7V9	OMPR_SALTY Transcriptional regulatory protein OmpR OS=Salmonella typhimurium (strain LT2 / SGSC1412 / ATCC 700720) OX=99287 GN=ompR PE=3 SV=1;A0A0F6B7V9_SALT1 Osmolarity response regulator OS=Salmonella typhimurium (strain 14028s / SGSC 2262) OX=588858 GN=	27.353	185900000	80703000
Q8ZLJ1	Putative RNase R	yhgF	Q8ZLJ1;A0A0F6B7W1	Q8ZLJ1_SALTY Putative RNase R OS=Salmonella typhimurium (strain LT2 / SGSC1412 / ATCC 700720) OX=99287 GN=yhgF PE=4 SV=1;A0A0F6B7W1_SALT1 Putative RNase R OS=Salmonella typhimurium (strain 14028s / SGSC 2262) OX=588858 GN=yhgF PE=4 SV=1	84.862	223320000	219250000	80851000
Q8ZLI7	Fe/S biogenesis protein NfuA	nfuA	Q8ZLI7;A0A0F6B7X0	NFUA_SALTY Fe/S biogenesis protein NfuA OS=Salmonella typhimurium (strain LT2 / SGSC1412 / ATCC 700720) OX=99287 GN=nfuA PE=3 SV=1;A0A0F6B7X0_SALT1 Fe/S biogenesis protein NfuA OS=Salmonella typhimurium (strain 14028s / SGSC 2262) OX=588858 GN=yhgI PE=3 SV	20.937	89089000	53658000
Q8ZLH4	Glycerol-3-phosphate dehydrogenase	glpD	Q8ZLH4;A0A0F6B7Y8	Q8ZLH4_SALTY Glycerol-3-phosphate dehydrogenase OS=Salmonella typhimurium (strain LT2 / SGSC1412 / ATCC 700720) OX=99287 GN=glpD PE=3 SV=1;A0A0F6B7Y8_SALT1 Glycerol-3-phosphate dehydrogenase OS=Salmonella typhimurium (strain 14028s / SGSC 2262) OX=588858 G	56.924	564350000	238230000	186090000
Q8ZLG7	Alpha-1,4 glucan phosphorylase	glgP	Q8ZLG7;A0A0F6B7Z5	Q8ZLG7_SALTY Alpha-1,4 glucan phosphorylase OS=Salmonella typhimurium (strain LT2 / SGSC1412 / ATCC 700720) OX=99287 GN=glgP PE=3 SV=1;A0A0F6B7Z5_SALT1 Alpha-1,4 glucan phosphorylase OS=Salmonella typhimurium (strain 14028s / SGSC 2262) OX=588858 GN=glgP P	93.342	57381000	18216000
P05415	Glucose-1-phosphate adenylyltransferase	glgC	P05415;A0A0F6B7Z7	GLGC_SALTY Glucose-1-phosphate adenylyltransferase OS=Salmonella typhimurium (strain LT2 / SGSC1412 / ATCC 700720) OX=99287 GN=glgC PE=3 SV=2;A0A0F6B7Z7_SALT1 Glucose-1-phosphate adenylyltransferase OS=Salmonella typhimurium (strain 14028s / SGSC 2262) OX=	48.461	185070000	40424000
Q8ZLG5	1,4-alpha-glucan branching enzyme GlgB	glgB	Q8ZLG5;A0A0F6B7Z9	GLGB_SALTY 1,4-alpha-glucan branching enzyme GlgB OS=Salmonella typhimurium (strain LT2 / SGSC1412 / ATCC 700720) OX=99287 GN=glgB PE=3 SV=1;A0A0F6B7Z9_SALT1 1,4-alpha-glucan branching enzyme GlgB OS=Salmonella typhimurium (strain 14028s / SGSC 2262) OX=58	84.274	71068000	18939000
P0A1F8	Aspartate-semialdehyde dehydrogenase	asd	P0A1F8;A0A0F6B801	DHAS_SALTY Aspartate-semialdehyde dehydrogenase OS=Salmonella typhimurium (strain LT2 / SGSC1412 / ATCC 700720) OX=99287 GN=asd PE=1 SV=1;A0A0F6B801_SALT1 Aspartate-semialdehyde dehydrogenase OS=Salmonella typhimurium (strain 14028s / SGSC 2262) OX=588858	40.136	114870000	79920000	33596000
Q7CPK3	Transcriptional repressor gnt-I	gntR	Q7CPK3;A0A0F6B806	Q7CPK3_SALTY Transcriptional repressor gnt-I OS=Salmonella typhimurium (strain LT2 / SGSC1412 / ATCC 700720) OX=99287 GN=gntR PE=4 SV=1;A0A0F6B806_SALT1 Gluconate operon transcriptional repressor OS=Salmonella typhimurium (strain 14028s / SGSC 2262) OX=588	36.511	5104500000		39966000000
Q8ZLG2	Putative oxidoreductase	yhhX	Q8ZLG2;A0A0F6B808	Q8ZLG2_SALTY Putative oxidoreductase OS=Salmonella typhimurium (strain LT2 / SGSC1412 / ATCC 700720) OX=99287 GN=yhhX PE=4 SV=1;A0A0F6B808_SALT1 Putative dehydrogenase OS=Salmonella typhimurium (strain 14028s / SGSC 2262) OX=588858 GN=yhhX PE=4 SV=1	38.717	35624000	39641000
Q8ZLE9	Signal recognition particle receptor FtsY	ftsY	Q8ZLE9;A0A0F6B839	Q8ZLE9_SALTY Signal recognition particle receptor FtsY OS=Salmonella typhimurium (strain LT2 / SGSC1412 / ATCC 700720) OX=99287 GN=ftsY PE=3 SV=1;A0A0F6B839_SALT1 Signal recognition particle receptor FtsY OS=Salmonella typhimurium (strain 14028s / SGSC 226	53.73	132300000	65919000
Q7CPJ3	Putative inner membrane lipoprotein	STM3580	Q7CPJ3;A0A0F6B848	Q7CPJ3_SALTY Putative inner membrane lipoprotein OS=Salmonella typhimurium (strain LT2 / SGSC1412 / ATCC 700720) OX=99287 GN=STM3580 PE=1 SV=1;A0A0F6B848_SALT1 Uncharacterized protein OS=Salmonella typhimurium (strain 14028s / SGSC 2262) OX=588858 GN=STM14	19.687	165470000	157190000	79883000
Q7CPJ2	Phosphate transporter	pitA	Q7CPJ2;A0A0F6B858	Q7CPJ2_SALTY Phosphate transporter OS=Salmonella typhimurium (strain LT2 / SGSC1412 / ATCC 700720) OX=99287 GN=pitA PE=3 SV=1;A0A0F6B858_SALT1 Phosphate transporter OS=Salmonella typhimurium (strain 14028s / SGSC 2262) OX=588858 GN=pitA PE=3 SV=1	53.489	93744000	33690000
Q8ZLD7	Universal stress protein A	uspA	Q8ZLD7;A0A0F6B860	USPA_SALTY Universal stress protein A OS=Salmonella typhimurium (strain LT2 / SGSC1412 / ATCC 700720) OX=99287 GN=uspA PE=3 SV=3;A0A0F6B860_SALT1 Universal stress protein OS=Salmonella typhimurium (strain 14028s / SGSC 2262) OX=588858 GN=uspA PE=3 SV=1	16.08	92371000	16674000
P27237	Oligopeptidase A	prlC	P27237;A0A0F6B863	OPDA_SALTY Oligopeptidase A OS=Salmonella typhimurium (strain LT2 / SGSC1412 / ATCC 700720) OX=99287 GN=prlC PE=1 SV=1;A0A0F6B863_SALT1 Oligopeptidase A OS=Salmonella typhimurium (strain 14028s / SGSC 2262) OX=588858 GN=prlC PE=3 SV=1	76.943	271880000	166270000
Q8ZLD4	Glutathione oxidoreductase	gor	Q8ZLD4;A0A0F6B867	Q8ZLD4_SALTY Glutathione oxidoreductase OS=Salmonella typhimurium (strain LT2 / SGSC1412 / ATCC 700720) OX=99287 GN=gor PE=3 SV=1;A0A0F6B867_SALT1 Glutathione reductase OS=Salmonella typhimurium (strain 14028s / SGSC 2262) OX=588858 GN=gor PE=3 SV=1	48.692	68785000	53109000
Q8ZLA9	Dipeptide transport protein	dppA	Q8ZLA9;A0A0F6B8B4	Q8ZLA9_SALTY Dipeptide transport protein OS=Salmonella typhimurium (strain LT2 / SGSC1412 / ATCC 700720) OX=99287 GN=dppA PE=4 SV=1;A0A0F6B8B4_SALT1 Dipeptide transport protein OS=Salmonella typhimurium (strain 14028s / SGSC 2262) OX=588858 GN=dppA PE=4 SV	60.219	86588000	63100000	53652000
Q8ZL96	Glycine--tRNA ligase beta subunit	glyS	Q8ZL96;A0A0F6B8E2	SYGB_SALTY Glycine--tRNA ligase beta subunit OS=Salmonella typhimurium (strain LT2 / SGSC1412 / ATCC 700720) OX=99287 GN=glyS PE=3 SV=3;A0A0F6B8E2_SALT1 Glycine--tRNA ligase beta subunit OS=Salmonella typhimurium (strain 14028s / SGSC 2262) OX=588858 GN=gl	76.452	565370000	352470000	60568000
Q8ZL95	Glycine--tRNA ligase alpha subunit	glyQ	Q8ZL95;A0A0F6B8E3	SYGA_SALTY Glycine--tRNA ligase alpha subunit OS=Salmonella typhimurium (strain LT2 / SGSC1412 / ATCC 700720) OX=99287 GN=glyQ PE=3 SV=1;A0A0F6B8E3_SALT1 Glycine--tRNA ligase alpha subunit OS=Salmonella typhimurium (strain 14028s / SGSC 2262) OX=588858 GN=	34.746	401890000	220930000
Q8ZL72	Aldehyde dehydrogenase B	aldB	Q8ZL72;A0A0F6B8H4	Q8ZL72_SALTY Aldehyde dehydrogenase B OS=Salmonella typhimurium (strain LT2 / SGSC1412 / ATCC 700720) OX=99287 GN=aldB PE=3 SV=1;A0A0F6B8H4_SALT1 Aldehyde dehydrogenase B OS=Salmonella typhimurium (strain 14028s / SGSC 2262) OX=588858 GN=aldB PE=3 SV=1	56.326	137200000	45602000
Q7CPI1	PTS family, mannitol-specific enzyme IIABC components	mtlA	Q7CPI1;A0A0F6B8H9	Q7CPI1_SALTY PTS family, mannitol-specific enzyme IIABC components OS=Salmonella typhimurium (strain LT2 / SGSC1412 / ATCC 700720) OX=99287 GN=mtlA PE=4 SV=1;A0A0F6B8H9_SALT1 Mannitol-specific enzyme IIABC component OS=Salmonella typhimurium (strain 14028s	68.164	76895000	31720000
Q8ZL61	L-lactate dehydrogenase	lldD	Q8ZL61;A0A0F6B8I9	LLDD_SALTY L-lactate dehydrogenase OS=Salmonella typhimurium (strain LT2 / SGSC1412 / ATCC 700720) OX=99287 GN=lldD PE=3 SV=1;A0A0F6B8I9_SALT1 L-lactate dehydrogenase OS=Salmonella typhimurium (strain 14028s / SGSC 2262) OX=588858 GN=lldD PE=3 SV=1	42.714	360060000	138400000
P0A1P2	Glycerol-3-phosphate dehydrogenase [NAD(P)+]	gpsA	P0A1P2;A0A0F6B8J6	GPDA_SALTY Glycerol-3-phosphate dehydrogenase [NAD(P)+] OS=Salmonella typhimurium (strain LT2 / SGSC1412 / ATCC 700720) OX=99287 GN=gpsA PE=3 SV=1;A0A0F6B8J6_SALT1 Glycerol-3-phosphate dehydrogenase [NAD(P)+] OS=Salmonella typhimurium (strain 14028s / SGSC	36.342	55803000	25811000
Q8ZL56	2,3-bisphosphoglycerate-independent phosphoglycerate mutase	gpmI	Q8ZL56;A0A0F6B8K0	GPMI_SALTY 2,3-bisphosphoglycerate-independent phosphoglycerate mutase OS=Salmonella typhimurium (strain LT2 / SGSC1412 / ATCC 700720) OX=99287 GN=gpmI PE=3 SV=1;A0A0F6B8K0_SALT1 2,3-bisphosphoglycerate-independent phosphoglycerate mutase OS=Salmonella typ	56.254	309720000	193170000
Q8ZL52	L-threonine 3-dehydrogenase	tdh	Q8ZL52;A0A0F6B8K5	TDH_SALTY L-threonine 3-dehydrogenase OS=Salmonella typhimurium (strain LT2 / SGSC1412 / ATCC 700720) OX=99287 GN=tdh PE=3 SV=1;A0A0F6B8K5_SALT1 L-threonine 3-dehydrogenase OS=Salmonella typhimurium (strain 14028s / SGSC 2262) OX=588858 GN=tdh PE=3 SV=1	37.212	258500000	90254000	40817000
P0A2C3	Ribonuclease PH	rph	P0A2C3;A0A0F6B8N2	RNPH_SALTY Ribonuclease PH OS=Salmonella typhimurium (strain LT2 / SGSC1412 / ATCC 700720) OX=99287 GN=rph PE=3 SV=1;A0A0F6B8N2_SALT1 Ribonuclease PH OS=Salmonella typhimurium (strain 14028s / SGSC 2262) OX=588858 GN=rph PE=3 SV=1	25.269	44891000	44584000
Q7CPH3	Putative stress-induced protein	yicC	Q7CPH3;A0A0F6B8N4	Q7CPH3_SALTY Putative stress-induced protein OS=Salmonella typhimurium (strain LT2 / SGSC1412 / ATCC 700720) OX=99287 GN=yicC PE=4 SV=1;A0A0F6B8N4_SALT1 Uncharacterized protein OS=Salmonella typhimurium (strain 14028s / SGSC 2262) OX=588858 GN=yicC PE=4 SV	33.125	158040000	117330000
Q9X6M5	Guanylate kinase	gmk	Q9X6M5;A0A0F6B8P1	KGUA_SALTY Guanylate kinase OS=Salmonella typhimurium (strain LT2 / SGSC1412 / ATCC 700720) OX=99287 GN=gmk PE=3 SV=1;A0A0F6B8P1_SALT1 Guanylate kinase OS=Salmonella typhimurium (strain 14028s / SGSC 2262) OX=588858 GN=gmk PE=3 SV=1	23.498	20692000	21820000
P0A803	DNA-directed RNA polymerase subunit omega	rpoZ	P0A803;A0A0F6B8P2	RPOZ_SALTY DNA-directed RNA polymerase subunit omega OS=Salmonella typhimurium (strain LT2 / SGSC1412 / ATCC 700720) OX=99287 GN=rpoZ PE=3 SV=1;A0A0F6B8P2_SALT1 DNA-directed RNA polymerase subunit omega OS=Salmonella typhimurium (strain 14028s / SGSC 2262)	10.236	109720000	29024000
Q8ZKY8	Putative hydrolase of the HAD superfamily	yidA	Q8ZKY8;A0A0F6B8Z9	Q8ZKY8_SALTY Putative hydrolase of the HAD superfamily OS=Salmonella typhimurium (strain LT2 / SGSC1412 / ATCC 700720) OX=99287 GN=yidA PE=4 SV=1;A0A0F6B8Z9_SALT1 Sugar phosphatase OS=Salmonella typhimurium (strain 14028s / SGSC 2262) OX=588858 GN=yidA PE=	30.956	20165000	12164000
P0A2I3	DNA gyrase subunit B	gyrB	P0A2I3;A0A0F6B903	GYRB_SALTY DNA gyrase subunit B OS=Salmonella typhimurium (strain LT2 / SGSC1412 / ATCC 700720) OX=99287 GN=gyrB PE=1 SV=2;A0A0F6B903_SALT1 DNA gyrase subunit B OS=Salmonella typhimurium (strain 14028s / SGSC 2262) OX=588858 GN=gyrB PE=3 SV=1	89.895	746500000	348160000	118220000
P26464	Beta sliding clamp	dnaN	P26464;A0A0F6B906	DPO3B_SALTY Beta sliding clamp OS=Salmonella typhimurium (strain LT2 / SGSC1412 / ATCC 700720) OX=99287 GN=dnaN PE=3 SV=3;A0A0F6B906_SALT1 Beta sliding clamp OS=Salmonella typhimurium (strain 14028s / SGSC 2262) OX=588858 GN=dnaN PE=3 SV=1	40.548	134560000	70556000	72081000
P35891	Chromosomal replication initiator protein DnaA	dnaA	P35891;A0A0F6B907	DNAA_SALTY Chromosomal replication initiator protein DnaA OS=Salmonella typhimurium (strain LT2 / SGSC1412 / ATCC 700720) OX=99287 GN=dnaA PE=3 SV=2;A0A0F6B907_SALT1 Chromosomal replication initiator protein DnaA OS=Salmonella typhimurium (strain 14028s /	52.597	53097000	25466000
Q8ZKY4	Membrane protein insertase YidC	yidC	Q8ZKY4;A0A0F6B912	YIDC_SALTY Membrane protein insertase YidC OS=Salmonella typhimurium (strain LT2 / SGSC1412 / ATCC 700720) OX=99287 GN=yidC PE=3 SV=1;A0A0F6B912_SALT1 Membrane protein insertase YidC OS=Salmonella typhimurium (strain 14028s / SGSC 2262) OX=588858 GN=yidC P	61.633	201420000	149950000	96979000
P63365	Phosphate import ATP-binding protein PstB	pstB	P63365;A0A0F6B923	PSTB_SALTY Phosphate import ATP-binding protein PstB OS=Salmonella typhimurium (strain LT2 / SGSC1412 / ATCC 700720) OX=99287 GN=pstB PE=3 SV=2;A0A0F6B923_SALT1 Phosphate import ATP-binding protein PstB OS=Salmonella typhimurium (strain 14028s / SGSC 2262)	29.016	23404000	55641000
Q8ZKX5	Phosphate-binding protein PstS	pstS	Q8ZKX5;A0A0F6B926	Q8ZKX5_SALTY Phosphate-binding protein PstS OS=Salmonella typhimurium (strain LT2 / SGSC1412 / ATCC 700720) OX=99287 GN=pstS PE=3 SV=1;A0A0F6B926_SALT1 Phosphate-binding protein PstS OS=Salmonella typhimurium (strain 14028s / SGSC 2262) OX=588858 GN=pstS P	36.816	46932000	634440000	69210000
Q8ZKX0	Bifunctional protein GlmU	glmU	Q8ZKX0;A0A0F6B931	GLMU_SALTY Bifunctional protein GlmU OS=Salmonella typhimurium (strain LT2 / SGSC1412 / ATCC 700720) OX=99287 GN=glmU PE=3 SV=1;A0A0F6B931_SALT1 Bifunctional protein GlmU OS=Salmonella typhimurium (strain 14028s / SGSC 2262) OX=588858 GN=glmU PE=3 SV=1	49.198	189010000	159340000	75464000
P0A1B7	ATP synthase epsilon chain	atpC	P0A1B7;A0A0F6B934	ATPE_SALTY ATP synthase epsilon chain OS=Salmonella typhimurium (strain LT2 / SGSC1412 / ATCC 700720) OX=99287 GN=atpC PE=2 SV=2;A0A0F6B934_SALT1 ATP synthase epsilon chain OS=Salmonella typhimurium (strain 14028s / SGSC 2262) OX=588858 GN=atpC PE=3 SV=1	15.064	83834000	35424000
Q8ZKW8	ATP synthase gamma chain	atpG	Q8ZKW8;A0A0F6B936	ATPG_SALTY ATP synthase gamma chain OS=Salmonella typhimurium (strain LT2 / SGSC1412 / ATCC 700720) OX=99287 GN=atpG PE=2 SV=1;A0A0F6B936_SALT1 ATP synthase gamma chain OS=Salmonella typhimurium (strain 14028s / SGSC 2262) OX=588858 GN=atpG PE=3 SV=1	31.555	502590000	177610000	94812000
Q7CPE5	ATP synthase subunit delta	atpH	Q7CPE5;A0A0F6B938	ATPD_SALTY ATP synthase subunit delta OS=Salmonella typhimurium (strain LT2 / SGSC1412 / ATCC 700720) OX=99287 GN=atpH PE=3 SV=1;A0A0F6B938_SALT1 ATP synthase subunit delta OS=Salmonella typhimurium (strain 14028s / SGSC 2262) OX=588858 GN=atpH PE=3 SV=1	19.412	39253000	14840000
Q7CPE4	ATP synthase subunit b	atpF	Q7CPE4;A0A0F6B939	ATPF_SALTY ATP synthase subunit b OS=Salmonella typhimurium (strain LT2 / SGSC1412 / ATCC 700720) OX=99287 GN=atpF PE=3 SV=1;A0A0F6B939_SALT1 ATP synthase subunit b OS=Salmonella typhimurium (strain 14028s / SGSC 2262) OX=588858 GN=atpF PE=3 SV=1	17.365	83033000	43020000
Q7CPD9	D-ribose high-affinity transport protein (1st module, ATP-binding subunit)	rbsC	Q7CPD9;A0A0F6B954	Q7CPD9_SALTY D-ribose high-affinity transport protein (1st module, ATP-binding subunit) OS=Salmonella typhimurium (strain LT2 / SGSC1412 / ATCC 700720) OX=99287 GN=rbsC PE=3 SV=1;A0A0F6B954_SALT1 Ribose ABC transporter permease protein OS=Salmonella typhim	33.296	29033000	10111000
P0A2C5	Ribose import binding protein RbsB	rbsB	P0A2C5;A0A0F6B955	RBSB_SALTY Ribose import binding protein RbsB OS=Salmonella typhimurium (strain LT2 / SGSC1412 / ATCC 700720) OX=99287 GN=rbsB PE=1 SV=1;A0A0F6B955_SALT1 D-ribose transporter subunit RbsB OS=Salmonella typhimurium (strain 14028s / SGSC 2262) OX=588858 GN=r	30.962	413580000	116740000
Q8ZKV8	Ribokinase	rbsK	Q8ZKV8;A0A0F6B956	Q8ZKV8_SALTY Ribokinase OS=Salmonella typhimurium (strain LT2 / SGSC1412 / ATCC 700720) OX=99287 GN=rbsK PE=3 SV=1;A0A0F6B956_SALT1 Ribokinase OS=Salmonella typhimurium (strain 14028s / SGSC 2262) OX=588858 GN=rbsK PE=3 SV=1	32.211	61126000	17378000
P0A1A5	Branched-chain-amino-acid aminotransferase	ilvE	P0A1A5;A0A0F6B967	ILVE_SALTY Branched-chain-amino-acid aminotransferase OS=Salmonella typhimurium (strain LT2 / SGSC1412 / ATCC 700720) OX=99287 GN=ilvE PE=1 SV=2;A0A0F6B967_SALT1 Branched-chain-amino-acid aminotransferase OS=Salmonella typhimurium (strain 14028s / SGSC 226	34.052	64169000	106230000	54736000
P05989	Ketol-acid reductoisomerase (NADP(+))	ilvC	P05989;A0A0F6B973	ILVC_SALTY Ketol-acid reductoisomerase (NADP(+)) OS=Salmonella typhimurium (strain LT2 / SGSC1412 / ATCC 700720) OX=99287 GN=ilvC PE=1 SV=4;A0A0F6B973_SALT1 Ketol-acid reductoisomerase (NADP(+)) OS=Salmonella typhimurium (strain 14028s / SGSC 2262) OX=5888	53.941	29452000	68974000
P0AA28	Thioredoxin 1	trxA	P0AA28;A0A0F6B980	THIO_SALTY Thioredoxin 1 OS=Salmonella typhimurium (strain LT2 / SGSC1412 / ATCC 700720) OX=99287 GN=trxA PE=1 SV=2;A0A0F6B980_SALT1 Thioredoxin OS=Salmonella typhimurium (strain 14028s / SGSC 2262) OX=588858 GN=trxA PE=3 SV=1	11.806	121360000	68568000	33527000
P0A231	Phospholipase A1	pldA	P0A231;A0A0F6B9C1	PA1_SALTY Phospholipase A1 OS=Salmonella typhimurium (strain LT2 / SGSC1412 / ATCC 700720) OX=99287 GN=pldA PE=3 SV=1;A0A0F6B9C1_SALT1 Phospholipase A1 OS=Salmonella typhimurium (strain 14028s / SGSC 2262) OX=588858 GN=pldA PE=3 SV=1	32.967	24354000	20800000
P0A1F6	Uridine phosphorylase	udp	P0A1F6;A0A0F6B9D5	UDP_SALTY Uridine phosphorylase OS=Salmonella typhimurium (strain LT2 / SGSC1412 / ATCC 700720) OX=99287 GN=udp PE=1 SV=2;A0A0F6B9D5_SALT1 Uridine phosphorylase OS=Salmonella typhimurium (strain 14028s / SGSC 2262) OX=588858 GN=udp PE=3 SV=1	27.139	1824300000	490950000	151070000
P0A2K5	Ubiquinone/menaquinone biosynthesis C-methyltransferase UbiE	ubiE	P0A2K5;A0A0F6B9D7	UBIE_SALTY Ubiquinone/menaquinone biosynthesis C-methyltransferase UbiE OS=Salmonella typhimurium (strain LT2 / SGSC1412 / ATCC 700720) OX=99287 GN=ubiE PE=3 SV=1;A0A0F6B9D7_SALT1 Ubiquinone/menaquinone biosynthesis C-methyltransferase UbiE OS=Salmonella t	28.136	100540000	37046000
Q9L6M0	3-octaprenyl-4-hydroxybenzoate carboxy-lyase	ubiD	Q9L6M0;A0A0F6B9E6	UBID_SALTY 3-octaprenyl-4-hydroxybenzoate carboxy-lyase OS=Salmonella typhimurium (strain LT2 / SGSC1412 / ATCC 700720) OX=99287 GN=ubiD PE=3 SV=1;A0A0F6B9E6_SALT1 3-octaprenyl-4-hydroxybenzoate carboxy-lyase OS=Salmonella typhimurium (strain 14028s / SGSC	55.134	84373000	33257000
Q9L6L9	NAD(P)H-flavin reductase	fre	Q9L6L9;A0A0F6B9E7	FRE_SALTY NAD(P)H-flavin reductase OS=Salmonella typhimurium (strain LT2 / SGSC1412 / ATCC 700720) OX=99287 GN=fre PE=1 SV=3;A0A0F6B9E7_SALT1 FMN reductase OS=Salmonella typhimurium (strain 14028s / SGSC 2262) OX=588858 GN=fre PE=4 SV=1	26.351	77898000	39207000
Q9L6L5	Fatty acid oxidation complex subunit alpha	fadB	Q9L6L5;A0A0F6B9F0	FADB_SALTY Fatty acid oxidation complex subunit alpha OS=Salmonella typhimurium (strain LT2 / SGSC1412 / ATCC 700720) OX=99287 GN=fadB PE=3 SV=1;A0A0F6B9F0_SALT1 Fatty acid oxidation complex subunit alpha OS=Salmonella typhimurium (strain 14028s / SGSC 226	79.593	151060000	25357000
Q7CPD4	Xaa-Pro dipeptidase	pepQ	Q7CPD4;A0A0F6B9F1	PEPQ_SALTY Xaa-Pro dipeptidase OS=Salmonella typhimurium (strain LT2 / SGSC1412 / ATCC 700720) OX=99287 GN=pepQ PE=3 SV=1;A0A0F6B9F1_SALT1 Xaa-Pro dipeptidase OS=Salmonella typhimurium (strain 14028s / SGSC 2262) OX=588858 GN=pepQ PE=3 SV=1	50.17	118820000	47599000
Q8ZKT0	Protein FdhE	fdhE	Q8ZKT0;A0A0F6B9K4	FDHE_SALTY Protein FdhE OS=Salmonella typhimurium (strain LT2 / SGSC1412 / ATCC 700720) OX=99287 GN=fdhE PE=3 SV=1;A0A0F6B9K4_SALT1 Protein FdhE OS=Salmonella typhimurium (strain 14028s / SGSC 2262) OX=588858 GN=fdhE PE=3 SV=1	34.705	37808000	8216400
Q8ZKS9	Formate dehydrogenase iron-sulfur subunit	fdoH	Q8ZKS9;A0A0F6B9K6	Q8ZKS9_SALTY Formate dehydrogenase iron-sulfur subunit OS=Salmonella typhimurium (strain LT2 / SGSC1412 / ATCC 700720) OX=99287 GN=fdoH PE=4 SV=1;A0A0F6B9K6_SALT1 Formate dehydrogenase iron-sulfur subunit OS=Salmonella typhimurium (strain 14028s / SGSC 226	33.055	165690000	43958000
P43019	Superoxide dismutase [Mn]	sodA	P43019;A0A0F6B9N3	SODM_SALTY Superoxide dismutase [Mn] OS=Salmonella typhimurium (strain LT2 / SGSC1412 / ATCC 700720) OX=99287 GN=sodA PE=3 SV=3;A0A0F6B9N3_SALT1 Superoxide dismutase OS=Salmonella typhimurium (strain 14028s / SGSC 2262) OX=588858 GN=sodA PE=3 SV=1	23.079	203930000	157680000
Q8ZKR6	Response reguator in two-component regulatory system with CpxA	cpxR	Q8ZKR6;A0A0F6B9N7	Q8ZKR6_SALTY Response reguator in two-component regulatory system with CpxA OS=Salmonella typhimurium (strain LT2 / SGSC1412 / ATCC 700720) OX=99287 GN=cpxR PE=4 SV=1;A0A0F6B9N7_SALT1 DNA-binding transcriptional regulator CpxR OS=Salmonella typhimurium (st	26.274	29965000	19778000
P65692	ATP-dependent 6-phosphofructokinase	pfkA	P65692;A0A0F6B9P0	PFKA_SALTY ATP-dependent 6-phosphofructokinase OS=Salmonella typhimurium (strain LT2 / SGSC1412 / ATCC 700720) OX=99287 GN=pfkA PE=3 SV=1;A0A0F6B9P0_SALT1 ATP-dependent 6-phosphofructokinase OS=Salmonella typhimurium (strain 14028s / SGSC 2262) OX=588858 G	34.915	493390000	263920000	75579000
Q8ZKP7	Triosephosphate isomerase	tpiA	Q8ZKP7;A0A0F6B9R1	TPIS_SALTY Triosephosphate isomerase OS=Salmonella typhimurium (strain LT2 / SGSC1412 / ATCC 700720) OX=99287 GN=tpiA PE=3 SV=1;A0A0F6B9R1_SALT1 Triosephosphate isomerase OS=Salmonella typhimurium (strain 14028s / SGSC 2262) OX=588858 GN=tpiA PE=3 SV=1	26.916	808110000	300730000	118740000
Q8ZKP1	Cell division protein ZapB	zapB	Q8ZKP1;A0A0F6B9S0	ZAPB_SALTY Cell division protein ZapB OS=Salmonella typhimurium (strain LT2 / SGSC1412 / ATCC 700720) OX=99287 GN=zapB PE=3 SV=1;A0A0F6B9S0_SALT1 Cell division protein ZapB OS=Salmonella typhimurium (strain 14028s / SGSC 2262) OX=588858 GN=yiiU PE=3 SV=1	9.3123	104930000	21491000
P17750	Catalase-peroxidase	katG	P17750;A0A0F6B9U1	KATG_SALTY Catalase-peroxidase OS=Salmonella typhimurium (strain LT2 / SGSC1412 / ATCC 700720) OX=99287 GN=katG PE=3 SV=3;A0A0F6B9U1_SALT1 Catalase-peroxidase OS=Salmonella typhimurium (strain 14028s / SGSC 2262) OX=588858 GN=katG PE=3 SV=1	79.655	501860000	151510000
Q8ZKM9	Glycerol dehydrogenase, NAD	gldA	Q8ZKM9;A0A0F6B9U4	Q8ZKM9_SALTY Glycerol dehydrogenase, NAD OS=Salmonella typhimurium (strain LT2 / SGSC1412 / ATCC 700720) OX=99287 GN=gldA PE=4 SV=1;A0A0F6B9U4_SALT1 Glycerol dehydrogenase OS=Salmonella typhimurium (strain 14028s / SGSC 2262) OX=588858 GN=gldA_2 PE=4 SV=1	38.741	47142000	13924000
Q8ZKM0	Phosphoenolpyruvate carboxylase	ppc	Q8ZKM0;A0A0F6B9V8	CAPP_SALTY Phosphoenolpyruvate carboxylase OS=Salmonella typhimurium (strain LT2 / SGSC1412 / ATCC 700720) OX=99287 GN=ppc PE=3 SV=1;A0A0F6B9V8_SALT1 Phosphoenolpyruvate carboxylase OS=Salmonella typhimurium (strain 14028s / SGSC 2262) OX=588858 GN=ppc PE=	99.001	186670000	142730000
P66008	Soluble pyridine nucleotide transhydrogenase	sthA	P66008;A0A0F6B9W4	STHA_SALTY Soluble pyridine nucleotide transhydrogenase OS=Salmonella typhimurium (strain LT2 / SGSC1412 / ATCC 700720) OX=99287 GN=sthA PE=3 SV=2;A0A0F6B9W4_SALT1 Soluble pyridine nucleotide transhydrogenase OS=Salmonella typhimurium (strain 14028s / SGSC	51.608	493650000	206800000	112020000
P37409	Vitamin B12 transporter BtuB	btuB	P37409;A0A0F6B9W9	BTUB_SALTY Vitamin B12 transporter BtuB OS=Salmonella typhimurium (strain LT2 / SGSC1412 / ATCC 700720) OX=99287 GN=btuB PE=3 SV=2;A0A0F6B9W9_SALT1 Vitamin B12 transporter BtuB OS=Salmonella typhimurium (strain 14028s / SGSC 2262) OX=588858 GN=btuB PE=3 SV	68.525	69739000	26088000
P0A2D3	Protein translocase subunit SecE	secE	P0A2D3;A0A0F6B9X8	SECE_SALTY Protein translocase subunit SecE OS=Salmonella typhimurium (strain LT2 / SGSC1412 / ATCC 700720) OX=99287 GN=secE PE=3 SV=1;A0A0F6B9X8_SALT1 Protein translocase subunit SecE OS=Salmonella typhimurium (strain 14028s / SGSC 2262) OX=588858 GN=secE	13.689	146520000	75233000
P0AA02	Transcription termination/antitermination protein NusG	nusG	P0AA02;A0A0F6B9X9	NUSG_SALTY Transcription termination/antitermination protein NusG OS=Salmonella typhimurium (strain LT2 / SGSC1412 / ATCC 700720) OX=99287 GN=nusG PE=3 SV=2;A0A0F6B9X9_SALT1 Transcription termination/antitermination protein NusG OS=Salmonella typhimurium (	20.545	361700000	263350000	104740000
P51066	Isocitrate lyase	aceA	P51066;A0A0F6BA19	ACEA_SALTY Isocitrate lyase OS=Salmonella typhimurium (strain LT2 / SGSC1412 / ATCC 700720) OX=99287 GN=aceA PE=3 SV=2;A0A0F6BA19_SALT1 Isocitrate lyase OS=Salmonella typhimurium (strain 14028s / SGSC 2262) OX=588858 GN=aceA PE=4 SV=1	47.562	362130000	72585000	21799000
P37586	Methionine synthase	metH	P37586;A0A0F6BA24	METH_SALTY Methionine synthase OS=Salmonella typhimurium (strain LT2 / SGSC1412 / ATCC 700720) OX=99287 GN=metH PE=3 SV=3;A0A0F6BA24_SALT1 Methionine synthase OS=Salmonella typhimurium (strain 14028s / SGSC 2262) OX=588858 GN=metH PE=4 SV=1	136	76519000	27358000
P19566	Maltose/maltodextrin import ATP-binding protein MalK	malK	P19566;A0A0F6BA73	MALK_SALTY Maltose/maltodextrin import ATP-binding protein MalK OS=Salmonella typhimurium (strain LT2 / SGSC1412 / ATCC 700720) OX=99287 GN=malK PE=1 SV=3;A0A0F6BA73_SALT1 Maltose/maltodextrin import ATP-binding protein MalK OS=Salmonella typhimurium (stra	40.799	95572000	47540000
P26478	Maltose operon periplasmic protein	malM	P26478;A0A0F6BA76	MALM_SALTY Maltose operon periplasmic protein OS=Salmonella typhimurium (strain LT2 / SGSC1412 / ATCC 700720) OX=99287 GN=malM PE=3 SV=2;A0A0F6BA76_SALT1 Maltose regulon periplasmic protein OS=Salmonella typhimurium (strain 14028s / SGSC 2262) OX=588858 GN	31.823	47804000	51403000
Q7CPB3	Diacylglycerol kinase	dgkA	Q7CPB3;A0A0F6BA80	Q7CPB3_SALTY Diacylglycerol kinase OS=Salmonella typhimurium (strain LT2 / SGSC1412 / ATCC 700720) OX=99287 GN=dgkA PE=3 SV=1;A0A0F6BA80_SALT1 Diacylglycerol kinase OS=Salmonella typhimurium (strain 14028s / SGSC 2262) OX=588858 GN=dgkA PE=3 SV=1	13.435	32963000	21704000
P0A273	LexA repressor	lexA	P0A273;A0A0F6BA81	LEXA_SALTY LexA repressor OS=Salmonella typhimurium (strain LT2 / SGSC1412 / ATCC 700720) OX=99287 GN=lexA PE=3 SV=1;A0A0F6BA81_SALT1 LexA repressor OS=Salmonella typhimurium (strain 14028s / SGSC 2262) OX=588858 GN=lexA PE=3 SV=1	22.304	44711000	31250000
P0A1Q4	Replicative DNA helicase	dnaB	P0A1Q4;A0A0F6BA91	DNAB_SALTY Replicative DNA helicase OS=Salmonella typhimurium (strain LT2 / SGSC1412 / ATCC 700720) OX=99287 GN=dnaB PE=3 SV=1;A0A0F6BA91_SALT1 Replicative DNA helicase OS=Salmonella typhimurium (strain 14028s / SGSC 2262) OX=588858 GN=dnaB PE=3 SV=1	52.687	13122000	5797800
P0A195	UvrABC system protein A	uvrA	P0A195;A0A0F6BA99	UVRA_SALTY UvrABC system protein A OS=Salmonella typhimurium (strain LT2 / SGSC1412 / ATCC 700720) OX=99287 GN=uvrA PE=3 SV=1;A0A0F6BA99_SALT1 UvrABC system protein A OS=Salmonella typhimurium (strain 14028s / SGSC 2262) OX=588858 GN=uvrA PE=3 SV=1	103.93	190090000	79603000
P0A2F6	Single-stranded DNA-binding protein 1	ssb	P0A2F6;A0A0F6BAA1	SSB1_SALTY Single-stranded DNA-binding protein 1 OS=Salmonella typhimurium (strain LT2 / SGSC1412 / ATCC 700720) OX=99287 GN=ssb PE=3 SV=2;A0A0F6BAA1_SALT1 Single-stranded DNA-binding protein OS=Salmonella typhimurium (strain 14028s / SGSC 2262) OX=588858	19.074	374330000	161430000	70250000
Q8ZKG8	Putative methyl-accepting chemotaxis protein	STM4258	Q8ZKG8;A0A0F6BAA5	Q8ZKG8_SALTY Putative methyl-accepting chemotaxis protein OS=Salmonella typhimurium (strain LT2 / SGSC1412 / ATCC 700720) OX=99287 GN=STM4258 PE=3 SV=1;A0A0F6BAA5_SALT1 Putative methyl-accepting chemotaxis protein OS=Salmonella typhimurium (strain 14028s /	51.455	56864000	392780000
Q8ZKG2	Putative xanthine/uracil permease family	yjcD	Q8ZKG2;A0A0F6BAC0	Q8ZKG2_SALTY Putative xanthine/uracil permease family OS=Salmonella typhimurium (strain LT2 / SGSC1412 / ATCC 700720) OX=99287 GN=yjcD PE=4 SV=1;A0A0F6BAC0_SALT1 Uncharacterized protein OS=Salmonella typhimurium (strain 14028s / SGSC 2262) OX=588858 GN=yjc	45.726	271000000	66490000
Q8ZKF6	Acetyl-coenzyme A synthetase	acs	Q8ZKF6;A0A0F6BAC8	ACSA_SALTY Acetyl-coenzyme A synthetase OS=Salmonella typhimurium (strain LT2 / SGSC1412 / ATCC 700720) OX=99287 GN=acs PE=1 SV=1;A0A0F6BAC8_SALT1 Acetyl-coenzyme A synthetase OS=Salmonella typhimurium (strain 14028s / SGSC 2262) OX=588858 GN=acs PE=3 SV=1	72.152	1144000000	283490000	115530000
P30877	Alpha-galactosidase	melA	P30877;A0A0F6BAF8	AGAL_SALTY Alpha-galactosidase OS=Salmonella typhimurium (strain LT2 / SGSC1412 / ATCC 700720) OX=99287 GN=melA PE=3 SV=2;A0A0F6BAF8_SALT1 Alpha-galactosidase OS=Salmonella typhimurium (strain 14028s / SGSC 2262) OX=588858 GN=melA PE=3 SV=1	50.735	211430000	39269000
Q8ZKE2	Fumarate hydratase class I	fumB	Q8ZKE2;A0A0F6BAG0	Q8ZKE2_SALTY Fumarate hydratase class I OS=Salmonella typhimurium (strain LT2 / SGSC1412 / ATCC 700720) OX=99287 GN=fumB PE=3 SV=1;A0A0F6BAG0_SALT1 Fumarate hydratase class I OS=Salmonella typhimurium (strain 14028s / SGSC 2262) OX=588858 GN=fumB PE=3 SV=1	60.048	315210000	59354000	57667000
Q7CPA1	Aspartate ammonia-lyase	aspA	Q7CPA1;A0A0F6BAI8	Q7CPA1_SALTY Aspartate ammonia-lyase OS=Salmonella typhimurium (strain LT2 / SGSC1412 / ATCC 700720) OX=99287 GN=aspA PE=3 SV=1;A0A0F6BAI8_SALT1 Aspartate ammonia-lyase OS=Salmonella typhimurium (strain 14028s / SGSC 2262) OX=588858 GN=aspA PE=3 SV=1	52.285	3676200000	987020000	417860000
Q8ZKB4	Succinate dehydrogenase iron-sulfur subunit	frdB	Q8ZKB4;A0A0F6BAK8	Q8ZKB4_SALTY Succinate dehydrogenase iron-sulfur subunit OS=Salmonella typhimurium (strain LT2 / SGSC1412 / ATCC 700720) OX=99287 GN=frdB PE=3 SV=1;A0A0F6BAK8_SALT1 Succinate dehydrogenase iron-sulfur subunit OS=Salmonella typhimurium (strain 14028s / SGSC	27.175	324160000	73959000
P0A1R0	RNA-binding protein Hfq	hfq	P0A1R0;A0A0F6BAM5	HFQ_SALTY RNA-binding protein Hfq OS=Salmonella typhimurium (strain LT2 / SGSC1412 / ATCC 700720) OX=99287 GN=hfq PE=1 SV=2;A0A0F6BAM5_SALT1 RNA-binding protein Hfq OS=Salmonella typhimurium (strain 14028s / SGSC 2262) OX=588858 GN=hfq PE=3 SV=1	11.133	104810000	54710000
Q7CP96	Protein HflC	hflC	Q7CP96;A0A0F6BAM8	Q7CP96_SALTY Protein HflC OS=Salmonella typhimurium (strain LT2 / SGSC1412 / ATCC 700720) OX=99287 GN=hflC PE=3 SV=1;A0A0F6BAM8_SALT1 Protein HflC OS=Salmonella typhimurium (strain 14028s / SGSC 2262) OX=588858 GN=hflC PE=3 SV=1	37.544	182520000	125320000
P26265	2,3-cyclic-nucleotide 2-phosphodiesterase/3-nucleotidase	cpdB	P26265;A0A0F6BAS0	CPDB_SALTY 2,3-cyclic-nucleotide 2-phosphodiesterase/3-nucleotidase OS=Salmonella typhimurium (strain LT2 / SGSC1412 / ATCC 700720) OX=99287 GN=cpdB PE=3 SV=2;A0A0F6BAS0_SALT1 Bifunctional 2,3-cyclic nucleotide 2-phosphodiesterase/3-nucleotidase pe	70.516	73794000	40814000
P26264	3(2),5-bisphosphate nucleotidase CysQ	cysQ	P26264;A0A0F6BAS2	CYSQ_SALTY 3(2),5-bisphosphate nucleotidase CysQ OS=Salmonella typhimurium (strain LT2 / SGSC1412 / ATCC 700720) OX=99287 GN=cysQ PE=2 SV=2;A0A0F6BAS2_SALT1 3(2),5-bisphosphate nucleotidase CysQ OS=Salmonella typhimurium (strain 14028s / SGSC 2262) O	27.49	25293000	10064000
Q7CP89	Putative hemolysin-related protein	ytfL	Q7CP89;A0A0F6BAS6	Q7CP89_SALTY Putative hemolysin-related protein OS=Salmonella typhimurium (strain LT2 / SGSC1412 / ATCC 700720) OX=99287 GN=ytfL PE=4 SV=1;A0A0F6BAS6_SALT1 Putative hemolysin-like protein OS=Salmonella typhimurium (strain 14028s / SGSC 2262) OX=588858 GN=y	49.767	33414000	13422000
P65748	Inorganic pyrophosphatase	ppa	P65748;A0A0F6BAT4	IPYR_SALTY Inorganic pyrophosphatase OS=Salmonella typhimurium (strain LT2 / SGSC1412 / ATCC 700720) OX=99287 GN=ppa PE=3 SV=2;A0A0F6BAT4_SALT1 Inorganic pyrophosphatase OS=Salmonella typhimurium (strain 14028s / SGSC 2262) OX=588858 GN=ppa PE=3 SV=1	19.676	80510000	33600000
Q8ZK66	UDP-N-acetylmuramate--L-alanyl-gamma-D-glutamyl-meso-2,6-diaminoheptandioate ligase	mpl	Q8ZK66;A0A0F6BAT7	Q8ZK66_SALTY UDP-N-acetylmuramate--L-alanyl-gamma-D-glutamyl-meso-2,6-diaminoheptandioate ligase OS=Salmonella typhimurium (strain LT2 / SGSC1412 / ATCC 700720) OX=99287 GN=mpl PE=3 SV=1;A0A0F6BAT7_SALT1 UDP-N-acetylmuramate--L-alanyl-gamma-D-glutamyl-meso	50.048	43616000	23004000
Q7CP84	Putative peptide maturation protein	pmbA	Q7CP84;A0A0F6BAW1	Q7CP84_SALTY Putative peptide maturation protein OS=Salmonella typhimurium (strain LT2 / SGSC1412 / ATCC 700720) OX=99287 GN=pmbA PE=4 SV=1;A0A0F6BAW1_SALT1 Peptidase PmbA OS=Salmonella typhimurium (strain 14028s / SGSC 2262) OX=588858 GN=pmbA PE=4 SV=1	48.408	135470000	99055000
Q7CP78	2-iminobutanoate/2-iminopropanoate deaminase	ridA	Q7CP78;A0A0F6BAY1	RIDA_SALTY 2-iminobutanoate/2-iminopropanoate deaminase OS=Salmonella typhimurium (strain LT2 / SGSC1412 / ATCC 700720) OX=99287 GN=ridA PE=1 SV=1;A0A0F6BAY1_SALT1 Putative translation initiation inhibitor OS=Salmonella typhimurium (strain 14028s / SGSC 22	13.575	353650000	231250000	261860000
P0A1Z4	Aspartate carbamoyltransferase catalytic subunit	pyrB	P0A1Z4;A0A0F6BAY3	PYRB_SALTY Aspartate carbamoyltransferase catalytic subunit OS=Salmonella typhimurium (strain LT2 / SGSC1412 / ATCC 700720) OX=99287 GN=pyrB PE=3 SV=2;A0A0F6BAY3_SALT1 Aspartate carbamoyltransferase OS=Salmonella typhimurium (strain 14028s / SGSC 2262) OX=	34.384	33392000	45455000
Q8ZK27	Putative permease	yjgP	Q8ZK27;A0A0F6BB05	Q8ZK27_SALTY Putative permease OS=Salmonella typhimurium (strain LT2 / SGSC1412 / ATCC 700720) OX=99287 GN=yjgP PE=4 SV=1;A0A0F6BB05_SALT1 Putative permease OS=Salmonella typhimurium (strain 14028s / SGSC 2262) OX=588858 GN=yjgP PE=4 SV=1	40.421	37477000	16444000
Q8ZK26	Putative permease	yjgQ	Q8ZK26;A0A0F6BB06	Q8ZK26_SALTY Putative permease OS=Salmonella typhimurium (strain LT2 / SGSC1412 / ATCC 700720) OX=99287 GN=yjgQ PE=4 SV=1;A0A0F6BB06_SALT1 Putative permease OS=Salmonella typhimurium (strain 14028s / SGSC 2262) OX=588858 GN=yjgQ PE=4 SV=1	39.672	30403000	17125000
P40813	Type I restriction enzyme StySJI M protein	hsdM	P40813;A0A0F6BB65	T1M_SALTY Type I restriction enzyme StySJI M protein OS=Salmonella typhimurium (strain LT2 / SGSC1412 / ATCC 700720) OX=99287 GN=hsdM PE=3 SV=1;A0A0F6BB65_SALT1 DNA methylase M OS=Salmonella typhimurium (strain 14028s / SGSC 2262) OX=588858 GN=hsdM PE=4 SV	59.311	58200000	39996000
Q8ZJY5	Putative carbon starvation protein	yjiY	Q8ZJY5;A0A0F6BB73	Q8ZJY5_SALTY Putative carbon starvation protein OS=Salmonella typhimurium (strain LT2 / SGSC1412 / ATCC 700720) OX=99287 GN=yjiY PE=4 SV=1;A0A0F6BB73_SALT1 Putative carbon starvation protein OS=Salmonella typhimurium (strain 14028s / SGSC 2262) OX=588858 G	77.345	78294000	32497000
Q8ZJW6	Ribosomal RNA small subunit methyltransferase C	rsmC	Q8ZJW6;A0A0F6BB98	RSMC_SALTY Ribosomal RNA small subunit methyltransferase C OS=Salmonella typhimurium (strain LT2 / SGSC1412 / ATCC 700720) OX=99287 GN=rsmC PE=3 SV=1;A0A0F6BB98_SALT1 Ribosomal RNA small subunit methyltransferase C OS=Salmonella typhimurium (strain 14028s	37.615	68862000	41848000
Q56121	Peptide chain release factor 3	prfC	Q56121;A0A0F6BBA3	RF3_SALTY Peptide chain release factor 3 OS=Salmonella typhimurium (strain LT2 / SGSC1412 / ATCC 700720) OX=99287 GN=prfC PE=3 SV=3;A0A0F6BBA3_SALT1 Peptide chain release factor 3 OS=Salmonella typhimurium (strain 14028s / SGSC 2262) OX=588858 GN=prfC PE=3	59.562	121720000	98266000	98259000
Q7CP68	Hyperosmotically inducible periplasmic protein	osmY	Q7CP68;A0A0F6BBA5	Q7CP68_SALTY Hyperosmotically inducible periplasmic protein OS=Salmonella typhimurium (strain LT2 / SGSC1412 / ATCC 700720) OX=99287 GN=osmY PE=4 SV=1;A0A0F6BBA5_SALT1 Periplasmic protein OS=Salmonella typhimurium (strain 14028s / SGSC 2262) OX=588858 GN=o	21.449	155000000	61174000	146940000
A0A0F6BBB2	Deoxyribose-phosphate aldolase	deoC	A0A0F6BBB2;Q8ZJV8	A0A0F6BBB2_SALT1 Deoxyribose-phosphate aldolase OS=Salmonella typhimurium (strain 14028s / SGSC 2262) OX=588858 GN=deoC PE=3 SV=1;DEOC_SALTY Deoxyribose-phosphate aldolase OS=Salmonella typhimurium (strain LT2 / SGSC1412 / ATCC 700720) OX=99287 GN=deoC PE=	28.368	45442000	36053000
P63923	Phosphopentomutase	deoB	P63923;A0A0F6BBB4	DEOB_SALTY Phosphopentomutase OS=Salmonella typhimurium (strain LT2 / SGSC1412 / ATCC 700720) OX=99287 GN=deoB PE=3 SV=1;A0A0F6BBB4_SALT1 Phosphopentomutase OS=Salmonella typhimurium (strain 14028s / SGSC 2262) OX=588858 GN=deoB PE=3 SV=1	44.243	522860000	97125000	42182000
Q7CP63	Response regulator (OmpR family) in two-component regulatory system with ArcB (Or CpxA)	arcA	Q7CP63;A0A0F6BBE4	Q7CP63_SALTY Response regulator (OmpR family) in two-component regulatory system with ArcB (Or CpxA) OS=Salmonella typhimurium (strain LT2 / SGSC1412 / ATCC 700720) OX=99287 GN=arcA PE=4 SV=1;A0A0F6BBE4_SALT1 Two-component response regulator OS=Salmonella	27.291	412220000	146520000
P0DM78	Virulence transcriptional regulatory protein PhoP	phoP	P0DM78;D0ZV90	PHOP_SALTY Virulence transcriptional regulatory protein PhoP OS=Salmonella typhimurium (strain LT2 / SGSC1412 / ATCC 700720) OX=99287 GN=phoP PE=1 SV=1;PHOP_SALT1 Virulence transcriptional regulatory protein PhoP OS=Salmonella typhimurium (strain 14028s /	25.633	85159000	77229000
P0A289	Peptide chain release factor 2	prfB	P0A289;A0A0F6B6D3	RF2_SALTY Peptide chain release factor 2 OS=Salmonella typhimurium (strain LT2 / SGSC1412 / ATCC 700720) OX=99287 GN=prfB PE=3 SV=1;A0A0F6B6D3_SALT1 Peptide chain release factor 2 OS=Salmonella typhimurium (strain 14028s / SGSC 2262) OX=588858 GN=prfB PE=3	41.148	347830000	100520000	106160000
P0A2E3	RNA polymerase sigma factor RpoD	rpoD	P0A2E3;A0A0F6B6Z4	RPOD_SALTY RNA polymerase sigma factor RpoD OS=Salmonella typhimurium (strain LT2 / SGSC1412 / ATCC 700720) OX=99287 GN=rpoD PE=3 SV=1;A0A0F6B6Z4_SALT1 RNA polymerase sigma factor RpoD OS=Salmonella typhimurium (strain 14028s / SGSC 2262) OX=588858 GN=rpoD	70.53	876890000	386380000	93768000
P0A2F4	Superoxide dismutase [Fe]	sodB	P0A2F4;A0A0F6B123	SODF_SALTY Superoxide dismutase [Fe] OS=Salmonella typhimurium (strain LT2 / SGSC1412 / ATCC 700720) OX=99287 GN=sodB PE=3 SV=2;A0A0F6B123_SALT1 Superoxide dismutase OS=Salmonella typhimurium (strain 14028s / SGSC 2262) OX=588858 GN=sodB PE=3 SV=1	21.308	994690000	262270000	127290000
Q7CQE8	Ribosome-binding ATPase YchF	ychF	Q7CQE8;A0A0F6B282	Q7CQE8_SALTY Ribosome-binding ATPase YchF OS=Salmonella typhimurium (strain LT2 / SGSC1412 / ATCC 700720) OX=99287 GN=ychF PE=3 SV=1;A0A0F6B282_SALT1 Ribosome-binding ATPase YchF OS=Salmonella typhimurium (strain 14028s / SGSC 2262) OX=588858 GN=ychF PE=3	39.602	365230000	258440000	77155000
Q8ZQT2	Phospho-2-dehydro-3-deoxyheptonate aldolase	aroG	Q8ZQT2;A0A0F6AYR0;P0A1B5;A0A0F6B5A1	Q8ZQT2_SALTY Phospho-2-dehydro-3-deoxyheptonate aldolase OS=Salmonella typhimurium (strain LT2 / SGSC1412 / ATCC 700720) OX=99287 GN=aroG PE=3 SV=1;A0A0F6AYR0_SALT1 Phospho-2-dehydro-3-deoxyheptonate aldolase OS=Salmonella typhimurium (strain 14028s / SGSC	37.856	109140000	77923000
